# Supplementary material for: Fpa (YlaN) is an iron(II) binding protein that functions to relieve Fur-mediated repression of gene expression in Staphylococcus aureus
Source: mBio. 2024 Oct 23;15(11):e02310-24. doi: 10.1128/mbio.02310-24 (PMC11559061; doi:10.1128/mbio.02310-24)
Supplement: Table S1 — Protein interaction data. [file mbio.02310-24-s0002.xlsx]

## Sheet: Table Summary
supplimentary data for manuscript: Fpa (YlaN) is an iron(II) binding protein that functions to relieve Fur-mediated repression of gene expression in Staphylococcus aureus.
Table S1
Immunopurification data
Table Legend:
List of identified proteins from the Gfp and Yfp-Fpa immunopurifications performed during logarithmic (LOG) and stationary (STAT) phase growth, with at least 4 identified peptides in one growth phase and an FDR < 1.0%. The number of unique identified peptides for each protein are displayed. The MS intensity represents the sum of the three highest intensity peptides for each protein. Proteins in r…
Immunopurification of YFP-YlaN:
B. subtilis strain BD8592 and BD8012 (GFP only control) were grown overnight in 50 mL of LB with 100 μg mL-1 spectinomycin. After incubation, cells were diluted 1:100 (v/v) into 2 L of fresh LB media with the addition of 0.5 mM isopropyl-β-d-1-thiogalactosidase (IPTG) and grown for 1.5 hours for exponential phase or 4 hours for stationary phase. Growth was monitored hourly by the optical density …
Preparation of samples for mass spectrometry:
Samples were alkylated and reduced with final concentrations of 30 mM chloroacetamide and 10 mM Tris(2-carboxyethyl)phosphine hydrochloride (TCEP, pH 7.0), and heated to 95 °C for 5 minutes. Protein digestion was performed using a filter-aided sample preparation method (FASP), (4-6). Briefly, filters [Vivacon 500 centrifugal filters (10K cut-off), Sartorius Stedim Biotech, Goettingen, Germany] we…
Mass spectrometry:
Samples were analyzed by nano-liquid chromatography-tandem mass spectrometry (nLC-MS/MS) on a Dionex Ultimate 3000 RSLC coupled directly to an LTQ-Orbitrap Velos mass spectrometer (ThermoFisher Scientific, San Jose, CA), through a Nanospray Flex ion source (ThermoFisher Scientific). Approximately 4 µL of peptides were directly injected for analysis. Instrument parameters and settings were as desc…
Informatics workflow:
The MS/MS spectra were extracted using the Proteome Discoverer software platform (ver. 1.4, Thermofisher Scientific) and spectra were analyzed using SEQUEST (ver. 1.4.0.288. ThermoFisher Scientific) and for database searching against the UniProt SwissProt sequence database (downloaded 04/2017) comprised of Bacillus subtilis and Escherichia coli reference proteome sequences, including common conta…
References
1	Carabetta VJ, Tanner AW, Greco TM, Defrancesco M, Cristea IM, Dubnau D. 2013. A complex of YlbF, YmcA and YaaT regulates sporulation, competence and biofilm formation by accelerating the phosphorylation of Spo0A. Molecular Microbiology 88:283-300.
2	Greco TM, Miteva Y, Conlon FL, Cristea IM. 2012. Complementary proteomic analysis of protein complexes. Methods Mol Biol 917:391-407.
3	Tsai YC, Greco TM, Boonmee A, Miteva Y, Cristea IM. 2012. Functional proteomics establishes the interaction of SIRT7 with chromatin remodeling complexes and expands its role in regulation of RNA polymerase I transcription. Mol Cell Proteomics 11:M111.015156.
4	Wiśniewski JR, Zougman A, Nagaraj N, Mann M. 2009. Universal sample preparation method for proteome analysis. Nat Methods 6:359-62.
5	Manza LL, Stamer SL, Ham AJ, Codreanu SG, Liebler DC. 2005. Sample preparation and digestion for proteomic analyses using spin filters. Proteomics 5:1742-5.
6	Erde J, Loo RR, Loo JA. 2014. Enhanced FASP (eFASP) to increase proteome coverage and sample recovery for quantitative proteomic experiments. J Proteome Res 13:1885-95.
7	Carabetta VJ, Greco TM, Cristea IM, Dubnau D. 2019. YfmK is an Ne-lysine acetyltransferase that directly acetylates the histone-like protein HBsu in Bacillus subtilis. Proceedings of the National Academy of Sciences 116:3752-3757.
8	Masuda T, Tomita M, Ishihama Y. 2008. Phase transfer surfactant-aided trypsin digestion for membrane proteome analysis. Journal of Proteome Research 7:731-740.
9	Kulak NA, Pichler G, Paron I, Nagaraj N, Mann M. 2014. Minimal, encapsulated proteomic-sample processing applied to copy-number estimation in eukaryotic cells. Nature Methods 11:319-324.
10	Ashford P, Hernandez A, Greco TM, Buch A, Sodeik B, Cristea IM, Grünewald K, Shepherd A, Topf M. 2016. HVint: A strategy for identifying novel protein-protein interactions in Herpes Simplex Virus Type 1. Mol Cell Proteomics 15:2939-53.
11	Grossmann J, Roschitzki B, Panse C, Fortes C, Barkow-Oesterreicher S, Rutishauser D, Schlapbach R. 2010. Implementation and evaluation of relative and absolute quantification in shotgun proteomics with label-free methods. J Proteomics 73:1740-6.

## Sheet: Interaction data
Identified Proteins	Accession Number	Alternate ID	Molecular Weight	Unique Peptides, GFP_01	Unique Peptides, GFP_02	Unique Peptides, Fba LOG	Unique Peptides, Fba STAT	Spectral Counts, GFP_01	Spectral Counts, GFP_02	Spectral Counts, Fpa LOG	Spectral Counts, Fpa STAT	Spectral Count Ratio, LOG Fpa/GFP	Spectral Count Ratio, STAT Fpa/GFP	MS Intensity (Top3), Fpa LOG	MS Intensity (Top3), Fpa STAT
Green fluorescent protein OS=Aequorea victoria GN=GFP PE=1 SV=1	P42212	GFP	27 kDa	100	86	164	177	620	837	1676	1795	2.29883	2.46196	234000000000	257000000000
UPF0358 protein Fba OS=Bacillus subtilis (strain 168) GN=ylaN PE=1 SV=1	O07638	ylaN/Fba	11 kDa	0	0	45	53	0	0	380	443	381	444	134000000000	176000000000
Ferric uptake regulation protein OS=Bacillus subtilis (strain 168) GN=fur PE=1 SV=2	P54574	fur	17 kDa	1	2	26	25	1	2	117	95	47.2	38.4	18400000000	12100000000
Elongation factor Tu OS=Bacillus subtilis (strain 168) GN=tuf PE=1 SV=1	P33166	tuf	44 kDa	50	39	31	44	86	70	72	101	0.924051	1.29114	482000000	1310000000
Threonylcarbamoyladenosine tRNA methylthiotransferase MtaB OS=Bacillus subtilis (strain 168) GN=mtaB PE=1 SV=1	P54462	mtaB	52 kDa	3	1	27	7	3	1	52	8	17.6667	3	481000000	738000000
Uncharacterized protein YwhD OS=Bacillus subtilis (strain 168) GN=ywhD PE=4 SV=1	P70996	ywhD	19 kDa	0	0	16	23	0	0	42	54	43	55	453000000	714000000
tRNA uridine 5-carboxymethylaminomethyl modification enzyme MnmG OS=Bacillus subtilis (strain 168) GN=mnmG PE=3 SV=1	P25812	mnmG	70 kDa	3	1	22	15	4	1	38	28	11.1429	8.28571	313000000	134000000
FeS cluster assembly protein SufD OS=Bacillus subtilis (strain 168) GN=sufD PE=3 SV=1	O32165	sufD	48 kDa	20	13	20	18	27	16	30	28	1.37778	1.28889	274000000	21000000
Lactate utilization protein B OS=Bacillus subtilis (strain 168) GN=lutB PE=1 SV=2	O07021	lutB	53 kDa	7	4	15	17	9	4	30	25	4.13333	3.46667	224000000	183000000
UDP-N-acetylglucosamine 1-carboxyvinyltransferase 1 OS=Bacillus subtilis (strain 168) GN=murAA PE=1 SV=1	P70965	murAA	47 kDa	8	4	13	1	11	5	28	1	3.22222	0.222222	188000000	127000000
Lipoyl synthase OS=Bacillus subtilis (strain 168) GN=lipA PE=1 SV=2	O32129	lipA	34 kDa	7	4	16	17	7	4	27	32	4.30769	5.07692	187000000	204000000
S-adenosylmethionine synthase OS=Bacillus subtilis (strain 168) GN=metK PE=3 SV=2	P54419	metK	44 kDa	6	2	16	14	8	2	27	20	4.66667	3.5	177000000	445000000
Elongation factor G OS=Bacillus subtilis (strain 168) GN=fusA PE=1 SV=3	P80868	fusA	77 kDa	51	34	16	24	69	43	25	39	0.45614	0.701754	165000000	165000000
Transition state regulatory protein AbrB OS=Bacillus subtilis (strain 168) GN=abrB PE=1 SV=1	P08874	abrB	11 kDa	3	1	12	11	3	1	25	20	8.66667	7	150000000	307000000
Vegetative protein 296 OS=Bacillus subtilis (strain 168) GN=sufC PE=1 SV=3	P80866	sufC	29 kDa	14	9	12	14	22	13	22	36	1.24324	2	129000000	0
Stress response protein SCP2 OS=Bacillus subtilis (strain 168) GN=yceC PE=1 SV=3	P81100	yceC	22 kDa	3	2	10	15	3	2	21	39	6.28571	11.4286	124000000	167000000
Putative NAD(P)H nitroreductase YodC OS=Bacillus subtilis (strain 168) GN=yodC PE=1 SV=3	P81102	yodC	22 kDa	3	1	16	14	3	1	19	18	6.66667	6.33333	115000000	86100000
tRNA-2-methylthio-N(6)-dimethylallyladenosine synthase OS=Bacillus subtilis (strain 168) GN=miaB PE=1 SV=1	O31778	miaB	58 kDa	0	0	15	12	0	0	19	16	20	17	82400000	697000000
4-hydroxy-tetrahydrodipicolinate synthase OS=Bacillus subtilis (strain 168) GN=dapA PE=1 SV=1	Q04796	dapA	31 kDa	9	6	15	12	11	6	18	14	2	1.57895	81900000	67900000
CTP synthase OS=Bacillus subtilis (strain 168) GN=pyrG PE=3 SV=1	P13242	pyrG	60 kDa	13	12	14	14	14	13	17	21	1.24138	1.51724	79400000	1040000000
Lactate utilization protein C OS=Bacillus subtilis (strain 168) GN=lutC PE=1 SV=1	O32259	lutC	26 kDa	6	1	11	10	6	1	17	12	4	2.88889	76100000	101000000
FeS cluster assembly protein SufB OS=Bacillus subtilis (strain 168) GN=sufB PE=3 SV=1	O32162	sufB	53 kDa	17	15	10	15	22	18	16	27	0.809524	1.33333	75500000	73300000
Probable glycolate oxidase iron-sulfur subunit OS=Bacillus subtilis (strain 168) GN=glcF PE=4 SV=1	P94534	glcF	49 kDa	0	0	10	16	0	0	16	26	17	27	70500000	66200000
Uridylate kinase OS=Bacillus subtilis (strain 168) GN=pyrH PE=1 SV=2	O31749	pyrH	26 kDa	9	4	9	3	9	4	16	5	2.26667	0.8	70200000	166000000
Succinate dehydrogenase iron-sulfur subunit OS=Bacillus subtilis (strain 168) GN=sdhB PE=3 SV=3	P08066	sdhB	28 kDa	3	1	8	30	4	2	15	79	4	20	69200000	49800000
Alkyl hydroperoxide reductase subunit C OS=Bacillus subtilis (strain 168) GN=ahpC PE=1 SV=2	P80239	ahpC	21 kDa	29	15	8	20	57	36	14	46	0.315789	0.989474	68300000	22300000
Phosphoenolpyruvate-protein phosphotransferase OS=Bacillus subtilis (strain 168) GN=ptsI PE=1 SV=3	P08838	ptsI	63 kDa	17	9	14	24	20	10	14	28	0.9375	1.8125	67000000	121000000
Glycerol kinase OS=Bacillus subtilis (strain 168) GN=glpK PE=1 SV=2	P18157	glpK	55 kDa	2	2	11	16	2	2	14	21	5	7.33333	62900000	1880000
Putative nitrogen fixation protein YutI OS=Bacillus subtilis (strain 168) GN=yutI PE=3 SV=1	O32119	yutI	12 kDa	4	1	6	7	4	1	14	14	4.28571	4.28571	62200000	87300000
Rod shape-determining protein MreB OS=Bacillus subtilis (strain 168) GN=mreB PE=3 SV=3	Q01465	mreB	36 kDa	8	4	9	10	10	5	14	12	1.76471	1.52941	58500000	95000000
Probable dual-specificity RNA methyltransferase RlmN OS=Bacillus subtilis (strain 168) GN=rlmN PE=3 SV=1	O34617	rlmN	42 kDa	4	1	10	2	6	1	14	2	3.33333	0.666667	57100000	88500000
Antilisterial bacteriocin subtilosin biosynthesis protein AlbA OS=Bacillus subtilis (strain 168) GN=albA PE=1 SV=1	P71011	albA	52 kDa	0	0	13	65	0	0	13	139	14	140	56000000	2100000000
Glyceraldehyde-3-phosphate dehydrogenase 1 OS=Bacillus subtilis (strain 168) GN=gapA PE=1 SV=2	P09124	gapA	36 kDa	38	18	6	13	86	42	13	24	0.215385	0.384615	53800000	937000000
Enolase OS=Bacillus subtilis (strain 168) GN=eno PE=1 SV=4	P37869	eno	47 kDa	40	25	8	9	74	45	13	9	0.231405	0.165289	47800000	48500000
Isochorismatase OS=Bacillus subtilis (strain 168) GN=dhbB PE=1 SV=1	P45743	dhbB	35 kDa	1	0	9	28	1	0	12	52	8.66667	35.3333	45300000	50100000
Succinate--CoA ligase [ADP-forming] subunit beta OS=Bacillus subtilis (strain 168) GN=sucC PE=1 SV=2	P80886	sucC	41 kDa	11	5	11	25	13	5	12	47	1.3	4.8	41800000	85800000
ATP synthase subunit beta OS=Bacillus subtilis (strain 168) GN=atpD PE=1 SV=1	P37809	atpD	51 kDa	23	15	9	16	34	20	12	25	0.464286	0.928571	41600000	25000000
DNA polymerase III subunit beta OS=Bacillus subtilis (strain 168) GN=dnaN PE=1 SV=1	P05649	dnaN	42 kDa	5	2	7	6	7	2	12	8	2.36364	1.63636	40400000	73000000
Biotin carboxylase 1 OS=Bacillus subtilis (strain 168) GN=accC1 PE=3 SV=3	P49787	accC1	49 kDa	8	5	11	6	8	5	12	7	1.73333	1.06667	40400000	90500000
1-pyrroline-5-carboxylate dehydrogenase OS=Bacillus subtilis (strain 168) GN=rocA PE=2 SV=1	P39634	rocA	56 kDa	4	2	7	34	5	3	11	63	2.4	12.8	40300000	102000000
Dihydrolipoyl dehydrogenase OS=Bacillus subtilis (strain 168) GN=pdhD PE=3 SV=1	P21880	pdhD	50 kDa	26	13	7	12	32	20	11	19	0.444444	0.740741	39900000	105000000
Uncharacterized protein YjoA OS=Bacillus subtilis (strain 168) GN=yjoA PE=1 SV=1	O34334	yjoA	18 kDa	3	0	9	12	3	0	11	18	4.8	7.6	38800000	29200000
Glutamyl-tRNA(Gln) amidotransferase subunit A OS=Bacillus subtilis (strain 168) GN=gatA PE=3 SV=3	O06491	gatA	53 kDa	19	8	8	14	23	8	11	17	0.727273	1.09091	38100000	47500000
Stage IV sporulation protein A OS=Bacillus subtilis (strain 168) GN=spoIVA PE=1 SV=1	P35149	spoIVA	55 kDa	2	0	6	0	2	0	11	0	6	0.5	37300000	144000000
Elongation factor G OS=Escherichia coli (strain K12) GN=fusA PE=1 SV=2	P0A6M8	fusA	78 kDa	3	4	1	3	5	9	11	10	1.5	1.375	35300000	100000000
Chaperone protein DnaK OS=Bacillus subtilis (strain 168) GN=dnaK PE=1 SV=3	P17820	dnaK	66 kDa	16	8	8	19	18	9	10	25	0.758621	1.7931	33300000	157000000
DNA-directed RNA polymerase subunit beta OS=Bacillus subtilis (strain 168) GN=rpoB PE=1 SV=2	P37870	rpoB	134 kDa	33	19	8	17	43	23	10	18	0.323529	0.558824	32900000	26100000
Serine hydroxymethyltransferase OS=Bacillus subtilis (strain 168) GN=glyA PE=1 SV=1	P39148	glyA	45 kDa	13	7	8	15	14	7	10	18	0.956522	1.65217	32800000	6740000
Pyruvate dehydrogenase E1 component subunit beta OS=Bacillus subtilis (strain 168) GN=pdhB PE=3 SV=2	P21882	pdhB	35 kDa	25	13	9	15	31	18	10	16	0.431373	0.666667	32300000	112000000
ATP-dependent 6-phosphofructokinase OS=Bacillus subtilis (strain 168) GN=pfkA PE=1 SV=1	O34529	pfkA	34 kDa	11	4	8	12	15	5	10	15	1	1.45455	32000000	50600000
Protein RecA OS=Bacillus subtilis (strain 168) GN=recA PE=1 SV=2	P16971	recA	38 kDa	10	7	9	6	13	8	10	10	0.956522	0.956522	31400000	11900000
7-carboxy-7-deazaguanine synthase OS=Bacillus subtilis (strain 168) GN=queE PE=1 SV=1	O31677	queE	27 kDa	0	0	5	2	0	0	10	2	11	3	29600000	5550000
Dimodular nonribosomal peptide synthase OS=Bacillus subtilis (strain 168) GN=dhbF PE=1 SV=4	P45745	dhbF	264 kDa	0	0	7	29	0	0	9	40	10	41	28300000	232000000
Aspartate--tRNA(Asp/Asn) ligase OS=Bacillus subtilis (strain 168) GN=aspS PE=3 SV=1	O32038	aspS	66 kDa	15	5	8	14	20	5	9	19	0.740741	1.48148	27500000	114000000
Probable NAD-dependent malic enzyme 4 OS=Bacillus subtilis (strain 168) GN=ytsJ PE=3 SV=1	O34962	ytsJ	44 kDa	5	3	8	12	5	3	9	18	2	3.8	26900000	31100000
Uncharacterized protein YceE OS=Bacillus subtilis (strain 168) GN=yceE PE=3 SV=1	O34384	yceE	21 kDa	2	2	6	7	2	3	9	10	2.85714	3.14286	26600000	286000000
Vegetative catalase OS=Bacillus subtilis (strain 168) GN=katA PE=1 SV=5	P26901	katA	55 kDa	45	33	8	8	87	52	9	10	0.141844	0.156028	23900000	14000000
MreB-like protein OS=Bacillus subtilis (strain 168) GN=mbl PE=3 SV=1	P39751	mbl	36 kDa	7	2	7	6	7	2	9	8	1.81818	1.63636	23900000	42300000
Glutamate-1-semialdehyde 2,1-aminomutase OS=Bacillus subtilis (strain 168) GN=hemL PE=1 SV=1	P30949	hemL	46 kDa	8	7	6	5	13	7	9	6	0.909091	0.636364	23000000	72000000
PTS system glucose-specific EIICBA component OS=Bacillus subtilis (strain 168) GN=ptsG PE=1 SV=2	P20166	ptsG	76 kDa	2	0	7	5	3	0	9	6	4	2.8	22300000	93200000
Uncharacterized protease YrrO OS=Bacillus subtilis (strain 168) GN=yrrO PE=3 SV=1	O32034	yrrO	48 kDa	0	0	7	5	0	0	9	6	10	7	22300000	17100000
Inosine-5'-monophosphate dehydrogenase OS=Bacillus subtilis (strain 168) GN=guaB PE=1 SV=2	P21879	guaB	53 kDa	33	18	8	24	39	19	8	45	0.3	1.53333	22100000	33000000
Putative aldehyde dehydrogenase DhaS OS=Bacillus subtilis (strain 168) GN=dhaS PE=3 SV=1	O34660	dhaS	54 kDa	2	0	7	17	2	0	8	27	4.5	14	22100000	3860000
Protein hit OS=Bacillus subtilis (strain 168) GN=hit PE=1 SV=1	O07513	hit	16 kDa	0	0	7	11	0	0	8	16	9	17	22100000	48600000
tRNA threonylcarbamoyladenosine dehydratase OS=Bacillus subtilis (strain 168) GN=tcdA PE=3 SV=3	O32037	tcdA	28 kDa	1	0	6	7	1	0	8	11	6	8	21900000	78700000
Ribosome-binding ATPase YchF OS=Bacillus subtilis (strain 168) GN=ychF PE=2 SV=1	P37518	ychF	40 kDa	9	6	8	8	11	6	8	9	0.947368	1.05263	20700000	2360000
Ktr system potassium uptake protein C OS=Bacillus subtilis (strain 168) GN=ktrC PE=3 SV=1	P39760	ktrC	24 kDa	2	1	6	3	2	1	8	4	3.6	2	20700000	15600000
Aconitate hydratase A OS=Escherichia coli (strain K12) GN=acnA PE=1 SV=3	P25516	acnA	98 kDa	1	3	5	2	2	3	8	4	2.57143	1.42857	20600000	100000000
Lactate utilization protein A OS=Bacillus subtilis (strain 168) GN=lutA PE=1 SV=1	O07020	lutA	26 kDa	2	2	5	9	2	2	7	17	2.66667	6	20400000	127000000
UPF0403 protein YphP OS=Bacillus subtilis (strain 168) GN=yphP PE=1 SV=1	P54170	yphP	16 kDa	0	1	5	7	0	2	7	12	4	6.5	18500000	37500000
Zinc-dependent sulfurtransferase SufU OS=Bacillus subtilis (strain 168) GN=sufU PE=1 SV=1	O32163	sufU	16 kDa	1	1	5	7	1	1	7	12	4	6.5	18000000	150000000
General stress protein 16U OS=Bacillus subtilis (strain 168) GN=yceD PE=1 SV=3	P80875	yceD	21 kDa	4	5	5	8	4	5	7	8	1.45455	1.63636	17800000	1550000
Putative HTH-type transcriptional regulator YwnA OS=Bacillus subtilis (strain 168) GN=ywnA PE=1 SV=1	P71036	ywnA	15 kDa	0	0	5	3	0	0	7	3	8	4	17500000	0
Probable BsuMI modification methylase subunit YdiO OS=Bacillus subtilis (strain 168) GN=ydiO PE=2 SV=1	O34939	ydiO	49 kDa	0	0	5	1	0	0	7	1	8	2	17300000	1810000
3-oxoacyl-[acyl-carrier-protein] synthase 3 protein 1 OS=Bacillus subtilis (strain 168) GN=fabHA PE=2 SV=1	O34746	fabHA	34 kDa	0	2	6	1	0	3	7	1	3.2	0.8	16800000	53100000
Nitrate reductase beta chain OS=Bacillus subtilis (strain 168) GN=narH PE=3 SV=1	P42176	narH	55 kDa	1	0	3	21	1	0	6	39	4.66667	26.6667	15600000	18600000
Isochorismate synthase DhbC OS=Bacillus subtilis (strain 168) GN=dhbC PE=1 SV=2	P45744	dhbC	43 kDa	0	0	4	16	0	0	6	20	7	21	15500000	1730000
DNA-directed RNA polymerase subunit beta' OS=Bacillus subtilis (strain 168) GN=rpoC PE=1 SV=4	P37871	rpoC	134 kDa	50	22	5	15	63	30	6	16	0.147368	0.357895	15200000	406000000
DNA-directed RNA polymerase subunit beta' OS=Escherichia coli (strain K12) GN=rpoC PE=1 SV=1	P0A8T7	rpoC	155 kDa	4	2	2	2	12	8	6	7	0.636364	0.727273	14600000	32800000
30S ribosomal protein S3 OS=Bacillus subtilis (strain 168) GN=rpsC PE=1 SV=4	P21465	rpsC	24 kDa	14	8	3	5	18	10	6	6	0.466667	0.466667	14600000	3380000
Iron(3+)-hydroxamate import ATP-binding protein FhuC OS=Bacillus subtilis (strain 168) GN=fhuC PE=3 SV=1	P49938	fhuC	30 kDa	0	0	5	4	0	0	6	5	7	6	14000000	14700000
Putative pyruvate, phosphate dikinase regulatory protein OS=Bacillus subtilis (strain 168) GN=yqfL PE=1 SV=1	P54470	yqfL	30 kDa	1	0	4	4	1	0	6	5	4.66667	4	13800000	2050000
Ribonuclease J2 OS=Bacillus subtilis (strain 168) GN=rnjB PE=1 SV=3	O31760	rnjB	61 kDa	11	7	5	5	14	7	6	5	0.608696	0.521739	13600000	16100000
60 kDa chaperonin OS=Escherichia coli (strain K12) GN=groL PE=1 SV=2	P0A6F5	groL	57 kDa	3	1	3	2	3	3	6	5	1.75	1.5	13200000	3360000
GTP 3',8-cyclase OS=Bacillus subtilis (strain 168) GN=moaA PE=3 SV=1	P39757	moaA	39 kDa	0	0	5	2	0	0	6	2	7	3	13000000	31600000
Uncharacterized protein YwbO OS=Bacillus subtilis (strain 168) GN=ywbO PE=4 SV=1	P39598	ywbO	23 kDa	0	0	4	1	0	0	6	2	7	3	13000000	9060000
Methylated-DNA--protein-cysteine methyltransferase, constitutive OS=Bacillus subtilis (strain 168) GN=ogt PE=1 SV=1	P11742	ogt	19 kDa	0	0	6	1	0	0	6	1	7	2	12800000	13100000
DNA-directed RNA polymerase subunit beta OS=Escherichia coli (strain K12) GN=rpoB PE=1 SV=1	P0A8V2	rpoB	151 kDa	2	2	3	0	5	5	6	0	1.16667	0.166667	12600000	33300000
Glyceraldehyde-3-phosphate dehydrogenase 2 OS=Bacillus subtilis (strain 168) GN=gapB PE=1 SV=1	O34425	gapB	37 kDa	3	0	4	42	4	0	5	92	2	31	12500000	129000000
Cryptic catabolic NAD-specific glutamate dehydrogenase GudB OS=Bacillus subtilis (strain 168) GN=gudB PE=1 SV=2	P50735	gudB	47 kDa	8	3	5	17	9	4	5	23	0.8	3.2	12100000	24000000
Leucine dehydrogenase OS=Bacillus subtilis (strain 168) GN=yqiT PE=3 SV=1	P54531	yqiT	40 kDa	2	3	5	12	2	3	5	16	1.71429	4.85714	12000000	0
50S ribosomal protein L31 OS=Bacillus subtilis (strain 168) GN=rpmE PE=1 SV=1	Q03223	rpmE	7 kDa	4	4	3	4	6	6	5	12	0.857143	1.85714	11900000	215000000
Manganese transport system ATP-binding protein MntB OS=Bacillus subtilis (strain 168) GN=mntB PE=3 SV=1	O34338	mntB	28 kDa	8	4	5	6	11	6	5	8	0.631579	0.947368	11900000	58800000
Signal transduction histidine-protein kinase/phosphatase DegS OS=Bacillus subtilis (strain 168) GN=degS PE=1 SV=2	P13799	degS	45 kDa	16	11	5	7	19	12	5	8	0.363636	0.545455	11700000	18900000
Uncharacterized protein SufA OS=Bacillus subtilis (strain 168) GN=sufA PE=3 SV=1	O32113	sufA	13 kDa	0	0	3	3	0	0	5	4	6	5	11300000	11200000
HTH-type transcriptional regulator LrpA OS=Bacillus subtilis (strain 168) GN=lrpA PE=4 SV=1	P96652	lrpA	15 kDa	0	0	3	2	0	0	5	3	6	4	11100000	15600000
Cell division protein FtsA OS=Bacillus subtilis (strain 168) GN=ftsA PE=1 SV=2	P28264	ftsA	48 kDa	2	1	4	2	2	1	5	2	2.4	1.2	10800000	142000000
Ornithine aminotransferase OS=Bacillus subtilis (strain 168) GN=rocD PE=1 SV=2	P38021	rocD	44 kDa	4	2	4	23	4	2	4	43	1.25	11	10600000	861000
2,3-dihydroxybenzoate-AMP ligase OS=Bacillus subtilis (strain 168) GN=dhbE PE=1 SV=2	P40871	dhbE	60 kDa	0	0	3	24	0	0	4	34	5	35	10500000	30600000
Fructose-1,6-bisphosphatase class 2 OS=Bacillus subtilis (strain 168) GN=glpX PE=1 SV=1	Q03224	glpX	34 kDa	0	0	4	10	0	0	4	13	5	14	10400000	35800000
Threonine--tRNA ligase 1 OS=Bacillus subtilis (strain 168) GN=thrS PE=2 SV=1	P18255	thrS	74 kDa	8	4	4	6	8	4	4	13	0.714286	2	10300000	26300000
4-hydroxy-3-methylbut-2-en-1-yl diphosphate synthase (flavodoxin) OS=Bacillus subtilis (strain 168) GN=ispG PE=3 SV=1	P54482	ispG	41 kDa	4	1	3	10	4	1	4	11	1.42857	3.42857	10200000	19400000
Cysteine desulfurase SufS OS=Bacillus subtilis (strain 168) GN=sufS PE=1 SV=1	O32164	sufS	45 kDa	8	6	4	10	8	7	4	11	0.588235	1.41176	10100000	3200000
Bifunctional protein FolD OS=Bacillus subtilis (strain 168) GN=folD PE=3 SV=1	P54382	folD	31 kDa	4	2	4	8	7	2	4	10	0.909091	2	10100000	25000000
Phosphoglycerate kinase OS=Bacillus subtilis (strain 168) GN=pgk PE=1 SV=3	P40924	pgk	42 kDa	20	10	3	8	30	15	4	10	0.212766	0.468085	10000000	812000000
3-oxoacyl-[acyl-carrier-protein] synthase 2 OS=Bacillus subtilis (strain 168) GN=fabF PE=1 SV=1	O34340	fabF	44 kDa	10	7	3	5	13	7	4	8	0.454545	0.818182	9830000	30500000
Oligopeptide transport ATP-binding protein OppF OS=Bacillus subtilis (strain 168) GN=oppF PE=2 SV=3	P24137	oppF	35 kDa	3	1	4	6	3	1	4	8	1.66667	3	9260000	12900000
Putative aminopeptidase YtoP OS=Bacillus subtilis (strain 168) GN=ytoP PE=3 SV=1	O34924	ytoP	39 kDa	0	0	3	4	0	0	4	7	5	8	9170000	18400000
UPF0741 protein YwzC OS=Bacillus subtilis (strain 168) GN=ywzC PE=3 SV=1	O32280	ywzC	8 kDa	0	0	3	3	0	0	4	3	5	4	9110000	6560000
UDP-N-acetylglucosamine--N-acetylmuramyl-(pentapeptide) pyrophosphoryl-undecaprenol N-acetylglucosamine transferase OS=Bacillus subtilis (strain 168) GN=murG PE=3 SV=3	P37585	murG	40 kDa	7	0	4	2	8	0	4	2	1	0.6	8930000	15800000
Carbamoyl-phosphate synthase large chain OS=Escherichia coli (strain K12) GN=carB PE=1 SV=2	P00968	carB	118 kDa	1	3	4	1	1	4	4	1	1.42857	0.571429	8660000	18000000
PTS system fructose-specific EIIABC component OS=Bacillus subtilis (strain 168) GN=fruA PE=1 SV=2	P71012	fruA	67 kDa	0	0	3	0	0	0	4	0	5	1	8630000	0
Uncharacterized protein YqhY OS=Bacillus subtilis (strain 168) GN=yqhY PE=3 SV=2	P54519	yqhY	15 kDa	0	1	3	3	0	1	4	3	3.33333	2.66667	8620000	32500000
50S ribosomal protein L1 OS=Bacillus subtilis (strain 168) GN=rplA PE=1 SV=4	Q06797	rplA	25 kDa	16	8	2	5	23	10	4	6	0.285714	0.4	8400000	0
Probable flavodoxin 2 OS=Bacillus subtilis (strain 168) GN=ykuP PE=3 SV=2	O34589	ykuP	17 kDa	0	0	2	2	0	0	4	4	5	5	8220000	40400000
Pyruvate kinase OS=Bacillus subtilis (strain 168) GN=pyk PE=1 SV=2	P80885	pyk	62 kDa	21	9	2	20	25	12	3	29	0.205128	1.53846	8080000	86400000
Pyridoxal 5'-phosphate synthase subunit PdxS OS=Bacillus subtilis (strain 168) GN=pdxS PE=1 SV=3	P37527	pdxS	32 kDa	13	8	3	15	20	11	3	27	0.242424	1.69697	8040000	13900000
Isocitrate dehydrogenase [NADP] OS=Bacillus subtilis (strain 168) GN=icd PE=1 SV=1	P39126	icd	46 kDa	14	8	3	11	19	9	3	19	0.266667	1.33333	7940000	0
UTP--glucose-1-phosphate uridylyltransferase OS=Bacillus subtilis (strain 168) GN=gtaB PE=1 SV=1	Q05852	gtaB	33 kDa	8	5	3	10	13	5	3	14	0.4	1.5	7860000	92100000
30S ribosomal protein S2 OS=Bacillus subtilis (strain 168) GN=rpsB PE=1 SV=3	P21464	rpsB	28 kDa	17	11	3	8	38	20	3	11	0.133333	0.4	7720000	29800000
Enoyl-[acyl-carrier-protein] reductase [NADPH] FabL OS=Bacillus subtilis (strain 168) GN=fabL PE=1 SV=1	P71079	fabL	27 kDa	12	6	2	5	16	9	3	8	0.296296	0.666667	7700000	25500000
DNA-directed RNA polymerase subunit alpha OS=Bacillus subtilis (strain 168) GN=rpoA PE=1 SV=1	P20429	rpoA	35 kDa	10	5	3	7	13	5	3	7	0.4	0.8	7650000	24900000
GMP synthase [glutamine-hydrolyzing] OS=Bacillus subtilis (strain 168) GN=guaA PE=3 SV=3	P29727	guaA	58 kDa	17	12	3	7	24	12	3	7	0.210526	0.421053	7550000	0
ATP synthase subunit alpha OS=Bacillus subtilis (strain 168) GN=atpA PE=1 SV=3	P37808	atpA	55 kDa	21	9	3	5	25	12	3	6	0.205128	0.358974	7510000	114000000
UPF0403 protein YqiW OS=Bacillus subtilis (strain 168) GN=yqiW PE=3 SV=1	P54534	yqiW	16 kDa	0	1	3	4	0	2	3	6	2	3.5	7480000	24200000
Ribose-phosphate pyrophosphokinase OS=Bacillus subtilis (strain 168) GN=prs PE=1 SV=1	P14193	prs	35 kDa	9	6	3	3	11	6	3	3	0.421053	0.421053	7100000	50700000
Catabolite control protein A OS=Bacillus subtilis (strain 168) GN=ccpA PE=1 SV=1	P25144	ccpA	37 kDa	3	0	3	2	5	0	3	2	1.14286	0.857143	7060000	8260000
Putative protein YfkA OS=Bacillus subtilis (strain 168) GN=yfkA PE=3 SV=2	O34400	yfkA	43 kDa	0	1	3	1	0	1	3	1	2.66667	1.33333	6640000	19500000
HTH-type transcriptional regulator NsrR OS=Bacillus subtilis (strain 168) GN=nsrR PE=4 SV=1	O07573	nsrR	17 kDa	0	0	3	1	0	0	3	1	4	2	6640000	77600000
Probable fructose-bisphosphate aldolase OS=Bacillus subtilis (strain 168) GN=fbaA PE=1 SV=2	P13243	fbaA	30 kDa	17	7	3	16	21	9	3	22	0.25	1.4375	6380000	12700000
Homoserine dehydrogenase OS=Bacillus subtilis (strain 168) GN=hom PE=1 SV=2	P19582	hom	47 kDa	10	3	3	0	10	3	3	0	0.533333	0.133333	6360000	4280000
Fe(3+)-citrate import ATP-binding protein YfmF OS=Bacillus subtilis (strain 168) GN=yfmF PE=3 SV=1	O34510	yfmF	29 kDa	0	0	2	2	0	0	3	4	4	5	6230000	26700000
Uncharacterized zinc protease YmxG OS=Bacillus subtilis (strain 168) GN=ymxG PE=3 SV=3	Q04805	ymxG	46 kDa	1	0	3	0	1	0	3	0	2.66667	0.666667	6070000	7740000
Putative peptide biosynthesis protein YydG OS=Bacillus subtilis (strain 168) GN=yydG PE=4 SV=1	Q45595	yydG	37 kDa	1	0	2	0	1	0	3	0	2.66667	0.666667	5950000	36300000
Flagellin OS=Bacillus subtilis (strain 168) GN=hag PE=1 SV=2	P02968	hag	33 kDa	54	26	2	21	103	37	3	26	0.056338	0.380282	5850000	21500000
Probable siderophore transport system ATP-binding protein YusV OS=Bacillus subtilis (strain 168) GN=yusV PE=1 SV=1	O32188	yusV	30 kDa	0	0	2	4	0	0	3	5	4	6	5820000	17000000
Uncharacterized protein YrkD OS=Bacillus subtilis (strain 168) GN=yrkD PE=4 SV=1	P54431	yrkD	7 kDa	0	0	2	1	0	0	3	1	4	2	5820000	71300000
60 kDa chaperonin OS=Bacillus subtilis (strain 168) GN=groL PE=1 SV=3	P28598	groL	57 kDa	27	15	2	10	31	17	2	12	0.12	0.52	5780000	65100000
Aspartate-semialdehyde dehydrogenase OS=Bacillus subtilis (strain 168) GN=asd PE=1 SV=1	Q04797	asd	38 kDa	3	1	2	3	3	1	2	5	1	2	5770000	136000000
Oxygen-independent coproporphyrinogen-III oxidase-like protein HemZ OS=Bacillus subtilis (strain 168) GN=hemZ PE=2 SV=1	Q796V8	hemZ	58 kDa	0	0	2	0	0	0	2	0	3	1	5770000	10100000
Signal recognition particle receptor FtsY OS=Bacillus subtilis (strain 168) GN=ftsY PE=1 SV=2	P51835	ftsY	36 kDa	2	0	2	3	2	0	2	4	1.5	2.5	5770000	4830000
Immunity protein WapI OS=Bacillus subtilis (strain 168) GN=wapI PE=1 SV=1	Q07836	wapI	16 kDa	2	2	2	2	3	4	2	2	0.666667	0.666667	5750000	43200000
UPF0111 protein YkaA OS=Bacillus subtilis (strain 168) GN=ykaA PE=3 SV=1	O34454	ykaA	24 kDa	3	1	2	5	4	2	2	7	0.75	2	5710000	49900000
ATP-dependent Clp protease ATP-binding subunit ClpX OS=Bacillus subtilis (strain 168) GN=clpX PE=2 SV=3	P50866	clpX	46 kDa	9	2	2	6	10	3	2	7	0.4	1.06667	5580000	250000000
Putative carbonic anhydrase YtiB OS=Bacillus subtilis (strain 168) GN=ytiB PE=3 SV=1	O34872	ytiB	21 kDa	0	0	2	1	0	0	2	1	3	2	5570000	63600000
Citrate synthase 2 OS=Bacillus subtilis (strain 168) GN=citZ PE=1 SV=2	P39120	citZ	42 kDa	4	1	2	13	5	1	2	31	0.75	8	5350000	41500000
Dihydroxy-acid dehydratase OS=Bacillus subtilis (strain 168) GN=ilvD PE=1 SV=4	P51785	ilvD	60 kDa	1	0	2	0	1	0	2	0	2	0.666667	5010000	0
Uncharacterized protein YmcA OS=Bacillus subtilis (strain 168) GN=ymcA PE=1 SV=1	O31779	ymcA	16 kDa	0	0	2	3	0	0	2	6	3	7	4910000	0
Asparagine synthetase [glutamine-hydrolyzing] 1 OS=Bacillus subtilis (strain 168) GN=asnB PE=1 SV=2	P54420	asnB	73 kDa	9	4	2	0	9	4	2	0	0.4	0.133333	4800000	30400000
Oxygen-independent coproporphyrinogen-III oxidase-like protein YqeR OS=Bacillus subtilis (strain 168) GN=hemN PE=2 SV=3	P54304	hemN	43 kDa	0	0	2	0	0	0	2	0	3	1	4650000	1540000
Acyl carrier protein OS=Bacillus subtilis (strain 168) GN=acpA PE=1 SV=1	P80643	acpA	9 kDa	2	2	2	2	2	2	2	2	1	1	4600000	3700000
Glutamine--fructose-6-phosphate aminotransferase [isomerizing] OS=Bacillus subtilis (strain 168) GN=glmS PE=2 SV=1	P0CI73	glmS	65 kDa	8	2	2	7	10	2	2	8	0.428571	1.28571	4360000	26300000
Transcriptional regulatory protein DegU OS=Bacillus subtilis (strain 168) GN=degU PE=1 SV=2	P13800	degU	26 kDa	5	1	2	2	7	1	2	3	0.6	0.8	4040000	30300000
Acetate kinase OS=Bacillus subtilis (strain 168) GN=ackA PE=1 SV=1	P37877	ackA	43 kDa	14	8	2	7	21	13	2	13	0.166667	0.777778	4010000	13900000
UDP-N-acetylglucosamine 1-carboxyvinyltransferase 2 OS=Bacillus subtilis (strain 168) GN=murAB PE=1 SV=4	P19670	murAB	46 kDa	1	0	2	6	1	0	2	7	2	5.33333	3980000	42300000
Succinate dehydrogenase flavoprotein subunit OS=Bacillus subtilis (strain 168) GN=sdhA PE=3 SV=4	P08065	sdhA	65 kDa	6	2	2	7	6	2	2	12	0.6	2.6	3840000	157000000
Fumarate hydratase class II OS=Bacillus subtilis (strain 168) GN=fumC PE=3 SV=2	P07343	fumC	51 kDa	5	2	2	22	5	2	2	30	0.666667	6.88889	3830000	4010000
Phosphoadenosine phosphosulfate reductase OS=Bacillus subtilis (strain 168) GN=cysH PE=2 SV=2	P94498	cysH	27 kDa	1	0	2	6	1	0	2	9	2	6.66667	3790000	8210000
Protein AroA(G) OS=Bacillus subtilis (strain 168) GN=aroA PE=1 SV=1	P39912	aroA	40 kDa	20	11	2	12	31	13	2	18	0.130435	0.826087	3660000	31100000
Anti-sigma-B factor antagonist OS=Bacillus subtilis (strain 168) GN=rsbV PE=1 SV=1	P17903	rsbV	12 kDa	1	0	2	2	1	0	2	2	2	2	3520000	80700000
Purine nucleoside phosphorylase DeoD-type OS=Bacillus subtilis (strain 168) GN=deoD PE=1 SV=1	O34925	deoD	25 kDa	5	5	2	7	5	5	2	7	0.5	1.33333	3490000	33800000
Sporulation killing factor maturation protein SkfB OS=Bacillus subtilis (strain 168) GN=skfB PE=1 SV=2	O31423	skfB	46 kDa	0	0	2	2	0	0	2	2	3	3	3480000	16400000
Adenine phosphoribosyltransferase OS=Bacillus subtilis (strain 168) GN=apt PE=3 SV=1	O34443	apt	19 kDa	4	4	2	1	4	5	2	1	0.545455	0.363636	3350000	3250000
Regulatory protein YlbF OS=Bacillus subtilis (strain 168) GN=ylbF PE=4 SV=1	O34412	ylbF	17 kDa	0	0	2	0	0	0	2	0	3	1	3340000	0
Octanoyltransferase LipM OS=Bacillus subtilis (strain 168) GN=lipM PE=1 SV=2	P54511	lipM	32 kDa	1	1	2	2	1	1	2	3	1.5	2	3340000	0
1-deoxy-D-xylulose 5-phosphate reductoisomerase OS=Bacillus subtilis (strain 168) GN=dxr PE=3 SV=2	O31753	dxr	43 kDa	0	0	2	0	0	0	2	0	3	1	3130000	0
Stage 0 sporulation protein YaaT OS=Bacillus subtilis (strain 168) GN=yaaT PE=4 SV=1	P37541	yaaT	31 kDa	0	0	2	5	0	0	2	6	3	7	3100000	12000000
Chaperone protein DnaJ OS=Bacillus subtilis (strain 168) GN=dnaJ PE=2 SV=3	P17631	dnaJ	41 kDa	6	0	2	3	6	0	2	4	0.75	1.25	3040000	1440000
Fe-S protein maturation auxiliary factor YitW OS=Bacillus subtilis (strain 168) GN=yitW PE=3 SV=2	P70949	yitW	11 kDa	0	0	2	1	0	0	2	1	3	2	2990000	0
Protein YtsP OS=Bacillus subtilis (strain 168) GN=ytsP PE=3 SV=2	O34553	ytsP	18 kDa	1	0	2	4	1	0	2	6	2	4.66667	2930000	29800000
30S ribosomal protein S11 OS=Bacillus subtilis (strain 168) GN=rpsK PE=1 SV=1	P04969	rpsK	14 kDa	9	9	2	3	11	9	2	4	0.272727	0.454545	2900000	62800000
Uncharacterized protein YrdA OS=Bacillus subtilis (strain 168) GN=yrdA PE=3 SV=1	O07079	yrdA	19 kDa	0	0	2	0	0	0	2	0	3	1	2820000	0
Pyruvate dehydrogenase E1 component subunit alpha OS=Bacillus subtilis (strain 168) GN=pdhA PE=1 SV=3	P21881	pdhA	42 kDa	22	9	2	5	35	14	2	7	0.117647	0.313725	2540000	1550000
Polyribonucleotide nucleotidyltransferase OS=Bacillus subtilis (strain 168) GN=pnp PE=1 SV=3	P50849	pnp	77 kDa	11	6	1	4	11	6	2	4	0.315789	0.526316	2520000	12200000
2,3-dihydro-2,3-dihydroxybenzoate dehydrogenase OS=Bacillus subtilis (strain 168) GN=dhbA PE=1 SV=3	P39071	dhbA	27 kDa	0	0	1	8	0	0	2	11	3	12	2420000	0
S-ribosylhomocysteine lyase OS=Bacillus subtilis (strain 168) GN=luxS PE=1 SV=1	O34667	luxS	18 kDa	0	0	1	4	0	0	2	5	3	6	2310000	0
2-oxoglutarate dehydrogenase E1 component OS=Bacillus subtilis (strain 168) GN=odhA PE=3 SV=3	P23129	odhA	106 kDa	4	5	1	28	5	6	1	49	0.307692	7.69231	2160000	31500000
GTP-binding protein TypA/BipA homolog OS=Bacillus subtilis (strain 168) GN=typA PE=3 SV=1	O07631	typA	68 kDa	8	2	1	2	8	2	1	2	0.333333	0.5	2080000	0
Putative aldehyde dehydrogenase YfmT OS=Bacillus subtilis (strain 168) GN=yfmT PE=2 SV=1	O06478	yfmT	53 kDa	12	8	1	10	16	10	1	13	0.142857	1	1980000	4760000
Aspartate ammonia-lyase OS=Bacillus subtilis (strain 168) GN=ansB PE=3 SV=2	P26899	ansB	53 kDa	1	0	1	8	1	0	1	8	1.33333	6	1900000	7220000
Protein translocase subunit SecA OS=Bacillus subtilis (strain 168) GN=secA PE=1 SV=1	P28366	secA	96 kDa	7	1	1	6	9	1	1	9	0.333333	1.66667	1890000	40800000
NADH dehydrogenase OS=Bacillus subtilis (strain 168) GN=ahpF PE=1 SV=2	P42974	ahpF	55 kDa	33	17	1	11	42	23	1	16	0.0597015	0.507463	1870000	0
2,3,4,5-tetrahydropyridine-2,6-dicarboxylate N-acetyltransferase OS=Bacillus subtilis (strain 168) GN=dapH PE=1 SV=2	O34981	dapH	25 kDa	6	4	1	6	9	8	1	11	0.210526	1.26316	1850000	8580000
Aconitate hydratase A OS=Bacillus subtilis (strain 168) GN=citB PE=1 SV=4	P09339	citB	99 kDa	7	1	1	14	9	2	1	18	0.307692	2.92308	1580000	8090000
Putative phosphotransferase enzyme IIA component YpqE OS=Bacillus subtilis (strain 168) GN=ypqE PE=3 SV=1	P50829	ypqE	18 kDa	0	1	1	2	0	1	1	5	1.33333	4	1480000	21800000
UPF0365 protein YqfA OS=Bacillus subtilis (strain 168) GN=yqfA PE=3 SV=1	P54466	yqfA	36 kDa	6	3	1	2	7	6	1	2	0.266667	0.4	1430000	26700000
NADH dehydrogenase-like protein YjlD OS=Bacillus subtilis (strain 168) GN=yjlD PE=1 SV=3	P80861	yjlD	42 kDa	11	4	1	6	12	4	1	9	0.222222	1.11111	1370000	29500000
Uncharacterized HTH-type transcriptional regulator YvaP OS=Bacillus subtilis (strain 168) GN=yvaP PE=4 SV=2	O32238	yvaP	12 kDa	0	0	1	2	0	0	1	3	2	4	1280000	119000000
50S ribosomal protein L7/L12 OS=Bacillus subtilis (strain 168) GN=rplL PE=1 SV=4	P02394	rplL	13 kDa	21	6	1	4	38	12	1	5	0.0769231	0.230769	1240000	3490000
Trigger factor OS=Bacillus subtilis (strain 168) GN=tig PE=1 SV=3	P80698	tig	47 kDa	15	9	1	4	18	9	1	4	0.137931	0.344828	1230000	93300000
1,4-dihydroxy-2-naphthoyl-CoA synthase OS=Bacillus subtilis (strain 168) GN=menB PE=1 SV=2	P23966	menB	30 kDa	7	3	1	5	10	4	1	5	0.25	0.75	1210000	13100000
Manganese-dependent inorganic pyrophosphatase OS=Bacillus subtilis (strain 168) GN=ppaC PE=1 SV=1	P37487	ppaC	34 kDa	8	9	1	9	8	10	1	11	0.2	1.2	1050000	36600000
Queuine tRNA-ribosyltransferase OS=Bacillus subtilis (strain 168) GN=tgt PE=3 SV=1	O32053	tgt	44 kDa	5	4	1	5	8	5	1	7	0.266667	1.06667	1010000	9660000
50S ribosomal protein L21 OS=Bacillus subtilis (strain 168) GN=rplU PE=1 SV=1	P26908	rplU	11 kDa	5	3	1	2	25	7	1	2	0.117647	0.176471	988000	4040000
Uncharacterized protein YqjE OS=Bacillus subtilis (strain 168) GN=yqjE PE=3 SV=2	P54542	yqjE	40 kDa	2	3	1	6	2	3	1	8	0.571429	2.57143	975000	12000000
Glutamine synthetase OS=Bacillus subtilis (strain 168) GN=glnA PE=1 SV=3	P12425	glnA	50 kDa	26	17	1	10	43	19	1	11	0.0625	0.375	952000	45600000
Uncharacterized protein YerC OS=Bacillus subtilis (strain 168) GN=yerC PE=4 SV=1	Q7BVT7	yerC	12 kDa	0	1	1	3	0	1	1	4	1.33333	3.33333	952000	6150000
Phosphoenolpyruvate carboxykinase (ATP) OS=Bacillus subtilis (strain 168) GN=pckA PE=3 SV=3	P54418	pckA	58 kDa	3	1	1	37	3	1	1	54	0.666667	18.3333	950000	40100000
Methionine aminopeptidase 2 OS=Bacillus subtilis (strain 168) GN=mapB PE=1 SV=1	O34484	mapB	27 kDa	4	1	1	2	4	1	1	2	0.571429	0.857143	646000	14600000
Triosephosphate isomerase OS=Bacillus subtilis (strain 168) GN=tpiA PE=1 SV=3	P27876	tpiA	27 kDa	17	12	1	14	27	17	1	21	0.0869565	0.956522	617000	6450000
1-pyrroline-5-carboxylate dehydrogenase 2 OS=Bacillus subtilis (strain 168) GN=putC PE=2 SV=2	P94391	putC	56 kDa	0	1	1	15	0	1	1	23	1.33333	16	615000	88900000
6,7-dimethyl-8-ribityllumazine synthase OS=Bacillus subtilis (strain 168) GN=ribH PE=1 SV=2	P11998	ribH	16 kDa	4	3	1	3	5	3	1	4	0.4	1	550000	1640000
Putative peroxiredoxin YgaF OS=Bacillus subtilis (strain 168) GN=ygaF PE=3 SV=1	Q796Y8	ygaF	18 kDa	0	0	1	2	0	0	1	3	2	4	526000	0
UPF0176 protein YbfQ OS=Bacillus subtilis (strain 168) GN=ybfQ PE=3 SV=1	O31457	ybfQ	37 kDa	2	1	1	2	2	1	1	2	0.8	1.2	518000	19700000
Peptidyl-prolyl cis-trans isomerase B OS=Bacillus subtilis (strain 168) GN=ppiB PE=1 SV=1	P35137	ppiB	15 kDa	3	1	1	3	3	1	1	5	0.666667	2	470000	19900000
Thioredoxin OS=Bacillus subtilis (strain 168) GN=trxA PE=1 SV=3	P14949	trxA	11 kDa	4	3	1	4	4	3	1	9	0.444444	2.22222	0	28100000
Surfactin synthase subunit 2 OS=Bacillus subtilis (strain 168) GN=srfAB PE=1 SV=3	Q04747	srfAB	401 kDa	91	40	0	26	103	45	0	30	0.0133333	0.413333	0	26200000
Surfactin synthase subunit 1 OS=Bacillus subtilis (strain 168) GN=srfAA PE=1 SV=4	P27206	srfAA	402 kDa	64	41	0	17	91	52	0	23	0.0137931	0.331034	0	3660000
tRNA nuclease WapA OS=Bacillus subtilis (strain 168) GN=wapA PE=1 SV=2	Q07833	wapA	258 kDa	2	0	0	3	2	0	0	3	0.5	2	0	0
Surfactin synthase subunit 3 OS=Bacillus subtilis (strain 168) GN=srfAC PE=1 SV=2	Q08787	srfAC	144 kDa	20	8	0	2	23	9	0	3	0.0588235	0.235294	0	5380000
Translation initiation factor IF-2 OS=Bacillus subtilis (strain 168) GN=infB PE=3 SV=1	P17889	infB	79 kDa	9	7	0	3	10	7	0	4	0.105263	0.526316	0	0
50S ribosomal protein L10 OS=Bacillus subtilis (strain 168) GN=rplJ PE=1 SV=4	P42923	rplJ	18 kDa	9	4	0	3	11	4	0	3	0.117647	0.470588	0	0
D-alanyl-D-alanine carboxypeptidase DacA OS=Bacillus subtilis (strain 168) GN=dacA PE=1 SV=3	P08750	dacA	49 kDa	4	2	0	2	4	2	0	2	0.25	0.75	0	0
Isoleucine--tRNA ligase OS=Bacillus subtilis (strain 168) GN=ileS PE=3 SV=3	Q45477	ileS	105 kDa	10	1	0	4	10	1	0	4	0.153846	0.769231	0	3240000
Acetoin:2,6-dichlorophenolindophenol oxidoreductase subunit alpha OS=Bacillus subtilis (strain 168) GN=acoA PE=2 SV=2	O31404	acoA	36 kDa	0	0	0	11	0	0	0	24	1	25	0	0
Elongation factor Ts OS=Bacillus subtilis (strain 168) GN=tsf PE=1 SV=3	P80700	tsf	32 kDa	7	6	0	11	14	12	0	21	0.0714286	1.57143	0	0
Ribose import ATP-binding protein RbsA OS=Bacillus subtilis (strain 168) GN=rbsA PE=3 SV=2	P36947	rbsA	55 kDa	0	0	0	8	0	0	0	8	1	9	0	12100000
Chaperone protein HtpG OS=Bacillus subtilis (strain 168) GN=htpG PE=3 SV=1	P46208	htpG	72 kDa	2	0	0	3	2	0	0	3	0.5	2	0	0
Trehalose-6-phosphate hydrolase OS=Bacillus subtilis (strain 168) GN=treA PE=1 SV=2	P39795	treA	65 kDa	0	0	0	5	0	0	0	6	1	7	0	1220000
Putative phage-related protein YobO OS=Bacillus subtilis (strain 168) GN=yobO PE=4 SV=1	O34433	yobO	88 kDa	0	0	0	3	0	0	0	3	1	4	0	1280000
Pyruvate carboxylase OS=Bacillus subtilis (strain 168) GN=pyc PE=3 SV=1	Q9KWU4	pyc	128 kDa	14	6	0	3	17	8	0	4	0.0740741	0.37037	0	23200000
Nitrite reductase [NAD(P)H] OS=Bacillus subtilis (strain 168) GN=nasD PE=2 SV=1	P42435	nasD	88 kDa	0	0	0	11	0	0	0	16	1	17	0	9470000
Sulfate adenylyltransferase OS=Bacillus subtilis (strain 168) GN=sat PE=2 SV=1	O34764	sat	43 kDa	10	5	0	6	11	6	0	6	0.105263	0.736842	0	0
Tyrosine--tRNA ligase 1 OS=Bacillus subtilis (strain 168) GN=tyrS1 PE=2 SV=2	P22326	tyrS1	48 kDa	12	5	0	2	16	5	0	2	0.0869565	0.26087	0	2490000
Alanine dehydrogenase OS=Bacillus subtilis (strain 168) GN=ald PE=1 SV=1	Q08352	ald	40 kDa	5	4	0	9	5	4	0	10	0.181818	2	0	25800000
Phosphoglucomutase OS=Bacillus subtilis (strain 168) GN=pgcA PE=1 SV=3	P18159	pgcA	65 kDa	8	2	0	7	9	2	0	8	0.153846	1.38462	0	10100000
Negative regulator of genetic competence ClpC/MecB OS=Bacillus subtilis (strain 168) GN=clpC PE=1 SV=1	P37571	clpC	90 kDa	9	6	0	6	10	7	0	8	0.105263	0.947368	0	19400000
Probable siderophore-binding lipoprotein YfiY OS=Bacillus subtilis (strain 168) GN=yfiY PE=1 SV=1	O31567	yfiY	36 kDa	4	0	0	2	4	0	0	3	0.333333	1.33333	0	12600000
Nitrate reductase alpha chain OS=Bacillus subtilis (strain 168) GN=narG PE=3 SV=2	P42175	narG	139 kDa	8	2	0	2	9	2	0	2	0.153846	0.461538	0	3150000
Putative cysteine protease YraA OS=Bacillus subtilis (strain 168) GN=yraA PE=2 SV=2	O06006	yraA	19 kDa	0	0	0	3	0	0	0	3	1	4	0	5130000
Maltodextrin import ATP-binding protein MsmX OS=Bacillus subtilis (strain 168) GN=msmX PE=3 SV=1	P94360	msmX	41 kDa	0	0	0	4	0	0	0	4	1	5	0	46800000
Glycolate oxidase subunit GlcD OS=Bacillus subtilis (strain 168) GN=glcD PE=3 SV=1	P94535	glcD	51 kDa	2	0	0	3	2	0	0	4	0.5	2.5	0	10600000
Dihydrolipoyllysine-residue acetyltransferase component of acetoin cleaving system OS=Bacillus subtilis (strain 168) GN=acoC PE=3 SV=1	O31550	acoC	43 kDa	0	0	0	5	0	0	0	6	1	7	0	9690000
Phosphoglucosamine mutase OS=Bacillus subtilis (strain 168) GN=glmM PE=1 SV=1	O34824	glmM	48 kDa	3	0	0	2	3	0	0	2	0.4	1.2	0	2550000
Succinate--CoA ligase [ADP-forming] subunit alpha OS=Bacillus subtilis (strain 168) GN=sucD PE=1 SV=3	P80865	sucD	31 kDa	4	3	0	15	5	4	0	37	0.181818	6.90909	0	154000000
Transketolase OS=Bacillus subtilis (strain 168) GN=tkt PE=3 SV=2	P45694	tkt	72 kDa	26	7	0	7	30	8	0	8	0.05	0.45	0	22100000
Uncharacterized protein YuaE OS=Bacillus subtilis (strain 168) GN=yuaE PE=4 SV=1	O32078	yuaE	19 kDa	0	0	0	5	0	0	0	6	1	7	0	11300000
30S ribosomal protein S7 OS=Bacillus subtilis (strain 168) GN=rpsG PE=1 SV=4	P21469	rpsG	18 kDa	8	4	0	2	11	8	0	2	0.0952381	0.285714	0	5950000
Peptidase T OS=Bacillus subtilis (strain 168) GN=pepT PE=3 SV=1	P55179	pepT	46 kDa	2	0	0	2	2	0	0	2	0.5	1.5	0	2300000
Putative ABC transporter substrate-binding lipoprotein YhfQ OS=Bacillus subtilis (strain 168) GN=yhfQ PE=1 SV=1	C0SP94	yhfQ	35 kDa	1	0	0	2	1	0	0	2	0.666667	2	0	2490000
Arginase OS=Bacillus subtilis (strain 168) GN=rocF PE=1 SV=1	P39138	rocF	32 kDa	1	0	0	11	1	0	0	15	0.666667	10.6667	0	48000000
Aerobic glycerol-3-phosphate dehydrogenase OS=Bacillus subtilis (strain 168) GN=glpD PE=2 SV=2	P18158	glpD	63 kDa	2	1	0	4	2	1	0	4	0.4	2	0	7460000
Probable NADH-dependent butanol dehydrogenase 1 OS=Bacillus subtilis (strain 168) GN=yugJ PE=3 SV=1	O05239	yugJ	43 kDa	7	2	0	2	7	2	0	2	0.181818	0.545455	0	1400000
Iron(3+)-hydroxamate-binding protein YxeB OS=Bacillus subtilis (strain 168) GN=yxeB PE=1 SV=2	P54941	yxeB	36 kDa	1	0	0	6	1	0	0	8	0.666667	6	0	28400000
Ferredoxin--NADP reductase 2 OS=Bacillus subtilis (strain 168) GN=yumC PE=1 SV=2	O05268	yumC	37 kDa	8	5	0	3	11	5	0	3	0.111111	0.444444	0	8990000
8-amino-7-oxononanoate synthase 1 OS=Bacillus subtilis (strain 168) GN=kbl PE=3 SV=1	O31777	kbl	43 kDa	0	1	0	11	0	1	0	12	0.666667	8.66667	0	52500000
Probable glycine dehydrogenase (decarboxylating) subunit 1 OS=Bacillus subtilis (strain 168) GN=gcvPA PE=3 SV=2	P54376	gcvPA	49 kDa	0	0	0	12	0	0	0	18	1	19	0	70300000
Bifunctional protein GlmU OS=Bacillus subtilis (strain 168) GN=glmU PE=3 SV=1	P14192	glmU	50 kDa	2	0	0	4	2	0	0	5	0.5	3	0	10800000
Dihydrolipoyl dehydrogenase OS=Bacillus subtilis (strain 168) GN=bfmBC PE=3 SV=1	P54533	bfmBC	50 kDa	1	0	0	5	1	0	0	6	0.666667	4.66667	0	22700000
Arginine--tRNA ligase OS=Bacillus subtilis (strain 168) GN=argS PE=3 SV=2	P46906	argS	63 kDa	6	2	0	5	6	2	0	6	0.2	1.4	0	7110000
Glucose-6-phosphate isomerase OS=Bacillus subtilis (strain 168) GN=pgi PE=1 SV=4	P80860	pgi	51 kDa	11	4	0	5	12	5	0	7	0.105263	0.842105	0	17500000
6-phosphogluconate dehydrogenase, NADP(+)-dependent, decarboxylating OS=Bacillus subtilis (strain 168) GN=gndA PE=1 SV=4	P80859	gndA	52 kDa	19	11	0	7	22	17	0	9	0.0487805	0.487805	0	50400000
Protein IolS OS=Bacillus subtilis (strain 168) GN=iolS PE=1 SV=1	P46336	iolS	35 kDa	3	1	0	3	3	1	0	4	0.333333	1.66667	0	12300000
Transcriptional repressor NrdR OS=Bacillus subtilis (strain 168) GN=nrdR PE=3 SV=2	Q45549	nrdR	18 kDa	0	0	0	3	0	0	0	5	1	6	0	5430000
NH(3)-dependent NAD(+) synthetase OS=Bacillus subtilis (strain 168) GN=nadE PE=1 SV=5	P08164	nadE	30 kDa	4	2	0	2	4	2	0	3	0.25	1	0	5330000
Glyoxal reductase OS=Bacillus subtilis (strain 168) GN=yvgN PE=1 SV=1	O32210	yvgN	32 kDa	4	3	0	2	5	3	0	2	0.2	0.6	0	3890000
Uncharacterized oxidoreductase YcsN OS=Bacillus subtilis (strain 168) GN=ycsN PE=3 SV=1	P42972	ycsN	34 kDa	0	0	0	2	0	0	0	2	1	3	0	5720000
Oligopeptide-binding protein OppA OS=Bacillus subtilis (strain 168) GN=oppA PE=1 SV=1	P24141	oppA	62 kDa	13	6	0	7	16	7	0	8	0.08	0.72	0	11600000
Pyrimidine-nucleoside phosphorylase OS=Bacillus subtilis (strain 168) GN=pdp PE=1 SV=2	P39142	pdp	46 kDa	0	0	0	2	0	0	0	3	1	4	0	2590000
3D-(3,5/4)-trihydroxycyclohexane-1,2-dione hydrolase OS=Bacillus subtilis (strain 168) GN=iolD PE=1 SV=2	P42415	iolD	70 kDa	0	0	0	8	0	0	0	12	1	13	0	24800000
Probable glycine dehydrogenase (decarboxylating) subunit 2 OS=Bacillus subtilis (strain 168) GN=gcvPB PE=3 SV=1	P54377	gcvPB	54 kDa	0	0	0	13	0	0	0	15	1	16	0	85200000
Fe(3+)-citrate-binding protein YfmC OS=Bacillus subtilis (strain 168) GN=yfmC PE=2 SV=1	O34348	yfmC	35 kDa	2	1	0	2	2	1	0	2	0.4	1.2	0	5520000
Malate dehydrogenase OS=Bacillus subtilis (strain 168) GN=mdh PE=1 SV=3	P49814	mdh	34 kDa	10	10	0	6	12	13	0	7	0.0740741	0.592593	0	51300000
Serine--tRNA ligase OS=Bacillus subtilis (strain 168) GN=serS PE=3 SV=1	P37464	serS	49 kDa	4	2	0	2	4	2	0	2	0.25	0.75	0	5500000
Putative NAD(P)H nitroreductase YfhC OS=Bacillus subtilis (strain 168) GN=yfhC PE=3 SV=1	O31571	yfhC	22 kDa	6	2	0	2	6	2	0	2	0.2	0.6	0	3210000
Uncharacterized ABC transporter solute-binding protein YclQ OS=Bacillus subtilis (strain 168) GN=yclQ PE=1 SV=1	P94421	yclQ	35 kDa	1	0	0	2	1	0	0	3	0.666667	2.66667	0	13300000
Adenylate kinase OS=Bacillus subtilis (strain 168) GN=adk PE=1 SV=2	P16304	adk	24 kDa	4	1	0	2	4	1	0	2	0.285714	0.857143	0	8240000
Putative adenine deaminase YerA OS=Bacillus subtilis (strain 168) GN=yerA PE=1 SV=1	O34909	yerA	67 kDa	0	0	0	9	0	0	0	12	1	13	0	13100000
NAD kinase 2 OS=Bacillus subtilis (strain 168) GN=nadK2 PE=3 SV=1	O34934	nadK2	30 kDa	0	1	0	3	0	1	0	3	0.666667	2.66667	0	19700000
Dihydrolipoyllysine-residue acetyltransferase component of pyruvate dehydrogenase complex OS=Bacillus subtilis (strain 168) GN=pdhC PE=1 SV=2	P21883	pdhC	48 kDa	29	11	0	11	47	16	0	17	0.0307692	0.553846	0	43900000
50S ribosomal protein L5 OS=Bacillus subtilis (strain 168) GN=rplE PE=1 SV=1	P12877	rplE	20 kDa	13	10	0	4	21	14	0	7	0.0540541	0.432432	0	12000000
50S ribosomal protein L11 OS=Bacillus subtilis (strain 168) GN=rplK PE=1 SV=3	Q06796	rplK	15 kDa	7	7	0	4	10	8	0	5	0.1	0.6	0	56700000
Sulfite reductase [NADPH] hemoprotein beta-component OS=Bacillus subtilis (strain 168) GN=cysI PE=1 SV=1	O32213	cysI	65 kDa	5	2	0	4	5	2	0	4	0.222222	1.11111	0	10400000
(R,R)-butanediol dehydrogenase OS=Bacillus subtilis (strain 168) GN=bdhA PE=3 SV=1	O34788	bdhA	37 kDa	9	6	0	9	14	8	0	14	0.0833333	1.25	0	93700000
Protein RocB OS=Bacillus subtilis (strain 168) GN=rocB PE=2 SV=1	P39635	rocB	65 kDa	0	0	0	2	0	0	0	3	1	4	0	7000000
Aminomethyltransferase OS=Bacillus subtilis (strain 168) GN=gcvT PE=1 SV=2	P54378	gcvT	40 kDa	0	0	0	6	0	0	0	8	1	9	0	7970000
50S ribosomal protein L13 OS=Bacillus subtilis (strain 168) GN=rplM PE=1 SV=2	P70974	rplM	16 kDa	9	5	0	4	14	5	0	4	0.0952381	0.47619	0	14400000
Inositol 2-dehydrogenase/D-chiro-inositol 3-dehydrogenase OS=Bacillus subtilis (strain 168) GN=iolG PE=1 SV=2	P26935	iolG	38 kDa	0	0	0	10	0	0	0	12	1	13	0	61200000
Probable phosphate butyryltransferase OS=Bacillus subtilis (strain 168) GN=yqiS PE=3 SV=2	P54530	yqiS	32 kDa	0	0	0	2	0	0	0	2	1	3	0	3830000
ATP-dependent Clp protease proteolytic subunit OS=Bacillus subtilis (strain 168) GN=clpP PE=1 SV=3	P80244	clpP	22 kDa	6	4	0	7	6	4	0	8	0.166667	1.5	0	31300000
Maltose-6'-phosphate glucosidase OS=Bacillus subtilis (strain 168) GN=glvA PE=1 SV=1	P54716	glvA	51 kDa	0	0	0	10	0	0	0	14	1	15	0	21600000
Uncharacterized protein YneT OS=Bacillus subtilis (strain 168) GN=yneT PE=4 SV=1	Q45065	yneT	15 kDa	0	0	0	2	0	0	0	2	1	3	0	8810000
50S ribosomal protein L6 OS=Bacillus subtilis (strain 168) GN=rplF PE=1 SV=2	P46898	rplF	20 kDa	8	6	0	3	11	8	0	4	0.0952381	0.47619	0	26000000
Inosose isomerase OS=Bacillus subtilis (strain 168) GN=iolI PE=1 SV=1	P42419	iolI	32 kDa	0	0	0	5	0	0	0	7	1	8	0	29000000
Putative ring-cleaving dioxygenase MhqA OS=Bacillus subtilis (strain 168) GN=mhqA PE=2 SV=1	O34689	mhqA	35 kDa	0	0	0	2	0	0	0	2	1	3	0	5890000
50S ribosomal protein L17 OS=Bacillus subtilis (strain 168) GN=rplQ PE=1 SV=2	P20277	rplQ	14 kDa	4	3	0	3	7	4	0	4	0.153846	0.769231	0	13800000
Urocanate hydratase OS=Bacillus subtilis (strain 168) GN=hutU PE=1 SV=2	P25503	hutU	61 kDa	0	0	0	10	0	0	0	14	1	15	0	58100000
Uncharacterized oxidoreductase YrbE OS=Bacillus subtilis (strain 168) GN=yrbE PE=3 SV=2	O05389	yrbE	38 kDa	0	0	0	2	0	0	0	5	1	6	0	6100000
Deoxyribose-phosphate aldolase OS=Bacillus subtilis (strain 168) GN=deoC PE=1 SV=3	P39121	deoC	23 kDa	0	0	0	3	0	0	0	3	1	4	0	8740000
Dihydrolipoyllysine-residue succinyltransferase component of 2-oxoglutarate dehydrogenase complex OS=Bacillus subtilis (strain 168) GN=odhB PE=3 SV=2	P16263	odhB	46 kDa	9	7	0	12	11	8	0	15	0.0952381	1.52381	0	42000000
Dihydrolipoyl dehydrogenase OS=Bacillus subtilis (strain 168) GN=acoL PE=3 SV=1	O34324	acoL	49 kDa	1	0	0	6	1	0	0	7	0.666667	5.33333	0	19300000
D-3-phosphoglycerate dehydrogenase OS=Bacillus subtilis (strain 168) GN=serA PE=3 SV=3	P35136	serA	57 kDa	16	8	0	2	17	9	0	2	0.0714286	0.214286	0	1950000
30S ribosomal protein S8 OS=Bacillus subtilis (strain 168) GN=rpsH PE=1 SV=4	P12879	rpsH	15 kDa	6	7	0	2	14	12	0	2	0.0714286	0.214286	0	2820000
PTS system trehalose-specific EIIBC component OS=Bacillus subtilis (strain 168) GN=treP PE=2 SV=3	P39794	treP	50 kDa	0	0	0	3	0	0	0	4	1	5	0	16600000
Transcription termination/antitermination protein NusA OS=Bacillus subtilis (strain 168) GN=nusA PE=1 SV=2	P32727	nusA	42 kDa	5	0	0	4	6	0	0	7	0.25	2	0	8330000
Lactose operon repressor OS=Escherichia coli (strain K12) GN=lacI PE=1 SV=3	P03023	lacI	39 kDa	9	7	0	11	9	7	0	15	0.111111	1.77778	0	75700000
Ribose import permease protein RbsC OS=Bacillus subtilis (strain 168) GN=rbsC PE=3 SV=2	P36948	rbsC	34 kDa	0	0	0	2	0	0	0	4	1	5	0	7860000
3-oxoacyl-[acyl-carrier-protein] reductase FabG OS=Bacillus subtilis (strain 168) GN=fabG PE=3 SV=3	P51831	fabG	26 kDa	5	3	0	5	6	6	0	8	0.142857	1.28571	0	11600000
Imidazolonepropionase OS=Bacillus subtilis (strain 168) GN=hutI PE=1 SV=1	P42084	hutI	46 kDa	0	0	0	2	0	0	0	2	1	3	0	6420000
Uncharacterized protein YxkC OS=Bacillus subtilis (strain 168) GN=yxkC PE=1 SV=2	P94356	yxkC	19 kDa	7	4	0	4	10	5	0	6	0.117647	0.823529	0	12000000
C4-dicarboxylate transport protein OS=Bacillus subtilis (strain 168) GN=dctA PE=2 SV=1	P96603	dctA	45 kDa	0	0	0	2	0	0	0	2	1	3	0	3990000
2-oxoisovalerate dehydrogenase subunit alpha OS=Bacillus subtilis (strain 168) GN=bfmBAA PE=1 SV=1	P37940	bfmBAA	36 kDa	0	0	0	5	0	0	0	6	1	7	0	15800000
Aspartate aminotransferase OS=Bacillus subtilis (strain 168) GN=aspB PE=3 SV=1	P53001	aspB	43 kDa	10	7	0	7	10	7	0	8	0.105263	0.947368	0	22400000
Methylmalonate semialdehyde dehydrogenase [acylating] OS=Bacillus subtilis (strain 168) GN=iolA PE=1 SV=1	P42412	iolA	53 kDa	0	0	0	11	0	0	0	13	1	14	0	52900000
2-oxoisovalerate dehydrogenase subunit beta OS=Bacillus subtilis (strain 168) GN=bfmBAB PE=1 SV=1	P37941	bfmBAB	36 kDa	3	0	0	6	3	0	0	9	0.4	4	0	19800000
Heme-degrading monooxygenase HmoA OS=Bacillus subtilis (strain 168) GN=hmoA PE=1 SV=2	O31534	hmoA	13 kDa	0	0	0	3	0	0	0	4	1	5	0	5200000
D-alanine--D-alanine ligase OS=Bacillus subtilis (strain 168) GN=ddl PE=3 SV=1	P96612	ddl	39 kDa	3	2	0	2	3	2	0	2	0.285714	0.857143	0	4780000
Phosphate acetyltransferase OS=Bacillus subtilis (strain 168) GN=pta PE=1 SV=3	P39646	pta	35 kDa	15	12	0	10	15	14	0	17	0.0645161	1.16129	0	31600000
Probable cytosol aminopeptidase OS=Bacillus subtilis (strain 168) GN=pepA PE=3 SV=1	O32106	pepA	54 kDa	1	1	0	3	1	1	0	3	0.5	2	0	6980000
Inosose dehydratase OS=Bacillus subtilis (strain 168) GN=iolE PE=1 SV=1	P42416	iolE	34 kDa	0	0	0	3	0	0	0	5	1	6	0	13800000
6-phospho-5-dehydro-2-deoxy-D-gluconate aldolase OS=Bacillus subtilis (strain 168) GN=iolJ PE=1 SV=1	P42420	iolJ	31 kDa	0	0	0	6	0	0	0	7	1	8	0	26300000
30S ribosomal protein S6 OS=Bacillus subtilis (strain 168) GN=rpsF PE=1 SV=2	P21468	rpsF	11 kDa	10	9	0	2	11	9	0	2	0.0909091	0.272727	0	6320000
Menaquinol-cytochrome c reductase iron-sulfur subunit OS=Bacillus subtilis (strain 168) GN=qcrA PE=3 SV=1	P46911	qcrA	19 kDa	0	0	0	5	0	0	0	5	1	6	0	18000000
Histidine--tRNA ligase OS=Bacillus subtilis (strain 168) GN=hisS PE=3 SV=1	O32039	hisS	48 kDa	5	3	0	4	7	3	0	5	0.166667	1	0	9560000
NADPH dehydrogenase OS=Bacillus subtilis (strain 168) GN=namA PE=1 SV=3	P54550	namA	38 kDa	2	0	0	3	2	0	0	3	0.5	2	0	7610000
Transaldolase OS=Bacillus subtilis (strain 168) GN=tal PE=1 SV=4	P19669	tal	23 kDa	4	4	0	4	5	5	0	4	0.166667	0.833333	0	14500000
Methionine--tRNA ligase OS=Bacillus subtilis (strain 168) GN=metG PE=3 SV=1	P37465	metG	76 kDa	8	2	0	3	8	3	0	3	0.153846	0.615385	0	6290000
Ferredoxin--NADP reductase 1 OS=Bacillus subtilis (strain 168) GN=ycgT PE=3 SV=1	O31475	ycgT	37 kDa	0	0	0	5	0	0	0	8	1	9	0	6800000
Uncharacterized protein YvyF OS=Bacillus subtilis (strain 168) GN=yvyF PE=4 SV=1	P39807	yvyF	16 kDa	0	0	0	4	0	0	0	6	1	7	0	34100000
6-phosphogluconolactonase OS=Bacillus subtilis (strain 168) GN=pgl PE=1 SV=1	O34499	pgl	38 kDa	6	3	0	3	7	3	0	3	0.166667	0.666667	0	18000000
30S ribosomal protein S4 OS=Bacillus subtilis (strain 168) GN=rpsD PE=1 SV=3	P21466	rpsD	23 kDa	21	13	0	3	35	21	0	4	0.0344828	0.172414	0	9860000
Acetoin:2,6-dichlorophenolindophenol oxidoreductase subunit beta OS=Bacillus subtilis (strain 168) GN=acoB PE=3 SV=3	O34591	acoB	37 kDa	0	0	0	16	0	0	0	21	1	22	0	4390000
Protein IolH OS=Bacillus subtilis (strain 168) GN=iolH PE=4 SV=1	P42418	iolH	34 kDa	1	0	0	10	1	0	0	20	0.666667	14	0	0
Catabolic NAD-specific glutamate dehydrogenase RocG OS=Bacillus subtilis (strain 168) GN=rocG PE=1 SV=3	P39633	rocG	47 kDa	0	0	0	14	1	0	0	17	0.666667	12	0	8620000
L-threonine 3-dehydrogenase OS=Bacillus subtilis (strain 168) GN=tdh PE=3 SV=1	O31776	tdh	37 kDa	0	0	0	9	0	0	0	17	1	18	0	11200000
Probable 6-phospho-beta-glucosidase OS=Bacillus subtilis (strain 168) GN=licH PE=2 SV=1	P46320	licH	49 kDa	0	0	0	14	0	0	0	15	1	16	0	72600000
D-ribose pyranase OS=Bacillus subtilis (strain 168) GN=rbsD PE=1 SV=1	P36946	rbsD	14 kDa	0	0	0	10	0	0	0	14	1	15	0	2490000
Ribokinase OS=Bacillus subtilis (strain 168) GN=rbsK PE=3 SV=2	P36945	rbsK	31 kDa	0	0	0	9	0	0	0	12	1	13	0	16200000
5-dehydro-2-deoxygluconokinase OS=Bacillus subtilis (strain 168) GN=iolC PE=1 SV=1	P42414	iolC	36 kDa	0	0	0	8	0	0	0	11	1	12	0	3130000
Ribosome hibernation promotion factor OS=Bacillus subtilis (strain 168) GN=yvyD PE=1 SV=2	P28368	yvyD	22 kDa	3	2	0	6	3	2	0	10	0.285714	3.14286	0	12500000
Probable thiol peroxidase OS=Bacillus subtilis (strain 168) GN=tpx PE=1 SV=3	P80864	tpx	18 kDa	4	4	0	7	7	5	0	9	0.142857	1.42857	0	0
Iron-sulfur cluster carrier protein OS=Bacillus subtilis (strain 168) GN=salA PE=2 SV=1	P50863	salA	39 kDa	0	0	0	6	0	0	0	8	1	9	0	0
5-deoxy-glucuronate isomerase OS=Bacillus subtilis (strain 168) GN=iolB PE=1 SV=2	P42413	iolB	31 kDa	0	0	0	5	0	0	0	7	1	8	0	11800000
Probable NAD-dependent malic enzyme 1 OS=Bacillus subtilis (strain 168) GN=yqkJ PE=3 SV=1	P54572	yqkJ	46 kDa	0	0	0	6	0	0	0	7	1	8	0	117000000
Lipoamide acyltransferase component of branched-chain alpha-keto acid dehydrogenase complex OS=Bacillus subtilis (strain 168) GN=bfmBB PE=3 SV=1	P37942	bfmBB	46 kDa	2	2	0	4	2	2	0	6	0.333333	2.33333	0	0
Superoxide dismutase [Mn] OS=Bacillus subtilis (strain 168) GN=sodA PE=1 SV=5	P54375	sodA	22 kDa	9	5	0	4	10	5	0	6	0.117647	0.823529	0	4370000
50S ribosomal protein L2 OS=Bacillus subtilis (strain 168) GN=rplB PE=1 SV=3	P42919	rplB	30 kDa	14	22	0	4	24	40	0	5	0.030303	0.181818	0	0
50S ribosomal protein L14 OS=Bacillus subtilis (strain 168) GN=rplN PE=1 SV=1	P12875	rplN	13 kDa	4	1	0	5	4	1	0	5	0.285714	1.71429	0	0
Uncharacterized aminotransferase YhxA OS=Bacillus subtilis (strain 168) GN=yhxA PE=3 SV=4	P33189	yhxA	50 kDa	0	0	0	5	0	0	0	5	1	6	0	10900000
50S ribosomal protein L29 OS=Bacillus subtilis (strain 168) GN=rpmC PE=1 SV=1	P12873	rpmC	8 kDa	4	4	0	4	4	4	0	4	0.2	1	0	0
50S ribosomal protein L33 1 OS=Bacillus subtilis (strain 168) GN=rpmGA PE=1 SV=2	P56849	rpmGA	6 kDa	1	1	0	4	1	1	0	4	0.5	2.5	0	0
Chemotaxis protein CheY OS=Bacillus subtilis (strain 168) GN=cheY PE=1 SV=3	P24072	cheY	13 kDa	1	1	0	3	2	1	0	4	0.4	2	0	7320000
Probable adenylyl-sulfate kinase OS=Bacillus subtilis (strain 168) GN=cysC PE=2 SV=1	O34577	cysC	23 kDa	2	1	0	4	3	1	0	4	0.333333	1.66667	0	31600000
Probable tartrate dehydrogenase/decarboxylase OS=Bacillus subtilis (strain 168) GN=ycsA PE=3 SV=4	P42958	ycsA	39 kDa	0	0	0	4	0	0	0	4	1	5	0	0
PTS system mannose-specific EIIBCA component OS=Bacillus subtilis (strain 168) GN=manP PE=1 SV=2	O31645	manP	69 kDa	0	0	0	3	0	0	0	4	1	5	0	3970000
RNA polymerase sigma-H factor OS=Bacillus subtilis (strain 168) GN=sigH PE=1 SV=1	P17869	sigH	25 kDa	1	0	0	3	2	0	0	4	0.5	2.5	0	0
Sporulation-control protein spo0M OS=Bacillus subtilis (strain 168) GN=spo0M PE=1 SV=2	P71088	spo0M	30 kDa	8	1	0	4	10	1	0	4	0.153846	0.769231	0	4900000
30S ribosomal protein S10 OS=Bacillus subtilis (strain 168) GN=rpsJ PE=1 SV=4	P21471	rpsJ	12 kDa	7	5	0	2	11	8	0	4	0.0952381	0.47619	0	25300000
Transcriptional regulatory protein ResD OS=Bacillus subtilis (strain 168) GN=resD PE=3 SV=2	P35163	resD	28 kDa	0	0	0	2	0	0	0	4	1	5	0	5210000
Glucose-6-phosphate 1-dehydrogenase OS=Bacillus subtilis (strain 168) GN=zwf PE=1 SV=2	P54547	zwf	56 kDa	8	7	0	3	10	9	0	3	0.0952381	0.380952	0	0
Uncharacterized sugar kinase YdjE OS=Bacillus subtilis (strain 168) GN=ydjE PE=3 SV=1	O34768	ydjE	34 kDa	0	0	0	3	0	0	0	3	1	4	0	55400000
Hypoxanthine-guanine phosphoribosyltransferase OS=Bacillus subtilis (strain 168) GN=hprT PE=3 SV=1	P37472	hprT	20 kDa	8	4	0	3	9	4	0	3	0.133333	0.533333	0	2730000
Cell wall-binding protein YqgA OS=Bacillus subtilis (strain 168) GN=yqgA PE=1 SV=2	P54484	yqgA	15 kDa	4	3	0	2	4	4	0	3	0.2	0.8	0	62000000
Assimilatory nitrite reductase [NAD(P)H] small subunit OS=Bacillus subtilis (strain 168) GN=nasE PE=2 SV=1	P42436	nasE	12 kDa	0	0	0	2	0	0	0	3	1	4	0	7500000
Mannose-6-phosphate isomerase ManA OS=Bacillus subtilis (strain 168) GN=manA PE=2 SV=1	O31646	manA	36 kDa	0	0	0	2	0	0	0	3	1	4	0	129000000
5'-methylthioadenosine/S-adenosylhomocysteine nucleosidase OS=Bacillus subtilis (strain 168) GN=mtnN PE=3 SV=1	O32028	mtnN	25 kDa	0	0	0	2	0	0	0	3	1	4	0	0
Ribose import binding protein RbsB OS=Bacillus subtilis (strain 168) GN=rbsB PE=3 SV=2	P36949	rbsB	32 kDa	0	0	0	2	0	0	0	2	1	3	0	0
Proline dehydrogenase 2 OS=Bacillus subtilis (strain 168) GN=putB PE=1 SV=1	P94390	putB	35 kDa	0	0	0	2	0	0	0	2	1	3	0	0
Foldase protein PrsA OS=Bacillus subtilis (strain 168) GN=prsA PE=1 SV=1	P24327	prsA	33 kDa	6	5	0	2	8	6	0	2	0.125	0.375	0	0
GTP cyclohydrolase 1 OS=Bacillus subtilis (strain 168) GN=folE PE=1 SV=1	P19465	folE	21 kDa	0	0	0	2	0	0	0	2	1	3	0	0
5'-3' exonuclease OS=Bacillus subtilis (strain 168) GN=ypcP PE=1 SV=1	P54161	ypcP	33 kDa	0	0	0	2	0	0	0	2	1	3	0	0
Carbamoyl-phosphate synthase pyrimidine-specific small chain OS=Bacillus subtilis (strain 168) GN=pyrAA PE=3 SV=1	P25993	pyrAA	40 kDa	6	2	0	2	6	2	0	2	0.2	0.6	0	5450000
Septum site-determining protein DivIVA OS=Bacillus subtilis (strain 168) GN=divIVA PE=1 SV=1	P71021	divIVA	19 kDa	3	2	0	2	3	2	0	2	0.285714	0.857143	0	0
50S ribosomal protein L19 OS=Bacillus subtilis (strain 168) GN=rplS PE=1 SV=2	O31742	rplS	13 kDa	6	6	0	2	7	7	0	2	0.125	0.375	0	329000000
4-deoxy-L-threo-5-hexosulose-uronate ketol-isomerase OS=Bacillus subtilis (strain 168) GN=kduI PE=2 SV=1	P50843	kduI	31 kDa	0	0	0	2	0	0	0	2	1	3	0	10600000
Electron transfer flavoprotein subunit alpha OS=Bacillus subtilis (strain 168) GN=etfA PE=3 SV=1	P94551	etfA	35 kDa	0	0	0	2	0	0	0	2	1	3	0	2570000
Uncharacterized protein YdhI OS=Bacillus subtilis (strain 168) GN=ydhI PE=4 SV=1	O05501	ydhI	18 kDa	0	0	0	2	0	0	0	2	1	3	0	0
ATP synthase subunit delta OS=Bacillus subtilis (strain 168) GN=atpH PE=1 SV=1	P37811	atpH	20 kDa	4	2	0	2	4	2	0	2	0.25	0.75	0	1030000
Purine nucleoside phosphorylase 1 OS=Bacillus subtilis (strain 168) GN=punA PE=1 SV=1	P46354	punA	29 kDa	2	1	0	2	2	2	0	2	0.333333	1	0	0
