# Supplementary material for: Fpa (YlaN) is an iron(II) binding protein that functions to relieve Fur-mediated repression of gene expression in Staphylococcus aureus
Source: mBio. 2024 Oct 23;15(11):e02310-24. doi: 10.1128/mbio.02310-24 (PMC11559061; doi:10.1128/mbio.02310-24)
Supplement: Table S2 — Proteomics data. [file mbio.02310-24-s0003.xlsx]

## Sheet: Table summary
supplimentary data for manuscript: Fpa (YlaN) is an iron(II) binding protein that functions to relieve Fur-mediated repression of gene expression in Staphylococcus aureus.
Table S2
Table Legend:
List of proteins identified in both wild-type (JMB1100) and Δfur::tetM (JBM10842) strains cultured with and without 500 µM 2,2’-dipyridyl (DIP). Proteins were quantified from cells after the strains were cultured for six hours in TSB medium. Using data-dependent acquisition on a hybrid Quadrupole-Orbitrap instrument, a total of 1,621 S. aureus proteins were considered for analysis across both str…
Sample preparation:
Biological triplicate samples were grown in 2 ml of TSB, incubated at 37oC overnight with shaking. After this time, cells were subcultured to an OD600 of 0.1 in 2.5 mL fresh TSB +/- 500 μM 2,2-dipyridyl (DIP) in 10 mL glass culture tubes and incubated for 6 hours at 37oC with shaking. Cell pellets were first washed with PBS and then resuspended in PBS containing 100 μg/ml lysostaphin, 100 U/ml DN…
Mass spectrometry:
Samples were resuspended in 50μl of 0.1% formic acid with 5μl being used for injection. Peptides were separated using a Ultimate3000 UHPLC (Thermo Fisher Scientific) on a 50 cm Acclaim PepMap 100 C18 reversed-phase high-pressure liquid chromatography (HPLC) column (Thermo Fisher Scientific) with a 180 min gradient (2 to 32 % acetonitrile with 0.1 % formic acid). Subsequent peptide detection and a…
Data analysis:
Raw files were searched using the MaxQuant proteomics platform (v1.6.3.4) with the integrated andromeda search engine. Files were referenced against the S. aureus USA300 pan proteome (UniProt ID UP000001939) for peptide identification. Digestion was set to specific using the trypsin/lys-C enzyme. Fixed modifications included methionine oxidation and protein N-terminal acetylation, while variable …

## Sheet: Proteomics Data
LFQ intensity 10842_DIP_1	LFQ intensity 10842_DIP_2	LFQ intensity 10842_DIP_3	LFQ intensity 10842_NODIP_1	LFQ intensity 10842_NODIP_2	LFQ intensity 10842_NODIP_3	LFQ intensity 1100_DIP_1	LFQ intensity 1100_DIP_2	LFQ intensity 1100_DIP_3	LFQ intensity 1100_NODIP_1	LFQ intensity 1100_NODIP_2	LFQ intensity 1100_NODIP_3	Peptides	Razor + unique peptides	Unique peptides	Sequence coverage [%]	Unique + razor sequence coverage [%]	Unique sequence coverage [%]	Mol. weight [kDa]	Q-value	Score	Intensity	MS/MS count	Intensity 10842_DIP_1	Intensity 10842_DIP_2	Intensity 10842_DIP_3	Intensity 10842_NODIP_1	Intensity 10842_NODIP_2	Intensity 10842_NODIP_3	Intensity 1100_DIP_1	Intensity 1100_DIP_2	Intensity 1100_DIP_3	Intensity 1100_NODIP_1	Intensity 1100_NODIP_2	Intensity 1100_NODIP_3	Peptide counts (all)	Peptide counts (razor+unique)	Peptide counts (unique)	Number of proteins	Peptide IDs	Protein IDs	Majority protein IDs	id	Fasta headers
25.9022	25.3092	24.114	28.9742	29.0554	29.2805	NaN	22.5425	22.5498	25.2567	25.5491	25.3785	8	8	8	36.9	36.9	36.9	36.325	0	142.42	1244700000	55	32343000	4557300	1291600	436320000	283830000	297120000	9333400	9152400	7147100	44007000	62219000	57377000	NaN	NaN	NaN	2	NaN	tr|A0A0H2XFC3|A0A0H2XFC3_STAA3;CON__P0C1U8	tr|A0A0H2XFC3|A0A0H2XFC3_STAA3;CON__P0C1U8	11	tr|A0A0H2XFC3|A0A0H2XFC3_STAA3 Serine protease OS=Staphylococcus aureus (strain USA300) OX=367830 GN=sspA PE=3 SV=1;
27.4822	28.2459	27.7178	27.8797	27.5879	27.8072	27.4261	27.8416	27.3625	27.1909	27.0328	27.0363	2	2	2	9.7	9.7	9.7	28.163	0	22.395	1558000000	31	90846000	28402000	16643000	196470000	105660000	105130000	225340000	212660000	132660000	141990000	145050000	157120000	2	2	2	1	NaN	sp|A0A0H2XEK8|MROQ_STAA3	sp|A0A0H2XEK8|MROQ_STAA3	44	sp|A0A0H2XEK8|MROQ_STAA3 Membrane-embedded CAAX protease MroQ OS=Staphylococcus aureus (strain USA300) OX=367830 GN=MroQ PE=1 SV=1
26.1605	25.9736	26.0485	25.8152	26.2966	26.234	25.8935	26.0859	25.6764	25.764	25.7713	25.3687	3	3	3	17.9	17.9	17.9	26.411	0	72.518	497490000	30	37251000	6868500	5176100	47449000	45905000	35549000	55476000	67050000	35080000	56508000	49046000	56134000	3	3	3	1	NaN	sp|A0A0H2XFI6|ESSE_STAA3	sp|A0A0H2XFI6|ESSE_STAA3	45	sp|A0A0H2XFI6|ESSE_STAA3 Type VII secretion system protein EsaE OS=Staphylococcus aureus (strain USA300) OX=367830 GN=SAUSA300_0286 PE=1 SV=1
30.7424	30.3986	30.4127	30.4752	30.5796	30.7645	30.3295	30.4765	30.4817	29.5681	29.7407	29.7745	34	34	34	41.3	41.3	41.3	114.82	0	323.31	11697000000	330	851620000	126860000	109950000	1216400000	935000000	649290000	1714200000	1606500000	1335700000	742960000	1181200000	1227200000	34	34	34	1	NaN	sp|A0A0H2XFP1|ESAA_STAA3	sp|A0A0H2XFP1|ESAA_STAA3	46	sp|A0A0H2XFP1|ESAA_STAA3 Type VII secretion system accessory factor EsaA OS=Staphylococcus aureus (strain USA300) OX=367830 GN=esaA PE=1 SV=1
28.2896	28.3025	28.2238	28.2707	28.2144	28.509	27.9769	28.0749	27.7193	27.5198	27.7325	27.6462	10	10	10	27.9	27.9	27.9	52.023	0	297.95	2416900000	101	162040000	31117000	25448000	307720000	145500000	186820000	400700000	311930000	195360000	202090000	245590000	202550000	10	10	10	1	NaN	sp|A0A0H2XG66|ESSB_STAA3	sp|A0A0H2XG66|ESSB_STAA3	47	sp|A0A0H2XG66|ESSB_STAA3 Type VII secretion system protein EssB OS=Staphylococcus aureus (strain USA300) OX=367830 GN=essB PE=1 SV=1
27.8404	26.1144	27.525	27.3975	27.3026	27.4619	27.2291	27.2965	27.2623	26.2537	NaN	NaN	2	2	2	62.5	62.5	62.5	9.6522	0	78.912	1008700000	38	71361000	4430100	17856000	179210000	111910000	102590000	139720000	109740000	154610000	52974000	43560000	20685000	2	2	2	1	NaN	sp|A0A0H2XI17|SUFT_STAA3	sp|A0A0H2XI17|SUFT_STAA3	48	sp|A0A0H2XI17|SUFT_STAA3 Fe-S protein maturation auxiliary factor SufT OS=Staphylococcus aureus (strain USA300) OX=367830 GN=sufT PE=2 SV=1
30.0474	28.699	29.2821	29.8212	29.7155	29.8189	28.8752	28.7166	28.8343	28.8243	29.0965	28.9267	7	7	7	77.3	77.3	77.3	11.036	0	35.061	5133700000	85	515560000	38519000	54775000	828920000	496360000	386900000	449380000	408060000	363010000	453520000	560860000	577790000	7	7	7	1	NaN	sp|A0A0H2XI99|ESXA_STAA3	sp|A0A0H2XI99|ESXA_STAA3	49	sp|A0A0H2XI99|ESXA_STAA3 Type VII secretion system extracellular protein A OS=Staphylococcus aureus (strain USA300) OX=367830 GN=esxA PE=1 SV=1
NaN	NaN	NaN	NaN	24.9131	NaN	24.7364	25.1858	25.1009	24.4963	25.1871	24.9076	3	3	3	23.8	23.8	23.8	14.937	0	6.1737	241580000	7	5955700	1076300	1874200	13004000	17977000	12581000	43232000	26768000	28319000	25201000	41678000	23918000	3	3	3	1	NaN	sp|A0A0H2XIK2|ESXC_STAA3	sp|A0A0H2XIK2|ESXC_STAA3	51	sp|A0A0H2XIK2|ESXC_STAA3 Type VII secretion system extracellular protein C OS=Staphylococcus aureus (strain USA300) OX=367830 GN=esxC PE=1 SV=1
NaN	25.6442	NaN	25.6946	NaN	24.7483	25.0937	24.5977	24.8141	25.2126	25.1241	25.2477	6	6	6	9.9	9.9	9.9	68.318	0	7.6324	343270000	16	12429000	1714200	1244600	35796000	11609000	8169300	72504000	45082000	12887000	45438000	43803000	52595000	6	6	6	1	NaN	sp|A0A0H2XIV9|ESSD_STAA3	sp|A0A0H2XIV9|ESSD_STAA3	52	sp|A0A0H2XIV9|ESSD_STAA3 Type VII secretion system protein EssD OS=Staphylococcus aureus (strain USA300) OX=367830 GN=essD PE=1 SV=1
27.7605	26.642	27.0717	25.5083	26.6733	27.2622	27.9871	28.4159	28.2058	28.2415	27.9461	28.4337	3	3	3	85.7	85.7	85.7	2.2598	0	4.7683	2088100000	39	161580000	10866000	8653900	22858000	16134000	80678000	445900000	393000000	297140000	189080000	234860000	227380000	NaN	NaN	NaN	2	NaN	sp|P0C7Y0|PSMA1_STAA3;sp|P0C7Z2|PSMA2_STAA3	sp|P0C7Y0|PSMA1_STAA3;sp|P0C7Z2|PSMA2_STAA3	53	sp|P0C7Y0|PSMA1_STAA3 Phenol-soluble modulin alpha 1 peptide OS=Staphylococcus aureus (strain USA300) OX=367830 GN=psmA1 PE=1 SV=1;sp|P0C7Z2|PSMA2_STAA3 Phenol-soluble modulin alpha 2 peptide OS=Staphylococcus aureus (strain USA300) OX=367830 GN=psmA2 PE=1
30.1649	29.7932	29.4493	29.0826	29.2166	29.911	30.3035	30.3	30.2652	28.573	28.3598	28.6407	2	2	2	85	85	85	2.1718	0	3.1696	6885900000	42	500450000	78093000	64003000	536940000	342680000	472620000	1545900000	1200800000	960860000	343450000	406160000	433920000	2	2	2	1	NaN	sp|P0C817|PSMA4_STAA3	sp|P0C817|PSMA4_STAA3	54	sp|P0C817|PSMA4_STAA3 Phenol-soluble modulin alpha 4 peptide OS=Staphylococcus aureus (strain USA300) OX=367830 GN=psmA4 PE=1 SV=1
28.6363	28.6037	28.5208	28.3265	28.2748	28.5488	28.6633	28.6502	28.3443	28.477	28.5351	28.4152	15	15	15	38.3	38.3	38.3	51.355	0	114.25	3282000000	142	184310000	36110000	29506000	294130000	221010000	159710000	516250000	384350000	223430000	365090000	414150000	453950000	15	15	15	1	NaN	sp|Q2FDE8|MNME_STAA3	sp|Q2FDE8|MNME_STAA3	55	sp|Q2FDE8|MNME_STAA3 tRNA modification GTPase MnmE OS=Staphylococcus aureus (strain USA300) OX=367830 GN=mnmE PE=3 SV=1
29.7232	29.7215	29.6005	29.305	29.4487	29.1795	29.6454	29.677	29.6001	29.6769	29.6651	29.6915	27	27	27	53.4	53.4	53.4	70.115	0	256.58	6803800000	290	411400000	78210000	62615000	534940000	361100000	299420000	1125400000	753910000	621570000	740280000	777520000	1037500000	27	27	27	1	NaN	sp|Q2FDE9|MNMG_STAA3	sp|Q2FDE9|MNMG_STAA3	56	sp|Q2FDE9|MNMG_STAA3 tRNA uridine 5-carboxymethylaminomethyl modification enzyme MnmG OS=Staphylococcus aureus (strain USA300) OX=367830 GN=mnmG PE=3 SV=2
28.7024	28.881	28.8265	28.4901	28.4643	28.3006	28.5288	28.6809	28.4153	28.4044	28.0648	28.218	10	10	10	54	54	54	27.359	0	149.63	3181900000	139	181250000	29223000	37559000	375080000	156660000	158840000	531170000	459090000	303300000	360780000	253790000	335210000	10	10	10	1	NaN	sp|Q2FDF0|RSMG_STAA3	sp|Q2FDF0|RSMG_STAA3	57	sp|Q2FDF0|RSMG_STAA3 Ribosomal RNA small subunit methyltransferase G OS=Staphylococcus aureus (strain USA300) OX=367830 GN=rsmG PE=3 SV=1
26.712	NaN	25.7109	26.2532	26.7503	26.9706	26.9504	26.8809	NaN	NaN	25.7432	25.4721	3	3	3	34	34	34	23.167	0	40.949	696420000	20	46205000	823280	2730200	76192000	62001000	58747000	167970000	114080000	13633000	31689000	58006000	64342000	3	3	3	1	NaN	sp|Q2FDH1|PCP_STAA3	sp|Q2FDH1|PCP_STAA3	58	sp|Q2FDH1|PCP_STAA3 Pyrrolidone-carboxylate peptidase OS=Staphylococcus aureus (strain USA300) OX=367830 GN=pcp PE=3 SV=1
27.552	27.0929	26.8756	NaN	NaN	NaN	26.1147	26.2226	26.4657	NaN	NaN	NaN	13	13	13	45.9	45.9	45.9	37.057	0	21.559	486570000	33	101480000	11600000	8123800	0	0	0	96752000	73336000	60892000	34663000	49635000	50091000	13	13	13	1	NaN	sp|Q2FDH2|TRHO_STAA3	sp|Q2FDH2|TRHO_STAA3	59	sp|Q2FDH2|TRHO_STAA3 tRNA uridine(34) hydroxylase OS=Staphylococcus aureus (strain USA300) OX=367830 GN=trhO PE=3 SV=1
26.5809	26.2633	26.0978	26.3065	25.9244	26.6244	26.7144	26.5651	26.6345	28.0462	28.2724	28.2075	7	7	7	23.1	23.1	23.1	35.963	0	62.552	1437600000	77	44944000	9239900	6001000	63498000	24822000	43004000	136500000	92017000	49199000	241420000	371950000	354960000	7	7	7	1	NaN	sp|Q2FDH3|DRP35_STAA3	sp|Q2FDH3|DRP35_STAA3	60	sp|Q2FDH3|DRP35_STAA3 Lactonase drp35 OS=Staphylococcus aureus (strain USA300) OX=367830 GN=drp35 PE=3 SV=2
29.0716	29.5682	29.3302	29.283	29.4756	29.6091	29.3085	29.6887	29.8477	29.6292	29.781	29.6121	7	7	7	63.2	63.2	63.2	18.655	0	242.74	6976800000	107	261340000	49830000	44991000	586280000	394740000	383680000	1003200000	815020000	719820000	841740000	928960000	947230000	7	7	7	1	NaN	sp|Q2FDH4|Y2620_STAA3	sp|Q2FDH4|Y2620_STAA3	61	sp|Q2FDH4|Y2620_STAA3 UPF0312 protein SAUSA300_2620 OS=Staphylococcus aureus (strain USA300) OX=367830 GN=SAUSA300_2620 PE=3 SV=1
27.9644	28.3192	27.8143	27.2667	27.1323	27.321	27.2419	26.9721	27.0886	27.8344	27.7309	27.7458	12	12	12	6.1	6.1	6.1	228.07	0	136.78	1520800000	86	100370000	28938000	27143000	129660000	52361000	63164000	197160000	119930000	98920000	273670000	174970000	254510000	12	12	12	1	NaN	sp|Q2FDK5|SRAP_STAA3	sp|Q2FDK5|SRAP_STAA3	63	sp|Q2FDK5|SRAP_STAA3 Serine-rich adhesin for platelets OS=Staphylococcus aureus (strain USA300) OX=367830 GN=sraP PE=3 SV=1
NaN	24.59	24.61	NaN	NaN	NaN	NaN	24.6504	24.6905	25.1171	24.5425	24.7795	5	5	5	6.4	6.4	6.4	90.929	0	2.8614	169970000	9	6895700	2890100	2183100	10412000	0	6074300	18725000	19474000	20779000	25484000	24795000	32256000	5	5	5	1	NaN	sp|Q2FDL0|SECA2_STAA3	sp|Q2FDL0|SECA2_STAA3	64	sp|Q2FDL0|SECA2_STAA3 Protein translocase subunit SecA 2 OS=Staphylococcus aureus (strain USA300) OX=367830 GN=secA2 PE=3 SV=1
28.7801	28.4956	28.6873	29.1882	29.169	29.5177	29.8845	29.5761	29.456	30.3611	30.6823	30.5659	5	5	5	32	32	32	19.37	0	72.374	9812500000	113	243090000	32768000	31917000	592030000	335240000	373020000	1520200000	752990000	724980000	1439700000	1865300000	1901300000	5	5	5	1	NaN	sp|Q2FDM1|ISAB_STAA3	sp|Q2FDM1|ISAB_STAA3	65	sp|Q2FDM1|ISAB_STAA3 Immunodominant staphylococcal antigen B OS=Staphylococcus aureus (strain USA300) OX=367830 GN=isaB PE=3 SV=1
25.8335	25.0983	24.9346	NaN	25.0687	NaN	26.121	25.3901	25.218	25.5568	25.6239	25.5884	1	1	1	27.3	27.3	27.3	3.8465	0.0057737	1.7389	406670000	18	23122000	2922700	2000200	22249000	17683000	8804500	82146000	43403000	28815000	52540000	59781000	63208000	1	1	1	1	17102	sp|Q2FDN2|Y2562_STAA3	sp|Q2FDN2|Y2562_STAA3	66	sp|Q2FDN2|Y2562_STAA3 Uncharacterized protein SAUSA300_2562 OS=Staphylococcus aureus (strain USA300) OX=367830 GN=SAUSA300_2562 PE=4 SV=1
24.3533	23.954	23.9077	24.1971	24.8669	25.0083	24.5154	24.23	23.4276	29.4889	29.5699	29.3535	21	21	21	51.3	51.3	51.3	63.609	0	218.67	2274500000	80	16257000	4533300	3218100	31236000	33156000	34005000	64485000	36787000	24979000	598280000	725320000	702250000	21	21	21	1	NaN	sp|Q2FDP9|BETA_STAA3	sp|Q2FDP9|BETA_STAA3	67	sp|Q2FDP9|BETA_STAA3 Oxygen-dependent choline dehydrogenase OS=Staphylococcus aureus (strain USA300) OX=367830 GN=betA PE=3 SV=1
35.9651	36.2415	36.0117	36.4434	36.4516	36.6015	35.954	36.0574	36.2886	34.5148	34.7572	34.6358	21	21	21	76	76	76	33.054	0	323.31	522280000000	1848	30907000000	7507600000	5086300000	79944000000	51003000000	51645000000	86952000000	65163000000	62153000000	22845000000	28991000000	30084000000	21	21	21	1	NaN	sp|Q2FDQ4|ALF1_STAA3	sp|Q2FDQ4|ALF1_STAA3	68	sp|Q2FDQ4|ALF1_STAA3 Fructose-bisphosphate aldolase class 1 OS=Staphylococcus aureus (strain USA300) OX=367830 GN=fda PE=3 SV=1
33.478	33.328	33.243	33.4446	33.5077	33.743	33.3415	33.2243	33.0769	32.48	32.8355	32.7082	14	14	14	59.6	59.6	59.6	34.42	0	323.31	80926000000	586	5591800000	1003400000	754660000	8968900000	6567300000	7126600000	12871000000	9469500000	6877300000	5657500000	7980500000	8057500000	14	14	14	1	NaN	sp|Q2FDQ7|LDH2_STAA3	sp|Q2FDQ7|LDH2_STAA3	69	sp|Q2FDQ7|LDH2_STAA3 L-lactate dehydrogenase 2 OS=Staphylococcus aureus (strain USA300) OX=367830 GN=ldh2 PE=3 SV=1
31.6702	31.3583	31.0573	31.7339	31.7238	32.063	31.872	31.8157	31.9189	30.7753	31.0358	31.0184	14	14	14	76.8	76.8	76.8	29.255	0	281.28	26913000000	328	1542000000	223850000	170470000	3037500000	1872100000	2152200000	4941600000	3557100000	3110300000	1583100000	2208300000	2514900000	14	14	14	1	NaN	sp|Q2FDR0|PANB_STAA3	sp|Q2FDR0|PANB_STAA3	70	sp|Q2FDR0|PANB_STAA3 3-methyl-2-oxobutanoate hydroxymethyltransferase OS=Staphylococcus aureus (strain USA300) OX=367830 GN=panB PE=3 SV=2
29.9193	30.437	30.0443	30.3643	30.378	30.587	30.3061	30.3703	30.2981	29.7466	29.7017	29.6492	12	12	12	66.1	66.1	66.1	31.462	0	180.39	9905800000	247	498750000	127590000	82605000	1180400000	763360000	762130000	1776300000	1267400000	784030000	796380000	903340000	963520000	12	12	12	1	NaN	sp|Q2FDR1|PANC_STAA3	sp|Q2FDR1|PANC_STAA3	71	sp|Q2FDR1|PANC_STAA3 Pantothenate synthetase OS=Staphylococcus aureus (strain USA300) OX=367830 GN=panC PE=3 SV=1
NaN	26.0156	25.7939	NaN	NaN	NaN	NaN	NaN	NaN	NaN	NaN	NaN	2	2	2	21.3	21.3	21.3	14.05	0.0011792	2.2767	68369000	13	3432400	6584800	3820800	6591800	0	5453000	0	0	42486000	0	0	0	2	2	2	1	NaN	sp|Q2FDR2|PAND_STAA3	sp|Q2FDR2|PAND_STAA3	72	sp|Q2FDR2|PAND_STAA3 Aspartate 1-decarboxylase OS=Staphylococcus aureus (strain USA300) OX=367830 GN=panD PE=3 SV=3
31.8943	31.6327	31.4952	32.4124	32.3717	32.5422	32.4857	32.4481	32.6625	32.5334	32.7958	32.7913	21	21	21	95.3	95.3	95.3	31.031	0	323.31	53802000000	491	1552500000	249820000	192940000	4561000000	2997500000	2938700000	7254900000	5360900000	5994500000	6022300000	7535100000	9141400000	21	21	21	1	NaN	sp|Q2FDS6|Y2518_STAA3	sp|Q2FDS6|Y2518_STAA3	73	sp|Q2FDS6|Y2518_STAA3 Uncharacterized hydrolase SAUSA300_2518 OS=Staphylococcus aureus (strain USA300) OX=367830 GN=SAUSA300_2518 PE=3 SV=1
31.0411	30.2415	30.3807	29.817	29.966	30.1105	29.7604	29.8623	29.5732	29.5728	30.0283	29.7072	3	3	3	17.2	17.2	17.2	24.203	0	64.767	8544000000	95	934690000	122980000	109300000	828520000	714700000	689150000	1171500000	878050000	651950000	647040000	865220000	930970000	3	3	3	1	NaN	sp|Q2FDT8|ISAA_STAA3	sp|Q2FDT8|ISAA_STAA3	75	sp|Q2FDT8|ISAA_STAA3 Probable transglycosylase IsaA OS=Staphylococcus aureus (strain USA300) OX=367830 GN=isaA PE=3 SV=1
28.3388	28.0884	28.1801	28.1681	28.2424	28.3921	28.542	28.5588	28.2285	29.3016	29.525	29.4456	16	16	16	45.9	45.9	45.9	57.186	0	143.61	4222700000	170	156620000	18401000	16608000	261740000	171180000	156470000	526090000	364250000	223200000	646370000	843850000	837950000	16	16	16	1	NaN	sp|Q2FDU3|CRTP_STAA3	sp|Q2FDU3|CRTP_STAA3	76	sp|Q2FDU3|CRTP_STAA3 4,4-diaponeurosporene oxygenase OS=Staphylococcus aureus (strain USA300) OX=367830 GN=crtP PE=3 SV=1
NaN	NaN	24.6618	NaN	24.5219	NaN	NaN	NaN	NaN	26.1309	25.1953	25.5105	4	4	4	13.9	13.9	13.9	42.544	0	65.024	243130000	9	0	0	1435800	9602200	8721900	7093000	21041000	12387000	7105600	55096000	54337000	66307000	4	4	4	1	NaN	sp|Q2FDU4|CRTQ_STAA3	sp|Q2FDU4|CRTQ_STAA3	77	sp|Q2FDU4|CRTQ_STAA3 4,4-diaponeurosporenoate glycosyltransferase OS=Staphylococcus aureus (strain USA300) OX=367830 GN=crtQ PE=3 SV=1
26.0719	26.1515	25.7048	25.3652	25.4537	25.8797	25.7631	25.8449	25.2398	26.9343	26.9992	27.0408	8	8	8	31	31	31	34.23	0	59.723	680940000	43	31123000	7094400	3965300	34957000	30553000	33432000	71931000	48542000	23061000	121690000	147690000	126900000	8	8	8	1	NaN	sp|Q2FDU5|CRTM_STAA3	sp|Q2FDU5|CRTM_STAA3	78	sp|Q2FDU5|CRTM_STAA3 4,4-diapophytoene synthase OS=Staphylococcus aureus (strain USA300) OX=367830 GN=crtM PE=3 SV=1
28.2098	28.1433	28.2943	28.1595	28.3123	28.5231	28.0958	28.1891	27.7712	29.3996	29.5225	29.4236	19	19	19	55.4	55.4	55.4	56.741	0	192.15	4000900000	208	155430000	22317000	23554000	208730000	167310000	124900000	267180000	207170000	149560000	780250000	999940000	894560000	19	19	19	1	NaN	sp|Q2FDU6|CRTN_STAA3	sp|Q2FDU6|CRTN_STAA3	79	sp|Q2FDU6|CRTN_STAA3 4,4-diapophytoene desaturase (4,4-diaponeurosporene-forming) OS=Staphylococcus aureus (strain USA300) OX=367830 GN=crtN PE=3 SV=1
28.8641	27.1259	28.3255	27.0954	27.029	27.4027	28.7139	28.0812	28.5792	27.3186	27.8017	27.7051	4	4	4	51.5	51.5	51.5	7.2369	0	79.539	2305100000	54	214750000	13076000	26905000	114150000	70863000	84998000	549510000	318050000	275470000	153480000	249030000	234810000	4	4	4	1	NaN	sp|Q2FDU9|COPZ_STAA3	sp|Q2FDU9|COPZ_STAA3	80	sp|Q2FDU9|COPZ_STAA3 Copper chaperone CopZ OS=Staphylococcus aureus (strain USA300) OX=367830 GN=copZ PE=3 SV=1
29.2098	29.0116	28.857	28.0272	27.8868	28.388	29.0341	28.8016	28.5524	27.6698	27.8356	27.8975	17	17	17	30.8	30.8	30.8	86.769	0	221.32	3069400000	148	366500000	40729000	34504000	186990000	116380000	167880000	853010000	395930000	262220000	167530000	212320000	265440000	17	17	17	1	NaN	sp|Q2FDV0|COPA_STAA3	sp|Q2FDV0|COPA_STAA3	81	sp|Q2FDV0|COPA_STAA3 Copper-exporting P-type ATPase OS=Staphylococcus aureus (strain USA300) OX=367830 GN=copA PE=3 SV=1
31.5767	31.5062	31.3055	31.2384	31.2799	31.3616	32.4239	32.4349	32.1177	34.3077	34.5479	34.4552	28	28	28	68.7	68.7	68.7	56.867	0	323.31	94462000000	722	1468700000	271360000	195030000	2148800000	1321800000	1241800000	7386600000	5219900000	3406400000	19790000000	25614000000	26398000000	28	28	28	1	NaN	sp|Q2FDV3|ROCA_STAA3	sp|Q2FDV3|ROCA_STAA3	82	sp|Q2FDV3|ROCA_STAA3 1-pyrroline-5-carboxylate dehydrogenase OS=Staphylococcus aureus (strain USA300) OX=367830 GN=rocA PE=3 SV=1
30.835	30.7558	30.5528	30.8514	30.8644	30.8553	31.9024	31.802	31.7594	33.2528	33.4478	33.3212	43	43	43	77	77	77	77.851	0	323.31	50202000000	532	732160000	128120000	108170000	1472500000	896610000	885730000	4482100000	3107900000	2421800000	10518000000	13361000000	12088000000	43	43	43	1	NaN	sp|Q2FDV8|CLPL_STAA3	sp|Q2FDV8|CLPL_STAA3	83	sp|Q2FDV8|CLPL_STAA3 ATP-dependent Clp protease ATP-binding subunit ClpL OS=Staphylococcus aureus (strain USA300) OX=367830 GN=clpL PE=3 SV=1
28.2307	28.3002	28.5645	27.9873	28.1167	27.9244	28.2772	28.2204	28.0778	29.1688	29.1105	29.1071	16	14	14	25.6	23.4	23.4	74.415	0	104.76	3293400000	97	175260000	34475000	32074000	232070000	137320000	97681000	597370000	320910000	276760000	449280000	442900000	497240000	16	14	14	1	NaN	sp|Q2FDW8|PTU3C_STAA3	sp|Q2FDW8|PTU3C_STAA3	84	sp|Q2FDW8|PTU3C_STAA3 PTS system glucoside-specific EIICBA component OS=Staphylococcus aureus (strain USA300) OX=367830 GN=glcB PE=3 SV=1
28.5474	28.2666	28.3232	29.0602	29.1108	29.0618	29.6503	29.732	29.5155	30.5202	30.8539	30.6285	11	11	11	55.2	55.2	55.2	25.388	0	105.33	9199600000	158	134430000	25650000	18220000	431900000	285970000	258810000	1217000000	872070000	500910000	1458300000	2019300000	1977000000	11	11	11	1	NaN	sp|Q2FDY2|Y2462_STAA3	sp|Q2FDY2|Y2462_STAA3	85	sp|Q2FDY2|Y2462_STAA3 Putative NAD(P)H nitroreductase SAUSA300_2462 OS=Staphylococcus aureus (strain USA300) OX=367830 GN=SAUSA300_2462 PE=3 SV=1
29.4552	29.519	29.512	29.5052	29.5374	29.7754	29.0861	29.1671	29.3552	30.1612	30.2353	30.272	29	29	29	47.6	47.6	47.6	76.174	0	323.31	7597100000	333	312330000	67552000	59632000	665900000	400830000	491450000	629640000	514030000	488810000	1170000000	1252300000	1544700000	29	29	29	1	NaN	sp|Q2FDY9|F16PC_STAA3	sp|Q2FDY9|F16PC_STAA3	86	sp|Q2FDY9|F16PC_STAA3 Fructose-1,6-bisphosphatase class 3 OS=Staphylococcus aureus (strain USA300) OX=367830 GN=fbp PE=3 SV=1
30.2467	30.0583	29.8433	29.8143	29.8419	29.9244	30.1342	30.0359	29.9492	29.8737	30.2319	30.0559	17	17	17	71.2	71.2	71.2	32.451	0	276.79	9326900000	251	535750000	105030000	73007000	801340000	489540000	499940000	1480400000	981950000	740430000	953310000	1324700000	1341500000	17	17	17	1	NaN	sp|Q2FE05|GTAB_STAA3	sp|Q2FE05|GTAB_STAA3	87	sp|Q2FE05|GTAB_STAA3 UTP--glucose-1-phosphate uridylyltransferase OS=Staphylococcus aureus (strain USA300) OX=367830 GN=gtaB PE=3 SV=2
29.7375	29.7082	29.48	29.6114	29.5647	29.5811	29.6789	29.7416	29.7537	29.1179	29.1975	29.159	25	25	25	57.4	57.4	57.4	62.376	0	210.79	6664500000	260	372440000	77350000	63586000	638150000	395500000	293260000	1019400000	771760000	699790000	659980000	794060000	879300000	25	25	25	1	NaN	sp|Q2FE11|PGCA_STAA3	sp|Q2FE11|PGCA_STAA3	88	sp|Q2FE11|PGCA_STAA3 Phosphoglucomutase OS=Staphylococcus aureus (strain USA300) OX=367830 GN=pgcA PE=3 SV=2
31.2086	31.3165	30.8411	31.0598	31.0285	31.1777	31.3175	31.3861	31.1722	30.8636	31.1284	30.9073	16	16	16	92.2	92.2	92.2	24.604	0	323.31	20043000000	273	1046200000	241990000	130880000	1891900000	1166700000	1128400000	3634700000	2563900000	1808400000	1774700000	2305700000	2349700000	16	16	16	1	NaN	sp|Q2FE21|Y2422_STAA3	sp|Q2FE21|Y2422_STAA3	90	sp|Q2FE21|Y2422_STAA3 Uncharacterized oxidoreductase SAUSA300_2422 OS=Staphylococcus aureus (strain USA300) OX=367830 GN=SAUSA300_2422 PE=3 SV=1
29.2942	29.2414	28.816	29.1145	29.1768	29.3885	29.612	29.8205	29.4798	28.663	28.7909	28.8822	15	15	15	35.1	35.1	35.1	50.07	0	71.377	5422700000	203	263820000	60555000	33300000	484290000	317550000	339160000	1111900000	826560000	542540000	398290000	483460000	561230000	15	15	15	1	NaN	sp|Q2FE79|SBI_STAA3	sp|Q2FE79|SBI_STAA3	91	sp|Q2FE79|SBI_STAA3 Immunoglobulin-binding protein Sbi OS=Staphylococcus aureus (strain USA300) OX=367830 GN=sbi PE=3 SV=1
32.59	32.2924	32.338	31.9919	31.9457	32.0932	32.8861	33.0263	33.1598	33.146	33.2752	33.2839	15	15	15	80.3	80.3	80.3	26.68	0	323.31	67004000000	466	2808200000	511760000	478340000	4180900000	1895000000	2734600000	9657500000	7391100000	6555900000	10169000000	10581000000	10041000000	15	15	15	1	NaN	sp|Q2FE81|GPMA_STAA3	sp|Q2FE81|GPMA_STAA3	92	sp|Q2FE81|GPMA_STAA3 2,3-bisphosphoglycerate-dependent phosphoglycerate mutase OS=Staphylococcus aureus (strain USA300) OX=367830 GN=gpmA PE=3 SV=1
NaN	NaN	NaN	NaN	NaN	NaN	25.6769	25.6734	NaN	25.7788	26.0745	25.7867	3	3	3	12.2	12.2	12.2	39.12	0	3.069	390140000	11	14820000	2942200	4044600	0	35163000	0	68832000	48440000	27804000	54652000	67971000	65470000	3	3	3	1	NaN	sp|Q2FEA5|NREB_STAA3	sp|Q2FEA5|NREB_STAA3	93	sp|Q2FEA5|NREB_STAA3 Oxygen sensor histidine kinase NreB OS=Staphylococcus aureus (strain USA300) OX=367830 GN=nreB PE=3 SV=1
23.309	23.2618	23.3761	23.7373	23.6385	23.3991	23.8269	23.4772	23.4015	25.6725	26.0682	25.9245	3	3	3	13.8	13.8	13.8	24.368	0	8.0891	246960000	11	6745700	1282600	819800	13800000	9219400	5550300	23277000	11377000	11286000	50931000	54961000	57715000	3	3	3	1	NaN	sp|Q2FEA6|NREC_STAA3	sp|Q2FEA6|NREC_STAA3	94	sp|Q2FEA6|NREC_STAA3 Oxygen regulatory protein NreC OS=Staphylococcus aureus (strain USA300) OX=367830 GN=nreC PE=3 SV=1
28.9873	28.9809	28.834	30.4175	30.3475	30.5369	28.7088	28.4879	28.7492	28.7748	28.7508	28.8076	7	7	7	47.3	47.3	47.3	17.435	0	25.01	5667500000	94	246720000	39630000	27559000	1263300000	772910000	809540000	561880000	320120000	283630000	355400000	476330000	510500000	7	7	7	1	NaN	sp|Q2FEB2|SARZ_STAA3	sp|Q2FEB2|SARZ_STAA3	95	sp|Q2FEB2|SARZ_STAA3 HTH-type transcriptional regulator SarZ OS=Staphylococcus aureus (strain USA300) OX=367830 GN=sarZ PE=3 SV=1
30.4372	30.0389	29.9699	30.299	30.1988	30.5923	30.2085	30.0572	29.7038	26.8997	27.5851	27.722	16	16	16	63.7	63.7	63.7	38.229	0	201.77	6922400000	279	709340000	107430000	92510000	1307000000	460560000	772040000	1496100000	1009400000	590710000	84292000	139430000	153640000	16	16	16	1	NaN	sp|Q2FEC4|FENR_STAA3	sp|Q2FEC4|FENR_STAA3	96	sp|Q2FEC4|FENR_STAA3 Ferredoxin--NADP reductase OS=Staphylococcus aureus (strain USA300) OX=367830 GN=SAUSA300_2319 PE=1 SV=1
30.0873	29.4615	29.198	30.2159	30.1867	30.5056	30.2627	30.1839	30.1762	29.9428	30.624	30.5226	4	4	4	44.5	44.5	44.5	23.362	0	209.65	11228000000	84	471150000	72343000	45700000	1195500000	625320000	700330000	1656500000	1175500000	877230000	920780000	1781600000	1706400000	4	4	4	1	NaN	sp|Q2FEC8|Y2315_STAA3	sp|Q2FEC8|Y2315_STAA3	97	sp|Q2FEC8|Y2315_STAA3 Uncharacterized lipoprotein SAUSA300_2315 OS=Staphylococcus aureus (strain USA300) OX=367830 GN=SAUSA300_2315 PE=3 SV=1
25.365	NaN	NaN	25.8759	25.4774	NaN	25.8849	25.4354	25.4233	25.2333	25.5603	25.2621	6	6	6	17.1	17.1	17.1	52.374	0	24.585	413450000	13	12354000	2849100	2361000	34054000	17404000	11337000	30598000	30414000	18347000	66675000	84421000	102640000	6	6	6	1	NaN	sp|Q2FED4|HSSS_STAA3	sp|Q2FED4|HSSS_STAA3	98	sp|Q2FED4|HSSS_STAA3 Heme sensor protein HssS OS=Staphylococcus aureus (strain USA300) OX=367830 GN=hssS PE=3 SV=1
27.2109	27.1264	28.0742	27.1035	27.3541	27.3528	27.2604	27.1998	27.3687	27.4027	26.9437	26.549	12	12	12	26.3	26.3	26.3	52.113	0	56.573	1258400000	48	65565000	13645000	21623000	158810000	73994000	96401000	173020000	190910000	75239000	139240000	111530000	138460000	12	12	12	1	NaN	sp|Q2FEE1|TCAA_STAA3	sp|Q2FEE1|TCAA_STAA3	99	sp|Q2FEE1|TCAA_STAA3 Membrane-associated protein TcaA OS=Staphylococcus aureus (strain USA300) OX=367830 GN=tcaA PE=3 SV=1
29.6165	29.5117	29.132	29.3741	29.466	29.4695	29.6156	29.5911	29.72	29.1727	29.3529	29.3019	14	14	14	53.3	53.3	53.3	38.77	0	323.31	6420900000	189	350930000	60371000	44247000	615260000	384570000	332400000	1083400000	782330000	688620000	601070000	712820000	764940000	14	14	14	1	NaN	sp|Q2FEF1|IDI2_STAA3	sp|Q2FEF1|IDI2_STAA3	100	sp|Q2FEF1|IDI2_STAA3 Isopentenyl-diphosphate delta-isomerase OS=Staphylococcus aureus (strain USA300) OX=367830 GN=fni PE=3 SV=1
24.2943	NaN	NaN	24.4749	24.7087	NaN	24.747	24.6973	24.6356	24.7497	24.407	24.5287	3	3	3	14.4	14.4	14.4	22.771	0	10.602	205310000	16	11247000	1502300	1308900	17107000	15360000	8701100	36583000	26834000	22629000	21216000	19686000	23131000	3	3	3	1	NaN	sp|Q2FEF3|3MGH_STAA3	sp|Q2FEF3|3MGH_STAA3	101	sp|Q2FEF3|3MGH_STAA3 Putative 3-methyladenine DNA glycosylase OS=Staphylococcus aureus (strain USA300) OX=367830 GN=SAUSA300_2290 PE=3 SV=1
30.4828	30.0064	30.2604	30.23	30.3978	30.2317	29.9359	29.7836	29.6439	28.9226	29.0401	28.9495	8	8	8	33.4	33.4	33.4	46.785	0	117.62	8520100000	74	583260000	20227000	18669000	2670600000	1011200000	423590000	372030000	814310000	1631300000	92183000	708810000	173980000	8	8	8	1	NaN	sp|Q2FEG1|LYRA_STAA3	sp|Q2FEG1|LYRA_STAA3	102	sp|Q2FEG1|LYRA_STAA3 Lysostaphin resistance protein A OS=Staphylococcus aureus (strain USA300) OX=367830 GN=lyrA PE=3 SV=1
28.5036	28.4759	28.321	29.1748	28.8807	29.3694	29.8978	29.9238	30.0053	30.2841	30.4443	30.3802	14	14	14	69.5	69.5	69.5	34.513	0	323.31	8699800000	173	82398000	37181000	30360000	557410000	246660000	303810000	1523700000	849790000	782980000	1345900000	1414000000	1525600000	14	14	14	1	NaN	sp|Q2FEG2|HUTG_STAA3	sp|Q2FEG2|HUTG_STAA3	103	sp|Q2FEG2|HUTG_STAA3 Formimidoylglutamase OS=Staphylococcus aureus (strain USA300) OX=367830 GN=hutG PE=3 SV=1
26.295	26.2166	25.3696	25.7013	26.4096	26.9544	28.4133	28.4511	28.441	32.1967	32.4519	32.292	21	21	21	74.3	74.3	74.3	45.038	0	323.31	17542000000	204	34897000	6093800	3501800	48582000	35959000	53715000	434290000	278100000	288510000	4749900000	5633400000	5974900000	21	21	21	1	NaN	sp|Q2FEG6|HUTI_STAA3	sp|Q2FEG6|HUTI_STAA3	104	sp|Q2FEG6|HUTI_STAA3 Imidazolonepropionase OS=Staphylococcus aureus (strain USA300) OX=367830 GN=hutI PE=3 SV=1
NaN	NaN	NaN	21.6319	20.4739	NaN	20.206	23.5203	22.4149	32.3858	32.6787	32.5244	39	39	39	48.3	48.3	48.3	111.24	0	323.31	18951000000	219	0	0	0	8917200	6039100	1027400	11536000	30166000	17468000	5206700000	6668700000	7000000000	39	39	39	1	NaN	sp|Q2FEI5|FDHL_STAA3	sp|Q2FEI5|FDHL_STAA3	105	sp|Q2FEI5|FDHL_STAA3 Putative formate dehydrogenase SAUSA300_2258 OS=Staphylococcus aureus (strain USA300) OX=367830 GN=SAUSA300_2258 PE=3 SV=1
31.9381	32.0253	31.689	31.8578	31.9433	31.9601	32.428	32.4218	32.6613	32.1788	32.2214	32.1393	20	20	20	78.5	78.5	78.5	34.674	0	323.31	41919000000	448	2036000000	443020000	249610000	3246700000	2216000000	1891700000	8037400000	5164500000	4892600000	4065300000	4638500000	5038100000	20	20	20	1	NaN	sp|Q2FEI9|Y2254_STAA3	sp|Q2FEI9|Y2254_STAA3	106	sp|Q2FEI9|Y2254_STAA3 Putative 2-hydroxyacid dehydrogenase SAUSA300_2254 OS=Staphylococcus aureus (strain USA300) OX=367830 GN=SAUSA300_2254 PE=3 SV=1
32.4085	32.6381	32.3967	32.1211	32.1201	32.2848	32.4362	32.6077	32.8815	31.1622	31.2373	31.2356	6	6	6	53.9	53.9	53.9	13.669	0	197.3	39153000000	217	2554700000	608370000	397220000	4198100000	2489900000	2688700000	7308500000	5976700000	5836200000	2248900000	2507000000	2339100000	6	6	6	1	NaN	sp|Q2FEJ8|SARR_STAA3	sp|Q2FEJ8|SARR_STAA3	107	sp|Q2FEJ8|SARR_STAA3 HTH-type transcriptional regulator SarR OS=Staphylococcus aureus (strain USA300) OX=367830 GN=sarR PE=3 SV=3
27.5853	27.4672	26.8324	27.668	27.7146	27.718	27.2368	27.2235	27.1358	28.7651	28.9237	28.7586	8	8	8	53.4	53.4	53.4	22.344	0	147.68	2522300000	91	97147000	13792000	5467900	162260000	83513000	91661000	171390000	150180000	91926000	441380000	611990000	601580000	8	8	8	1	NaN	sp|Q2FEK0|UREG_STAA3	sp|Q2FEK0|UREG_STAA3	108	sp|Q2FEK0|UREG_STAA3 Urease accessory protein UreG OS=Staphylococcus aureus (strain USA300) OX=367830 GN=ureG PE=3 SV=1
26.644	26.1229	26.215	26.577	26.9218	26.5505	26.0907	25.6312	26.2295	27.8701	28.1831	27.9037	5	5	5	42	42	42	17.339	0	75.527	1303000000	55	54160000	5097100	5262600	81315000	52205000	38597000	81925000	17421000	44971000	261030000	345610000	315400000	5	5	5	1	NaN	sp|Q2FEK2|UREE_STAA3	sp|Q2FEK2|UREE_STAA3	110	sp|Q2FEK2|UREE_STAA3 Urease accessory protein UreE OS=Staphylococcus aureus (strain USA300) OX=367830 GN=ureE PE=3 SV=1
NaN	NaN	NaN	24.8935	NaN	NaN	NaN	NaN	NaN	27.6824	27.9803	27.804	8	8	8	23.5	23.5	23.5	61.779	0	168.97	756500000	27	0	0	0	13167000	2919800	2241600	0	0	0	211910000	263320000	262950000	8	8	8	1	NaN	sp|Q2FEK3|URE1_STAA3	sp|Q2FEK3|URE1_STAA3	111	sp|Q2FEK3|URE1_STAA3 Urease subunit alpha OS=Staphylococcus aureus (strain USA300) OX=367830 GN=ureC PE=3 SV=1
NaN	NaN	NaN	NaN	NaN	NaN	NaN	NaN	NaN	25.4888	25.6034	25.6156	2	2	2	25.7	25.7	25.7	15.165	0	19.266	151490000	4	0	0	0	0	0	0	0	0	0	41494000	54090000	55907000	2	2	2	1	NaN	sp|Q2FEK4|URE2_STAA3	sp|Q2FEK4|URE2_STAA3	112	sp|Q2FEK4|URE2_STAA3 Urease subunit beta OS=Staphylococcus aureus (strain USA300) OX=367830 GN=ureB PE=3 SV=1
26.4866	27.7047	28.7008	26.3845	26.4498	26.1354	26.9893	26.803	26.8482	26.4034	26.0866	25.7784	3	3	3	31.7	31.7	31.7	17.694	0	69.998	985010000	35	90216000	10475000	15957000	80872000	91589000	83778000	144170000	96764000	70304000	74561000	60365000	165950000	3	3	3	1	NaN	sp|Q2FEL8|MOAC_STAA3	sp|Q2FEL8|MOAC_STAA3	115	sp|Q2FEL8|MOAC_STAA3 Cyclic pyranopterin monophosphate synthase OS=Staphylococcus aureus (strain USA300) OX=367830 GN=moaC PE=3 SV=1
NaN	NaN	NaN	24.1696	23.9547	23.8239	24.9042	NaN	NaN	26.3182	25.1193	26.2647	7	7	7	20.6	20.6	20.6	39.077	0	28.795	287420000	16	0	155970	77311	8041600	3925700	3238000	8188300	2116200	5249100	92373000	62823000	101230000	7	7	7	1	NaN	sp|Q2FEM4|MOAA_STAA3	sp|Q2FEM4|MOAA_STAA3	117	sp|Q2FEM4|MOAA_STAA3 GTP 3,8-cyclase OS=Staphylococcus aureus (strain USA300) OX=367830 GN=moaA PE=3 SV=1
30.9399	30.44	30.629	30.8364	30.8666	31.0636	30.9148	30.7378	30.5617	30.4508	30.8288	30.6988	21	21	21	57	57	57	48.521	0	323.31	14866000000	273	829390000	144030000	166860000	1650700000	997140000	1007500000	2363300000	1609000000	1156300000	1551000000	1655500000	1734900000	21	21	21	1	NaN	sp|Q2FEM9|FEMX_STAA3	sp|Q2FEM9|FEMX_STAA3	118	sp|Q2FEM9|FEMX_STAA3 Lipid II:glycine glycyltransferase OS=Staphylococcus aureus (strain USA300) OX=367830 GN=femX PE=3 SV=1
27.4588	26.8224	27.0487	27.0708	27.0472	27.4185	27.5354	27.4327	26.9772	26.6359	26.8103	26.9259	16	16	16	23.3	23.3	23.3	81.523	0	61.706	1224600000	69	78564000	10521000	11594000	141400000	63726000	85878000	235210000	175870000	118590000	69559000	103170000	130470000	16	16	16	1	NaN	sp|Q2FEN5|TOP3_STAA3	sp|Q2FEN5|TOP3_STAA3	119	sp|Q2FEN5|TOP3_STAA3 DNA topoisomerase 3 OS=Staphylococcus aureus (strain USA300) OX=367830 GN=topB PE=3 SV=1
32.6785	32.7809	32.5786	32.3518	32.3138	32.5124	32.7565	32.7341	32.9348	32.5425	32.7067	32.7007	7	7	7	52.9	52.9	52.9	11.576	0	265.19	56032000000	193	3257200000	742980000	496680000	4552100000	2782600000	2854200000	9454400000	6942000000	5475300000	6160200000	6539800000	6774800000	7	7	7	1	NaN	sp|Q2FEN8|RS10_STAA3	sp|Q2FEN8|RS10_STAA3	120	sp|Q2FEN8|RS10_STAA3 30S ribosomal protein S10 OS=Staphylococcus aureus (strain USA300) OX=367830 GN=rpsJ PE=3 SV=1
31.4877	31.7169	31.9398	31.0781	30.9686	30.7576	31.2989	31.4488	31.407	31.4117	31.0488	31.1264	7	7	7	44.5	44.5	44.5	23.718	0	297.95	22861000000	183	1426400000	312270000	287890000	2136300000	1203700000	976450000	3989000000	2741000000	2108300000	2563300000	2400700000	2715400000	7	7	7	1	NaN	sp|Q2FEN9|RL3_STAA3	sp|Q2FEN9|RL3_STAA3	121	sp|Q2FEN9|RL3_STAA3 50S ribosomal protein L3 OS=Staphylococcus aureus (strain USA300) OX=367830 GN=rplC PE=3 SV=1
32.8148	32.5017	32.7325	32.0933	32.1778	31.9124	32.4471	32.4769	32.549	32.2259	32.2035	32.1557	9	9	9	63.3	63.3	63.3	22.464	0	323.31	47019000000	206	3341900000	529380000	477700000	3495100000	2412500000	2282100000	8104500000	6230000000	4608600000	4915400000	5244500000	5376900000	9	9	9	1	NaN	sp|Q2FEP0|RL4_STAA3	sp|Q2FEP0|RL4_STAA3	122	sp|Q2FEP0|RL4_STAA3 50S ribosomal protein L4 OS=Staphylococcus aureus (strain USA300) OX=367830 GN=rplD PE=3 SV=1
31.2197	31.4734	31.0154	30.8722	30.9256	31.0861	31.2995	31.2521	31.2111	31.048	31.2956	31.3631	7	7	7	59.3	59.3	59.3	10.605	0	40.642	19987000000	149	1113400000	297420000	175790000	1885300000	1127500000	1053500000	2467400000	2597500000	1991900000	2404500000	2725100000	2147500000	7	7	7	1	NaN	sp|Q2FEP1|RL23_STAA3	sp|Q2FEP1|RL23_STAA3	123	sp|Q2FEP1|RL23_STAA3 50S ribosomal protein L23 OS=Staphylococcus aureus (strain USA300) OX=367830 GN=rplW PE=3 SV=1
33.4319	33.6723	33.6534	33.5875	33.6416	33.6295	33.548	33.5335	33.4659	33.2366	33.0855	33.1237	16	16	16	59.2	59.2	59.2	30.155	0	323.31	100600000000	617	5180700000	1128000000	930810000	10835000000	6658300000	6047900000	16800000000	12510000000	8987800000	10103000000	10321000000	11098000000	16	16	16	1	NaN	sp|Q2FEP2|RL2_STAA3	sp|Q2FEP2|RL2_STAA3	124	sp|Q2FEP2|RL2_STAA3 50S ribosomal protein L2 OS=Staphylococcus aureus (strain USA300) OX=367830 GN=rplB PE=3 SV=1
31.045	30.8007	30.3023	29.7768	29.9638	30.2465	30.9766	31.1882	30.8948	30.3819	30.7839	30.7099	7	7	7	66.3	66.3	66.3	10.615	0	53.19	14551000000	172	862600000	183180000	114960000	777030000	582280000	592050000	2711800000	2213600000	1294100000	1366000000	1909700000	1943500000	7	7	7	1	NaN	sp|Q2FEP3|RS19_STAA3	sp|Q2FEP3|RS19_STAA3	125	sp|Q2FEP3|RS19_STAA3 30S ribosomal protein S19 OS=Staphylococcus aureus (strain USA300) OX=367830 GN=rpsS PE=3 SV=1
32.642	32.3308	32.3542	31.9722	32.105	32.2567	32.6068	32.6246	32.5336	32.1336	32.2128	32.1344	8	8	8	65	65	65	12.835	0	198.36	47115000000	301	2705500000	461610000	384530000	3759500000	2531300000	2521500000	8995200000	6146400000	4787400000	4401600000	5055800000	5364400000	8	8	8	1	NaN	sp|Q2FEP4|RL22_STAA3	sp|Q2FEP4|RL22_STAA3	126	sp|Q2FEP4|RL22_STAA3 50S ribosomal protein L22 OS=Staphylococcus aureus (strain USA300) OX=367830 GN=rplV PE=3 SV=1
34.3704	34.1228	34.3993	34.1951	34.2378	34.129	34.2932	34.3225	34.2149	33.89	34.0529	34.0365	14	14	14	56.7	56.7	56.7	24.099	0	175.04	161320000000	506	9400400000	1765600000	1814200000	17255000000	11158000000	8415700000	26794000000	19058000000	15418000000	13738000000	16783000000	19722000000	14	14	14	1	NaN	sp|Q2FEP5|RS3_STAA3	sp|Q2FEP5|RS3_STAA3	127	sp|Q2FEP5|RS3_STAA3 30S ribosomal protein S3 OS=Staphylococcus aureus (strain USA300) OX=367830 GN=rpsC PE=3 SV=1
29.4264	30.1192	29.9875	29.5853	29.3267	29.4129	29.4829	29.6895	29.4774	29.4155	29.1988	29.0789	6	6	6	49.3	49.3	49.3	16.242	0	120.7	6411600000	155	518230000	69287000	68081000	625520000	343760000	299070000	881830000	938940000	747920000	540520000	554700000	823750000	6	6	6	1	NaN	sp|Q2FEP6|RL16_STAA3	sp|Q2FEP6|RL16_STAA3	128	sp|Q2FEP6|RL16_STAA3 50S ribosomal protein L16 OS=Staphylococcus aureus (strain USA300) OX=367830 GN=rplP PE=3 SV=1
29.0888	29.896	29.6418	28.8829	29.0374	28.8719	29.304	29.3223	29.2479	29.034	28.7227	28.7844	3	3	3	36.8	36.8	36.8	10.175	0	24.197	5104600000	154	203160000	75852000	48031000	553330000	295440000	293430000	870010000	596700000	441560000	660880000	492510000	573690000	3	3	3	1	NaN	sp|Q2FEP8|RS17_STAA3	sp|Q2FEP8|RS17_STAA3	129	sp|Q2FEP8|RS17_STAA3 30S ribosomal protein S17 OS=Staphylococcus aureus (strain USA300) OX=367830 GN=rpsQ PE=3 SV=1
32.4676	32.8915	33.006	32.0048	32.2139	32.3379	31.9595	32.2456	31.9384	32.1161	31.9446	31.8182	8	8	8	57.4	57.4	57.4	13.135	0	83.61	42166000000	271	2521300000	609920000	552940000	4032000000	2684200000	2396000000	6585700000	4929900000	3526600000	4310900000	4795100000	5222000000	8	8	8	1	NaN	sp|Q2FEP9|RL14_STAA3	sp|Q2FEP9|RL14_STAA3	130	sp|Q2FEP9|RL14_STAA3 50S ribosomal protein L14 OS=Staphylococcus aureus (strain USA300) OX=367830 GN=rplN PE=3 SV=1
32.0326	30.7911	31.8145	31.1874	31.6003	31.5392	31.9113	32.4464	32.5958	32.0626	32.0716	31.8976	5	5	5	47.6	47.6	47.6	11.536	0	84.205	36816000000	123	2340800000	166400000	302030000	2565300000	1732800000	1491200000	5742000000	5391800000	4365500000	4080700000	4394600000	4242700000	5	5	5	1	NaN	sp|Q2FEQ0|RL24_STAA3	sp|Q2FEQ0|RL24_STAA3	131	sp|Q2FEQ0|RL24_STAA3 50S ribosomal protein L24 OS=Staphylococcus aureus (strain USA300) OX=367830 GN=rplX PE=3 SV=1
33.9261	33.9841	33.9119	33.5185	33.5669	33.602	33.6951	33.845	33.8413	33.5494	33.7426	33.6583	16	16	16	78.2	78.2	78.2	20.266	0	323.31	120390000000	545	7267700000	1642000000	1216600000	10979000000	6590000000	6307000000	19892000000	13279000000	10779000000	12119000000	14894000000	15428000000	16	16	16	1	NaN	sp|Q2FEQ1|RL5_STAA3	sp|Q2FEQ1|RL5_STAA3	132	sp|Q2FEQ1|RL5_STAA3 50S ribosomal protein L5 OS=Staphylococcus aureus (strain USA300) OX=367830 GN=rplE PE=3 SV=1
32.4374	32.9242	32.7426	32.5021	32.4568	32.411	32.4221	32.6943	32.6008	31.6001	31.6854	31.5413	7	7	7	56.8	56.8	56.8	14.831	0	112.29	46342000000	265	3071900000	567050000	496330000	5104500000	2696100000	2706100000	8286700000	6489200000	5407700000	3442000000	3812500000	4261600000	7	7	7	1	NaN	sp|Q2FEQ3|RS8_STAA3	sp|Q2FEQ3|RS8_STAA3	133	sp|Q2FEQ3|RS8_STAA3 30S ribosomal protein S8 OS=Staphylococcus aureus (strain USA300) OX=367830 GN=rpsH PE=3 SV=1
33.4365	33.6903	33.6993	33.1245	33.1372	33.0524	33.5536	33.7236	33.6661	33.2057	33.2054	33.2187	10	10	10	64	64	64	19.786	0	256.01	90113000000	620	5105800000	1257500000	1465200000	8000600000	4616700000	3670100000	14208000000	12371000000	9676600000	9843200000	8858800000	11039000000	10	10	10	1	NaN	sp|Q2FEQ4|RL6_STAA3	sp|Q2FEQ4|RL6_STAA3	134	sp|Q2FEQ4|RL6_STAA3 50S ribosomal protein L6 OS=Staphylococcus aureus (strain USA300) OX=367830 GN=rplF PE=3 SV=1
29.3793	30.0751	31.2595	28.5783	28.0345	27.9708	29.0398	28.7411	28.9156	29.2845	28.5357	28.5292	6	6	6	46.2	46.2	46.2	13.097	0	60.613	4888500000	97	341860000	72815000	140290000	335160000	162200000	129550000	712700000	633470000	456820000	744640000	539670000	619290000	6	6	6	1	NaN	sp|Q2FEQ5|RL18_STAA3	sp|Q2FEQ5|RL18_STAA3	135	sp|Q2FEQ5|RL18_STAA3 50S ribosomal protein L18 OS=Staphylococcus aureus (strain USA300) OX=367830 GN=rplR PE=3 SV=1
34.461	34.4353	34.3737	33.8688	33.9955	33.8181	34.2321	34.1393	34.1016	33.9512	33.9199	33.9487	13	13	13	68.7	68.7	68.7	17.742	0	117.68	154170000000	603	10334000000	2309900000	1620800000	13804000000	8974400000	8237400000	25806000000	18218000000	13283000000	15489000000	17601000000	18493000000	13	13	13	1	NaN	sp|Q2FEQ6|RS5_STAA3	sp|Q2FEQ6|RS5_STAA3	136	sp|Q2FEQ6|RS5_STAA3 30S ribosomal protein S5 OS=Staphylococcus aureus (strain USA300) OX=367830 GN=rpsE PE=3 SV=1
33.0649	33.0681	32.9897	32.2559	32.1948	31.8482	32.6929	32.9968	33.0631	32.5009	32.3735	32.3947	6	6	6	81.4	81.4	81.4	6.5536	0	87.573	49959000000	189	3267200000	830940000	1215200000	4075400000	2473400000	1588800000	7959600000	6939200000	5765200000	5126700000	5047500000	5670400000	6	6	6	1	NaN	sp|Q2FEQ7|RL30_STAA3	sp|Q2FEQ7|RL30_STAA3	137	sp|Q2FEQ7|RL30_STAA3 50S ribosomal protein L30 OS=Staphylococcus aureus (strain USA300) OX=367830 GN=rpmD PE=3 SV=1
31.0239	31.7552	31.2932	31.0837	31.05	30.8856	31.8307	31.8751	32.1295	31.8471	31.5941	31.442	9	9	9	61	61	61	15.597	0	136.59	28734000000	253	843750000	261740000	177090000	2099600000	1476000000	1140900000	5610500000	3836700000	3001800000	3417600000	3469000000	3399100000	9	9	9	1	NaN	sp|Q2FEQ8|RL15_STAA3	sp|Q2FEQ8|RL15_STAA3	138	sp|Q2FEQ8|RL15_STAA3 50S ribosomal protein L15 OS=Staphylococcus aureus (strain USA300) OX=367830 GN=rplO PE=3 SV=1
30.2591	29.3268	29.4011	29.4645	29.4652	29.61	29.5119	29.6616	29.5352	29.2356	29.3085	29.2832	4	4	4	69.4	69.4	69.4	8.2796	0	169.98	6292100000	92	765500000	49424000	63939000	510500000	316370000	307510000	794420000	623610000	484700000	833380000	558520000	984200000	4	4	4	1	NaN	sp|Q2FER1|IF1_STAA3	sp|Q2FER1|IF1_STAA3	139	sp|Q2FER1|IF1_STAA3 Translation initiation factor IF-1 OS=Staphylococcus aureus (strain USA300) OX=367830 GN=infA PE=3 SV=1
NaN	29.1616	31.0224	29.9517	29.3507	29.1498	30.1691	29.7306	29.886	28.7905	29.1029	28.6191	2	2	2	54.1	54.1	54.1	4.3053	0	4.8074	7914900000	27	437790000	69033000	85409000	735960000	512790000	288600000	1701500000	1093700000	877090000	639840000	691600000	781560000	2	2	2	1	NaN	sp|Q2FER2|RL36_STAA3	sp|Q2FER2|RL36_STAA3	140	sp|Q2FER2|RL36_STAA3 50S ribosomal protein L36 OS=Staphylococcus aureus (strain USA300) OX=367830 GN=rpmJ PE=3 SV=1
32.3831	32.5361	32.7942	32.1651	32.2385	32.1342	32.4468	32.4861	32.417	32.1346	32.2609	32.1266	8	8	8	43.8	43.8	43.8	13.719	0	115.52	44487000000	339	2308000000	521260000	708310000	4342300000	2631000000	2248300000	7141200000	5380800000	4084300000	5041800000	4923100000	5157000000	8	8	8	1	NaN	sp|Q2FER3|RS13_STAA3	sp|Q2FER3|RS13_STAA3	141	sp|Q2FER3|RS13_STAA3 30S ribosomal protein S13 OS=Staphylococcus aureus (strain USA300) OX=367830 GN=rpsM PE=3 SV=1
31.429	31.0627	31.2938	30.0767	30.2311	30.5179	31.4415	31.5944	31.418	30.7191	30.7813	30.7174	6	6	6	63.6	63.6	63.6	13.882	0	45.81	18978000000	163	1375800000	232590000	180390000	859680000	598280000	647310000	4420300000	3277300000	2419500000	1467700000	1669400000	1829600000	6	6	6	1	NaN	sp|Q2FER4|RS11_STAA3	sp|Q2FER4|RS11_STAA3	142	sp|Q2FER4|RS11_STAA3 30S ribosomal protein S11 OS=Staphylococcus aureus (strain USA300) OX=367830 GN=rpsK PE=3 SV=1
32.886	32.9882	32.7495	32.6503	32.7093	32.8203	32.8298	32.7993	32.914	32.7599	32.8078	32.8759	18	18	18	69.7	69.7	69.7	35.011	0	323.31	63342000000	383	3442200000	724720000	591680000	5790900000	3621500000	3564700000	10302000000	7276100000	5822500000	7226800000	6645600000	8333500000	18	18	18	1	NaN	sp|Q2FER5|RPOA_STAA3	sp|Q2FER5|RPOA_STAA3	143	sp|Q2FER5|RPOA_STAA3 DNA-directed RNA polymerase subunit alpha OS=Staphylococcus aureus (strain USA300) OX=367830 GN=rpoA PE=3 SV=1
31.8494	31.5105	31.7668	31.7185	31.8939	31.8873	32.0553	32.1087	32.0656	31.2325	31.3185	31.0939	6	6	6	45.9	45.9	45.9	13.748	0	135.24	32962000000	282	1893400000	245320000	338090000	3278300000	1601900000	1994300000	6077300000	4712200000	3850700000	2596600000	3210800000	3163400000	6	6	6	1	NaN	sp|Q2FER6|RL17_STAA3	sp|Q2FER6|RL17_STAA3	144	sp|Q2FER6|RL17_STAA3 50S ribosomal protein L17 OS=Staphylococcus aureus (strain USA300) OX=367830 GN=rplQ PE=3 SV=1
25.8646	25.5892	25.7758	26.0929	26.1126	26.3222	26.1549	26.0786	25.9253	25.2233	25.5906	25.5795	6	6	6	29.4	29.4	29.4	30.05	0	23.727	528740000	30	27426000	4592000	4510500	58599000	29913000	38969000	94253000	73121000	41835000	30791000	59865000	64865000	6	6	6	1	NaN	sp|Q2FER7|ECFA1_STAA3	sp|Q2FER7|ECFA1_STAA3	145	sp|Q2FER7|ECFA1_STAA3 Energy-coupling factor transporter ATP-binding protein EcfA1 OS=Staphylococcus aureus (strain USA300) OX=367830 GN=ecfA1 PE=3 SV=1
25.1557	25.5531	25.2421	25.5546	25.9442	26.0476	25.0538	25.9399	NaN	24.9237	24.8687	24.8543	8	8	8	39.9	39.9	39.9	32.918	0	12.717	351490000	16	17966000	3612500	1934000	44619000	29562000	40557000	44347000	63862000	8302300	25743000	34384000	36601000	8	8	8	1	NaN	sp|Q2FER8|ECFA2_STAA3	sp|Q2FER8|ECFA2_STAA3	146	sp|Q2FER8|ECFA2_STAA3 Energy-coupling factor transporter ATP-binding protein EcfA2 OS=Staphylococcus aureus (strain USA300) OX=367830 GN=ecfA2 PE=3 SV=1
25.9712	25.8633	26.2267	26.199	25.7664	26.1871	26.2647	26.2755	25.6403	25.6186	25.7754	25.4816	4	4	4	15.7	15.7	15.7	31.279	0	9.7127	569680000	41	43980000	5005100	5572800	62480000	27611000	30733000	170630000	44066000	36207000	49048000	47069000	47279000	4	4	4	1	NaN	sp|Q2FES0|TRUA_STAA3	sp|Q2FES0|TRUA_STAA3	147	sp|Q2FES0|TRUA_STAA3 tRNA pseudouridine synthase A OS=Staphylococcus aureus (strain USA300) OX=367830 GN=truA PE=3 SV=1
33.1547	33.2497	33.1803	32.9882	32.9815	33.0087	33.4375	33.3354	33.3382	32.8945	32.9208	32.9858	11	11	11	74.5	74.5	74.5	16.333	0	323.31	79738000000	382	4038400000	1020500000	739410000	7480800000	4473300000	3765100000	14407000000	9731100000	8508700000	8298600000	8042300000	9232700000	11	11	11	1	NaN	sp|Q2FES1|RL13_STAA3	sp|Q2FES1|RL13_STAA3	148	sp|Q2FES1|RL13_STAA3 50S ribosomal protein L13 OS=Staphylococcus aureus (strain USA300) OX=367830 GN=rplM PE=3 SV=1
32.1979	31.9969	32.1826	31.9067	31.7928	31.9274	32.1595	32.3111	32.0756	31.7472	32.0301	31.8258	4	4	4	50.8	50.8	50.8	14.83	0	146.18	36551000000	165	2330300000	404990000	341150000	3210600000	2018700000	1990600000	6217000000	4621800000	3329500000	3329200000	4414300000	4342600000	4	4	4	1	NaN	sp|Q2FES2|RS9_STAA3	sp|Q2FES2|RS9_STAA3	149	sp|Q2FES2|RS9_STAA3 30S ribosomal protein S9 OS=Staphylococcus aureus (strain USA300) OX=367830 GN=rpsI PE=3 SV=1
27.0974	26.9196	26.864	26.9654	27.1678	27.1032	27.3333	27.2236	27.2866	28.0975	28.2196	28.1302	10	10	10	49.8	49.8	49.8	31.836	0	107.67	1695100000	87	52539000	12789000	11071000	100650000	66871000	77935000	162510000	119230000	107800000	283930000	345990000	353750000	10	10	10	1	NaN	sp|Q2FES9|Y2163_STAA3	sp|Q2FES9|Y2163_STAA3	150	sp|Q2FES9|Y2163_STAA3 Uncharacterized hydrolase SAUSA300_2163 OS=Staphylococcus aureus (strain USA300) OX=367830 GN=SAUSA300_2163 PE=3 SV=1
NaN	NaN	NaN	NaN	NaN	NaN	NaN	NaN	NaN	24.3018	24.6782	24.7634	3	3	3	8.9	8.9	8.9	36.595	0.0017564	2.0483	86269000	6	2572200	166170	0	0	0	0	0	6164300	0	19906000	26538000	30922000	3	3	3	1	NaN	sp|Q2FEU0|LACD_STAA3	sp|Q2FEU0|LACD_STAA3	152	sp|Q2FEU0|LACD_STAA3 Tagatose 1,6-diphosphate aldolase OS=Staphylococcus aureus (strain USA300) OX=367830 GN=lacD PE=3 SV=1
27.525	27.4031	27.2185	27.6869	27.9144	27.6448	27.8094	27.7766	28.0913	30.1675	30.6542	30.4595	9	9	9	24	24	24	54.549	0	20.195	6304100000	37	258320000	53962000	34509000	334870000	245180000	171910000	1005700000	887310000	833980000	794240000	810720000	873450000	9	9	9	1	NaN	sp|Q2FEU3|LACG_STAA3	sp|Q2FEU3|LACG_STAA3	153	sp|Q2FEU3|LACG_STAA3 6-phospho-beta-galactosidase OS=Staphylococcus aureus (strain USA300) OX=367830 GN=lacG PE=3 SV=1
34.9253	35.3714	35.5593	34.6337	34.9585	34.2703	35.1474	35.4245	35.6501	35.0492	34.9669	34.9101	14	14	14	79.9	79.9	79.9	19.191	0	323.31	301010000000	1042	14792000000	4648500000	5043900000	21995000000	16394000000	11416000000	47730000000	38479000000	36017000000	32660000000	33692000000	38138000000	14	14	14	1	NaN	sp|Q2FEV0|ASP23_STAA3	sp|Q2FEV0|ASP23_STAA3	154	sp|Q2FEV0|ASP23_STAA3 Alkaline shock protein 23 OS=Staphylococcus aureus (strain USA300) OX=367830 GN=asp23 PE=3 SV=1
30.4696	31.5154	31.6617	29.8718	29.6583	29.4092	31.4732	31.5194	32.0858	33.334	32.7192	32.3625	4	4	4	53.5	53.5	53.5	10.006	0	116.33	37705000000	194	960200000	231320000	133730000	773240000	502290000	362570000	5134400000	4075500000	3808700000	11484000000	8003300000	2236700000	4	4	4	1	NaN	sp|Q2FEV9|Y2132_STAA3	sp|Q2FEV9|Y2132_STAA3	155	sp|Q2FEV9|Y2132_STAA3 UPF0457 protein SAUSA300_2132 OS=Staphylococcus aureus (strain USA300) OX=367830 GN=SAUSA300_2132 PE=3 SV=1
31.0765	31.0375	30.9617	30.8669	30.8418	31.0538	30.8211	30.7751	30.4895	30.9253	31.036	31.063	22	22	22	59.2	59.2	59.2	44.893	0	322.53	16918000000	378	933790000	213110000	186100000	1727800000	1105400000	1009600000	2456700000	1752500000	1134700000	1843500000	2023200000	2532000000	22	22	22	1	NaN	sp|Q2FEW1|URTF_STAA3	sp|Q2FEW1|URTF_STAA3	156	sp|Q2FEW1|URTF_STAA3 Probable uridylyltransferase SAUSA300_2130 OS=Staphylococcus aureus (strain USA300) OX=367830 GN=SAUSA300_2130 PE=3 SV=1
32.3289	32.4065	32.2757	32.3288	32.3286	32.4787	32.2118	32.2563	32.191	32.1919	32.3052	32.2396	25	25	25	75.2	75.2	75.2	49.265	0	323.31	43869000000	568	2357700000	491870000	450790000	4642700000	2636900000	3037600000	6386700000	4562500000	3468700000	4897100000	5316600000	5620400000	25	25	25	1	NaN	sp|Q2FEX1|GLMM_STAA3	sp|Q2FEX1|GLMM_STAA3	157	sp|Q2FEX1|GLMM_STAA3 Phosphoglucosamine mutase OS=Staphylococcus aureus (strain USA300) OX=367830 GN=glmM PE=3 SV=1
30.6425	30.3633	30.104	30.5512	30.6413	30.9239	30.4925	30.3799	30.3456	31.2246	31.4798	31.4746	17	17	17	68.8	68.8	68.8	40.951	0	323.31	17072000000	273	674190000	128090000	81752000	1459400000	896910000	925440000	1841900000	1097500000	916610000	2373600000	3238100000	3438900000	17	17	17	1	NaN	sp|Q2FEX4|MTLD_STAA3	sp|Q2FEX4|MTLD_STAA3	158	sp|Q2FEX4|MTLD_STAA3 Mannitol-1-phosphate 5-dehydrogenase OS=Staphylococcus aureus (strain USA300) OX=367830 GN=mtlD PE=3 SV=1
30.7136	30.7803	30.602	30.1156	30.1266	30.1214	30.8762	30.9956	30.8559	32.0175	32.1057	32.0494	22	22	22	71.8	71.8	71.8	46.308	0	323.31	23118000000	387	804910000	136530000	118590000	957170000	568140000	552020000	2725600000	1876900000	1432900000	3727200000	4856000000	5362300000	22	22	22	1	NaN	sp|Q2FEZ3|PDP_STAA3	sp|Q2FEZ3|PDP_STAA3	159	sp|Q2FEZ3|PDP_STAA3 Pyrimidine-nucleoside phosphorylase OS=Staphylococcus aureus (strain USA300) OX=367830 GN=pdp PE=3 SV=2
30.8805	30.178	30.2869	30.5033	30.5001	30.8963	30.6246	30.5994	30.572	30.083	30.9366	30.7368	8	8	8	48.1	48.1	48.1	17.514	0	129.55	13966000000	233	836730000	104250000	94287000	1336900000	796740000	959290000	2030100000	1566400000	1343300000	1112200000	1893800000	1892200000	8	8	8	1	NaN	sp|Q2FEZ4|LUXS_STAA3	sp|Q2FEZ4|LUXS_STAA3	160	sp|Q2FEZ4|LUXS_STAA3 S-ribosylhomocysteine lyase OS=Staphylococcus aureus (strain USA300) OX=367830 GN=luxS PE=3 SV=1
26.5852	26.1407	26.071	26.638	26.7788	26.7932	26.6444	26.4411	26.2897	27.0826	27.2109	27.2915	4	4	4	17.6	17.6	17.6	29.097	0	42.668	1035700000	49	44438000	5937500	3917000	84528000	62980000	52469000	146520000	76370000	57866000	147700000	151550000	201450000	4	4	4	1	NaN	sp|Q2FEZ8|COAW_STAA3	sp|Q2FEZ8|COAW_STAA3	161	sp|Q2FEZ8|COAW_STAA3 Type II pantothenate kinase OS=Staphylococcus aureus (strain USA300) OX=367830 GN=coaW PE=3 SV=1
30.6885	30.6368	30.7641	30.4528	30.4654	30.6053	30.7526	30.7379	31.0748	30.4909	30.4425	30.233	8	8	8	55.7	55.7	55.7	20.881	0	171.89	13878000000	198	893840000	164080000	141470000	1305800000	635530000	783160000	2776700000	1594900000	1566600000	1366500000	1520500000	1128400000	8	8	8	1	NaN	sp|Q2FF00|RPOE_STAA3	sp|Q2FF00|RPOE_STAA3	162	sp|Q2FF00|RPOE_STAA3 Probable DNA-directed RNA polymerase subunit delta OS=Staphylococcus aureus (strain USA300) OX=367830 GN=rpoE PE=3 SV=1
31.2797	31.3388	31.1983	31.4562	31.4785	31.7535	31.4351	31.5837	31.6528	31.9964	32.1019	32.058	26	26	26	64.2	64.2	64.2	59.991	0	323.31	30885000000	459	1090400000	230880000	166410000	2376700000	1371600000	1743700000	4204600000	3073000000	2410700000	3878000000	4924400000	5414300000	26	26	26	1	NaN	sp|Q2FF01|PYRG_STAA3	sp|Q2FF01|PYRG_STAA3	163	sp|Q2FF01|PYRG_STAA3 CTP synthase OS=Staphylococcus aureus (strain USA300) OX=367830 GN=pyrG PE=3 SV=1
32.5351	32.0942	32.1791	32.818	32.8844	33.0947	32.7416	32.6409	32.4563	32.3968	32.7749	32.6148	23	23	23	64	64	64	51.968	0	323.31	57979000000	614	2810800000	402870000	430830000	6975800000	4126800000	4137700000	8530900000	6302500000	4207300000	5791700000	6767600000	7494500000	23	23	23	1	NaN	sp|Q2FF06|ALDH_STAA3	sp|Q2FF06|ALDH_STAA3	164	sp|Q2FF06|ALDH_STAA3 Putative aldehyde dehydrogenase OS=Staphylococcus aureus (strain USA300) OX=367830 GN=SAUSA300_2076 PE=3 SV=1
31.2927	30.8828	30.7418	29.9056	29.8137	30.3028	31.1224	31.2608	31.122	30.5558	30.8742	30.7478	4	4	4	63.1	63.1	63.1	9.7228	0	98.286	16077000000	186	1162500000	187440000	132310000	826980000	516740000	617050000	2999100000	2330100000	1793100000	1571600000	1964100000	1975900000	4	4	4	1	NaN	sp|Q2FF08|RL31B_STAA3	sp|Q2FF08|RL31B_STAA3	165	sp|Q2FF08|RL31B_STAA3 50S ribosomal protein L31 type B OS=Staphylococcus aureus (strain USA300) OX=367830 GN=rpmE2 PE=3 SV=1
27.1958	27.6183	26.9774	26.7546	27.0196	27.2167	27.0117	27.2998	27.3399	27.1487	27.2011	27.1929	6	6	6	36.7	36.7	36.7	22.214	0	52.206	1296000000	72	72798000	11921000	11154000	100750000	74149000	81137000	191260000	158140000	135250000	149810000	176100000	133530000	6	6	6	1	NaN	sp|Q2FF09|KITH_STAA3	sp|Q2FF09|KITH_STAA3	166	sp|Q2FF09|KITH_STAA3 Thymidine kinase OS=Staphylococcus aureus (strain USA300) OX=367830 GN=tdk PE=3 SV=1
30.8037	31.0548	30.8579	30.6635	30.8227	30.5949	30.7385	30.846	31.0098	30.8885	31.0202	30.8535	22	22	22	63.1	63.1	63.1	40.349	0	323.31	17229000000	329	639940000	163600000	136240000	1423600000	786230000	642260000	1942700000	1581800000	1334600000	2697000000	2837000000	3044100000	22	22	22	1	NaN	sp|Q2FF10|RF1_STAA3	sp|Q2FF10|RF1_STAA3	167	sp|Q2FF10|RF1_STAA3 Peptide chain release factor 1 OS=Staphylococcus aureus (strain USA300) OX=367830 GN=prfA PE=3 SV=1
25.3613	24.7503	24.5143	25.0175	25.6509	25.3308	25.6307	25.176	25.1467	NaN	25.5945	25.6345	4	4	4	49.6	49.6	49.6	15.788	0	17.282	344850000	34	22650000	2240700	1454100	30368000	32899000	13113000	85530000	25514000	34880000	2103300	45649000	48451000	4	4	4	1	NaN	sp|Q2FF13|PTPB_STAA3	sp|Q2FF13|PTPB_STAA3	168	sp|Q2FF13|PTPB_STAA3 Low molecular weight protein-tyrosine-phosphatase PtpB OS=Staphylococcus aureus (strain USA300) OX=367830 GN=ptpB PE=3 SV=1
27.6668	27.5171	27.2895	27.7046	27.4948	27.6558	27.9606	27.6101	27.9747	28.4023	28.5564	28.6392	5	5	5	50.6	50.6	50.6	18.895	0	47.386	2469000000	76	103210000	17291000	10882000	164080000	109540000	91545000	365320000	179340000	170350000	327350000	453380000	476710000	5	5	5	1	NaN	sp|Q2FF14|Y2068_STAA3	sp|Q2FF14|Y2068_STAA3	169	sp|Q2FF14|Y2068_STAA3 UPF0340 protein SAUSA300_2068 OS=Staphylococcus aureus (strain USA300) OX=367830 GN=SAUSA300_2068 PE=3 SV=1
31.8061	31.5903	31.4772	31.7098	31.7566	31.8676	32.3276	32.3698	32.4699	32.6593	32.7426	32.6998	22	22	22	66	66	66	45.1	0	299.51	45787000000	478	1455500000	309210000	287310000	2970000000	1878300000	1652300000	6454600000	5040100000	4426000000	7201300000	6958200000	7153800000	22	22	22	1	NaN	sp|Q2FF15|GLYA_STAA3	sp|Q2FF15|GLYA_STAA3	170	sp|Q2FF15|GLYA_STAA3 Serine hydroxymethyltransferase OS=Staphylococcus aureus (strain USA300) OX=367830 GN=glyA PE=3 SV=1
33.0324	33.1138	32.8657	32.6995	32.7285	32.6593	32.9851	32.9446	32.9221	32.7815	32.9989	32.9096	14	14	14	78.9	78.9	78.9	23.05	0	323.31	67929000000	500	4227300000	804150000	556700000	6015700000	3727800000	3458500000	10764000000	7549600000	6011700000	6796100000	8752500000	9264700000	14	14	14	1	NaN	sp|Q2FF16|UPP_STAA3	sp|Q2FF16|UPP_STAA3	171	sp|Q2FF16|UPP_STAA3 Uracil phosphoribosyltransferase OS=Staphylococcus aureus (strain USA300) OX=367830 GN=upp PE=3 SV=1
26.1465	25.1812	25.0984	26.2751	25.7405	26.377	26.5694	26.2737	25.6192	26.445	26.4768	26.5965	2	2	2	7	7	7	27.63	0	5.8717	700430000	24	33102000	3618500	2635400	68767000	29430000	45014000	123590000	72624000	37818000	84685000	90593000	108560000	2	2	2	1	NaN	sp|Q2FF18|ATP6_STAA3	sp|Q2FF18|ATP6_STAA3	172	sp|Q2FF18|ATP6_STAA3 ATP synthase subunit a OS=Staphylococcus aureus (strain USA300) OX=367830 GN=atpB PE=3 SV=1
30.3961	30.1178	30.3609	29.758	30.0963	29.8063	30.0245	30.1619	29.9539	30.5356	30.5559	30.3707	6	6	6	41.6	41.6	41.6	19.539	0	171.98	10099000000	127	480370000	113280000	137190000	786050000	622670000	428890000	1416000000	1098400000	739120000	1218600000	1555100000	1503200000	6	6	6	1	NaN	sp|Q2FF20|ATPF_STAA3	sp|Q2FF20|ATPF_STAA3	173	sp|Q2FF20|ATPF_STAA3 ATP synthase subunit b OS=Staphylococcus aureus (strain USA300) OX=367830 GN=atpF PE=3 SV=1
30.4126	30.188	30.3529	30.0111	30.0874	30.1702	30.3172	30.2474	30.2651	30.396	30.556	30.4438	7	7	7	41.3	41.3	41.3	20.498	0	91.788	11630000000	130	571930000	82656000	95162000	957560000	633230000	644400000	1796200000	1301500000	1009700000	1363700000	1553200000	1620600000	7	7	7	1	NaN	sp|Q2FF21|ATPD_STAA3	sp|Q2FF21|ATPD_STAA3	174	sp|Q2FF21|ATPD_STAA3 ATP synthase subunit delta OS=Staphylococcus aureus (strain USA300) OX=367830 GN=atpH PE=3 SV=1
33.592	33.5708	33.3789	33.6064	33.5679	33.9018	33.7697	33.7473	33.6763	33.8328	33.9353	33.8826	22	22	22	47.6	47.6	47.6	54.583	0	323.31	124410000000	594	5856400000	1194100000	822720000	11042000000	6571500000	7361700000	19266000000	13045000000	10342000000	14354000000	16598000000	17952000000	22	22	22	1	NaN	sp|Q2FF22|ATPA_STAA3	sp|Q2FF22|ATPA_STAA3	175	sp|Q2FF22|ATPA_STAA3 ATP synthase subunit alpha OS=Staphylococcus aureus (strain USA300) OX=367830 GN=atpA PE=3 SV=1
33.85	33.8759	33.7258	33.6587	33.6361	33.88	33.9265	33.8961	33.761	33.9993	34.0958	34.0524	31	31	31	89.4	89.4	89.4	51.4	0	323.31	136180000000	1077	7222400000	1426600000	1068400000	12365000000	7959600000	7511600000	20682000000	14188000000	10804000000	16149000000	17707000000	19093000000	31	31	31	1	NaN	sp|Q2FF24|ATPB_STAA3	sp|Q2FF24|ATPB_STAA3	176	sp|Q2FF24|ATPB_STAA3 ATP synthase subunit beta OS=Staphylococcus aureus (strain USA300) OX=367830 GN=atpD PE=3 SV=1
29.4695	30.208	30.3347	29.2366	29.5434	29.3257	29.3651	29.262	29.2354	29.5043	29.2829	29.5681	6	6	6	70.9	70.9	70.9	14.844	0	131.24	5901800000	104	376010000	100720000	117100000	531780000	405760000	313360000	918490000	579150000	455940000	632860000	644090000	826540000	6	6	6	1	NaN	sp|Q2FF25|ATPE_STAA3	sp|Q2FF25|ATPE_STAA3	177	sp|Q2FF25|ATPE_STAA3 ATP synthase epsilon chain OS=Staphylococcus aureus (strain USA300) OX=367830 GN=atpC PE=3 SV=1
30.492	30.8542	30.6504	30.6291	30.6625	30.9116	30.5647	30.6818	30.5789	30.4108	30.4403	30.4117	5	5	5	36.3	36.3	36.3	16.081	0	28.067	12519000000	147	584540000	187900000	222430000	1583000000	886660000	739890000	1936400000	1254100000	1202200000	1404700000	1165200000	1351800000	5	5	5	1	NaN	sp|Q2FF28|FABZ_STAA3	sp|Q2FF28|FABZ_STAA3	178	sp|Q2FF28|FABZ_STAA3 3-hydroxyacyl-[acyl-carrier-protein] dehydratase FabZ OS=Staphylococcus aureus (strain USA300) OX=367830 GN=fabZ PE=3 SV=1
NaN	24.0238	23.8597	24.0285	23.7386	NaN	NaN	NaN	23.8475	NaN	23.5107	NaN	2	2	2	9.1	9.1	9.1	28.09	0	8.875	83503000	8	0	1645500	1031300	14934000	6256000	3725800	7186200	0	10164000	9326800	14204000	15030000	2	2	2	1	NaN	sp|Q2FF34|THIM_STAA3	sp|Q2FF34|THIM_STAA3	179	sp|Q2FF34|THIM_STAA3 Hydroxyethylthiazole kinase OS=Staphylococcus aureus (strain USA300) OX=367830 GN=thiM PE=3 SV=1
29.4399	29.6783	29.4281	29.5733	29.6273	29.7129	29.1614	29.2576	28.9449	29.0325	29.1133	29.1563	7	7	7	20.7	20.7	20.7	33.581	0	51.961	5697500000	68	216050000	72483000	49581000	598190000	415610000	483300000	874440000	628370000	389750000	554930000	677810000	737010000	7	7	7	1	NaN	sp|Q2FF36|YIDC_STAA3	sp|Q2FF36|YIDC_STAA3	180	sp|Q2FF36|YIDC_STAA3 Membrane protein insertase YidC OS=Staphylococcus aureus (strain USA300) OX=367830 GN=yidC PE=3 SV=1
31.7285	31.7402	31.4245	31.8117	31.9188	31.921	31.8521	32.0101	31.8022	31.208	31.3251	31.3384	16	16	16	55.1	55.1	55.1	40.23	0	323.31	28740000000	319	1550400000	323210000	241230000	3227400000	2123400000	1999000000	4913500000	3685800000	2731300000	2419000000	2630400000	2895800000	16	16	16	1	NaN	sp|Q2FF43|DDL_STAA3	sp|Q2FF43|DDL_STAA3	181	sp|Q2FF43|DDL_STAA3 D-alanine--D-alanine ligase OS=Staphylococcus aureus (strain USA300) OX=367830 GN=ddl PE=3 SV=1
30.4348	30.3184	30.468	30.9007	30.8609	31.0605	31.0712	30.9603	30.785	31.0849	31.0433	31.097	21	21	21	56.3	56.3	56.3	56.942	0	323.31	17725000000	328	584430000	119820000	118180000	1624400000	979030000	1010200000	3043500000	1849900000	1458900000	2168100000	2059000000	2709200000	21	21	21	1	NaN	sp|Q2FF45|CSHA_STAA3	sp|Q2FF45|CSHA_STAA3	182	sp|Q2FF45|CSHA_STAA3 DEAD-box ATP-dependent RNA helicase CshA OS=Staphylococcus aureus (strain USA300) OX=367830 GN=cshA PE=3 SV=1
24.9849	25.5629	26.2678	25.3281	25.2821	24.7934	25.0526	24.8274	25.1068	25.135	24.3395	24.557	3	3	3	25.2	25.2	25.2	13.605	0	6.7515	269070000	44	17319000	5439200	4448400	40382000	24868000	17006000	32554000	36244000	29726000	24514000	17548000	19024000	3	3	3	1	NaN	sp|Q2FF54|ACPS_STAA3	sp|Q2FF54|ACPS_STAA3	183	sp|Q2FF54|ACPS_STAA3 Holo-[acyl-carrier-protein] synthase OS=Staphylococcus aureus (strain USA300) OX=367830 GN=acpS PE=3 SV=1
29.1985	29.1158	29.2365	28.7038	28.7309	29.1227	29.2917	29.2122	29.3373	28.7551	28.9964	28.9158	12	12	12	33.8	33.8	33.8	42.823	0	193.55	4750300000	147	292770000	55143000	40430000	363110000	192530000	264840000	953020000	628840000	534800000	376750000	485320000	562680000	12	12	12	1	NaN	sp|Q2FF55|ALR_STAA3	sp|Q2FF55|ALR_STAA3	184	sp|Q2FF55|ALR_STAA3 Alanine racemase OS=Staphylococcus aureus (strain USA300) OX=367830 GN=alr PE=3 SV=1
26.4643	26.654	26.4801	26.4947	26.9093	26.1889	27.0104	26.7163	27.0071	26.9518	27.0728	27.1343	7	7	7	76.7	76.7	76.7	13.442	0	55.38	1083600000	66	34774000	8864200	4304700	84280000	47888000	43526000	157970000	89547000	106420000	159800000	160240000	185940000	7	7	7	1	NaN	sp|Q2FF56|MAZF_STAA3	sp|Q2FF56|MAZF_STAA3	185	sp|Q2FF56|MAZF_STAA3 Endoribonuclease MazF OS=Staphylococcus aureus (strain USA300) OX=367830 GN=mazF PE=3 SV=1
31.1198	31.1606	31.0885	31.3667	31.51	31.4936	31.0001	31.1496	31.0145	31.0863	31.1653	31.0974	10	10	10	65.4	65.4	65.4	17.921	0	96.349	20669000000	219	1017300000	210240000	161690000	2433300000	1640900000	1475300000	2804800000	2257300000	1558300000	2107300000	2416000000	2586600000	10	10	10	1	NaN	sp|Q2FF59|RSBW_STAA3	sp|Q2FF59|RSBW_STAA3	186	sp|Q2FF59|RSBW_STAA3 Serine-protein kinase RsbW OS=Staphylococcus aureus (strain USA300) OX=367830 GN=rsbW PE=3 SV=1
NaN	24.2407	24.7156	24.3198	24.582	NaN	25.1394	25.2479	24.6954	25.5666	NaN	26.0839	6	6	6	16.6	16.6	16.6	46.937	0	10.479	296100000	12	0	1961400	768710	17901000	17508000	9435500	42024000	49923000	30162000	40354000	21702000	64360000	6	6	6	1	NaN	sp|Q2FF63|ILVA_STAA3	sp|Q2FF63|ILVA_STAA3	187	sp|Q2FF63|ILVA_STAA3 L-threonine dehydratase biosynthetic IlvA OS=Staphylococcus aureus (strain USA300) OX=367830 GN=ilvA PE=3 SV=1
27.9677	27.9086	28.0372	28.4369	28.636	28.2746	28.7391	28.6798	28.629	28.4542	28.5731	28.574	15	15	15	61.4	61.4	61.4	36.955	0	159.37	3405700000	128	109410000	19601000	18740000	326030000	181960000	138640000	577910000	371850000	271930000	394290000	509640000	485670000	15	15	15	1	NaN	sp|Q2FF68|ILVC_STAA3	sp|Q2FF68|ILVC_STAA3	188	sp|Q2FF68|ILVC_STAA3 Ketol-acid reductoisomerase (NADP(+)) OS=Staphylococcus aureus (strain USA300) OX=367830 GN=ilvC PE=3 SV=1
22.2679	22.5548	22.5753	NaN	NaN	NaN	23.0585	NaN	23.1108	23.9213	24.2025	24.2797	3	3	3	6.8	6.8	6.8	60.051	0	5.7174	87851000	12	2368300	625210	529570	4384300	2034000	1880900	14006000	3948100	8376200	12889000	16915000	19894000	3	3	3	1	NaN	sp|Q2FF71|ILVD_STAA3	sp|Q2FF71|ILVD_STAA3	189	sp|Q2FF71|ILVD_STAA3 Dihydroxy-acid dehydratase OS=Staphylococcus aureus (strain USA300) OX=367830 GN=ilvD PE=3 SV=1
29.0188	28.8809	28.6282	28.8629	28.8533	28.9467	28.9352	28.8816	28.7814	28.5076	28.6357	28.478	11	11	11	40.2	40.2	40.2	36.818	0	106.1	3879400000	194	236180000	43674000	29208000	403110000	249290000	257190000	691540000	476510000	360560000	338880000	350440000	442850000	11	11	11	1	NaN	sp|Q2FF75|TSAD_STAA3	sp|Q2FF75|TSAD_STAA3	190	sp|Q2FF75|TSAD_STAA3 tRNA N6-adenosine threonylcarbamoyltransferase OS=Staphylococcus aureus (strain USA300) OX=367830 GN=tsaD PE=3 SV=1
30.4489	30.3945	30.4045	30.0874	30.1613	30.4408	30.574	30.6114	30.5131	29.6906	29.9129	29.8273	11	11	11	55.5	55.5	55.5	23.599	0	82.962	10955000000	171	713510000	113180000	84765000	955450000	633410000	764980000	2156800000	1543900000	1101500000	693170000	1078100000	1116000000	11	11	11	1	NaN	sp|Q2FF78|REX_STAA3	sp|Q2FF78|REX_STAA3	191	sp|Q2FF78|REX_STAA3 Redox-sensing transcriptional repressor Rex OS=Staphylococcus aureus (strain USA300) OX=367830 GN=rex PE=3 SV=1
28.0144	27.6424	27.1485	27.5675	27.5478	27.8604	27.9602	27.8897	27.6248	27.6153	27.7686	27.7727	4	4	4	19.6	19.6	19.6	21.929	0	14.95	1947500000	65	118980000	19022000	11727000	162250000	99616000	121650000	369040000	234760000	141570000	186680000	227460000	254810000	4	4	4	1	NaN	sp|Q2FF88|AGRB_STAA3	sp|Q2FF88|AGRB_STAA3	192	sp|Q2FF88|AGRB_STAA3 Accessory gene regulator protein B OS=Staphylococcus aureus (strain USA300) OX=367830 GN=agrB PE=3 SV=1
29.5682	30.2312	30.275	29.2934	29.3578	29.5314	29.6854	29.8984	30.0641	29.0745	29.2782	29.2563	4	4	4	44.7	44.7	44.7	10.416	0	40.615	6526300000	128	347190000	106930000	97145000	536040000	358290000	414890000	1059400000	892580000	877510000	495780000	649890000	690650000	4	4	4	1	NaN	sp|Q2FF94|CH10_STAA3	sp|Q2FF94|CH10_STAA3	193	sp|Q2FF94|CH10_STAA3 10 kDa chaperonin OS=Staphylococcus aureus (strain USA300) OX=367830 GN=groS PE=3 SV=1
33.5763	33.8106	33.5975	33.1586	33.2176	33.0297	33.6666	33.7866	33.9086	33.1878	33.3477	33.2135	32	32	32	84.8	84.8	84.8	57.63	0	323.31	99751000000	820	5729400000	1380800000	968390000	8851800000	5317900000	4089300000	17582000000	13210000000	12063000000	9097200000	10300000000	11161000000	32	32	32	1	NaN	sp|Q2FF95|CH60_STAA3	sp|Q2FF95|CH60_STAA3	194	sp|Q2FF95|CH60_STAA3 60 kDa chaperonin OS=Staphylococcus aureus (strain USA300) OX=367830 GN=groL PE=3 SV=1
30.0675	30.0417	30.1325	28.7648	28.8987	28.954	30.1117	29.8318	29.8914	30.7171	30.8233	30.7792	14	14	14	38.2	38.2	38.2	40.434	0	157.36	10435000000	208	523700000	90970000	81628000	361210000	211770000	222560000	1513300000	898330000	715810000	1660000000	2054700000	2100700000	14	14	14	1	NaN	sp|Q2FFA2|LUKL2_STAA3	sp|Q2FFA2|LUKL2_STAA3	195	sp|Q2FFA2|LUKL2_STAA3 Uncharacterized leukocidin-like protein 2 OS=Staphylococcus aureus (strain USA300) OX=367830 GN=SAUSA300_1975 PE=3 SV=1
29.2622	29.7335	29.4627	28.151	27.7796	27.736	29.2293	28.6652	28.7516	29.7788	29.5829	29.6527	14	14	14	47	47	47	38.686	0	323.31	5229900000	115	294560000	56484000	60209000	233970000	108480000	93710000	869510000	385720000	323500000	1035600000	787620000	980600000	14	14	14	1	NaN	sp|Q2FFA3|LUKL1_STAA3	sp|Q2FFA3|LUKL1_STAA3	196	sp|Q2FFA3|LUKL1_STAA3 Uncharacterized leukocidin-like protein 1 OS=Staphylococcus aureus (strain USA300) OX=367830 GN=SAUSA300_1974 PE=3 SV=1
25.4466	NaN	NaN	NaN	25.2659	25.0624	NaN	24.6951	25.0428	NaN	NaN	NaN	2	2	2	12.1	12.1	12.1	17.057	0	2.937	144750000	6	21833000	2215800	2121000	7956400	20660000	15231000	23941000	25218000	25571000	0	0	0	2	2	2	1	NaN	sp|Q2FFF7|CHIPS_STAA3	sp|Q2FFF7|CHIPS_STAA3	197	sp|Q2FFF7|CHIPS_STAA3 Chemotaxis inhibitory protein OS=Staphylococcus aureus (strain USA300) OX=367830 GN=chp PE=3 SV=1
31.1436	30.9316	30.8487	31.187	31.2099	31.5578	31.3104	31.302	31.4787	31.3072	31.4451	31.4271	19	19	19	76.6	76.6	76.6	38.546	0	323.31	23172000000	375	1073000000	162320000	135060000	2014300000	1391700000	1365200000	3449000000	2597300000	2286400000	2465700000	3061200000	3171000000	19	19	19	1	NaN	sp|Q2FFH4|Y1902_STAA3	sp|Q2FFH4|Y1902_STAA3	199	sp|Q2FFH4|Y1902_STAA3 Uncharacterized protein SAUSA300_1902 OS=Staphylococcus aureus (strain USA300) OX=367830 GN=SAUSA300_1902 PE=3 SV=1
32.343	32.2907	32.1768	32.3298	32.3653	32.5806	32.7287	32.8157	32.6271	32.7077	32.8584	32.7201	15	15	15	57	57	57	34.068	0	323.31	56718000000	458	2421200000	495380000	375950000	4741600000	2854200000	2973100000	9451500000	6608100000	4934300000	6279500000	7658400000	7924600000	15	15	15	1	NaN	sp|Q2FFH6|PPAC_STAA3	sp|Q2FFH6|PPAC_STAA3	200	sp|Q2FFH6|PPAC_STAA3 Probable manganese-dependent inorganic pyrophosphatase OS=Staphylococcus aureus (strain USA300) OX=367830 GN=ppaC PE=3 SV=1
30.7982	30.9151	30.7399	30.7016	30.8054	30.903	30.9392	30.852	30.9242	30.3376	30.5739	30.5171	18	18	18	80.2	80.2	80.2	30.696	0	294.48	15853000000	331	930810000	202490000	136650000	1632600000	1003600000	1041600000	2671100000	1801400000	1652700000	1335800000	1606200000	1837900000	18	18	18	1	NaN	sp|Q2FFI3|NADE_STAA3	sp|Q2FFI3|NADE_STAA3	201	sp|Q2FFI3|NADE_STAA3 NH(3)-dependent NAD(+) synthetase OS=Staphylococcus aureus (strain USA300) OX=367830 GN=nadE PE=3 SV=1
28.0337	27.79	27.6449	28.0403	28.0195	28.1659	28.2676	28.2271	27.8965	27.7678	28.0053	27.9848	3	3	3	18	18	18	22.969	0	36.493	2333200000	42	122010000	21376000	16300000	219690000	137440000	134200000	413920000	292930000	183090000	213090000	277520000	301610000	3	3	3	1	NaN	sp|Q2FFI4|Y1892_STAA3	sp|Q2FFI4|Y1892_STAA3	202	sp|Q2FFI4|Y1892_STAA3 UPF0316 protein SAUSA300_1892 OS=Staphylococcus aureus (strain USA300) OX=367830 GN=SAUSA300_1892 PE=3 SV=1
31.8053	31.6701	31.4494	31.7572	31.6798	31.8713	32.0204	31.9625	32.097	32.2482	32.2673	32.381	29	29	29	75.6	75.6	75.6	49.603	0	323.31	37753000000	503	1677600000	283720000	257950000	2977100000	1803300000	1857800000	5792700000	3794300000	3690400000	4449100000	4701900000	6466800000	29	29	29	1	NaN	sp|Q2FFI7|PUR8_STAA3	sp|Q2FFI7|PUR8_STAA3	203	sp|Q2FFI7|PUR8_STAA3 Adenylosuccinate lyase OS=Staphylococcus aureus (strain USA300) OX=367830 GN=purB PE=3 SV=1
29.9383	29.917	29.8671	29.7915	29.8717	29.8807	30.1223	30.1745	29.9293	29.7852	29.837	29.9094	34	34	34	54.3	54.3	54.3	75.08	0	261.98	8771200000	410	406550000	105640000	90923000	778150000	481130000	446880000	1539100000	1128900000	753880000	924350000	1005000000	1110800000	34	34	34	1	NaN	sp|Q2FFJ1|DNLJ_STAA3	sp|Q2FFJ1|DNLJ_STAA3	204	sp|Q2FFJ1|DNLJ_STAA3 DNA ligase OS=Staphylococcus aureus (strain USA300) OX=367830 GN=ligA PE=3 SV=1
26.322	25.7756	NaN	25.2526	25.1812	25.6458	26.8339	26.3847	25.8813	25.9771	25.7001	25.9609	3	3	3	8.4	8.4	8.4	55.989	0	51.93	587510000	27	40773000	4598700	4129000	43249000	28763000	17123000	107890000	107810000	34097000	36861000	69039000	93180000	3	3	3	1	NaN	sp|Q2FFJ3|PUTP_STAA3	sp|Q2FFJ3|PUTP_STAA3	205	sp|Q2FFJ3|PUTP_STAA3 Sodium/proline symporter OS=Staphylococcus aureus (strain USA300) OX=367830 GN=putP PE=3 SV=1
33.0947	33.1021	32.8895	32.876	32.8112	33.0544	33.1049	33.0133	32.8663	32.6522	32.947	32.8451	25	25	25	69.7	69.7	69.7	52.82	0	323.31	69984000000	575	4042100000	845740000	552480000	6531300000	4003900000	4104800000	12423000000	8273400000	6222400000	5907700000	8481400000	8595300000	25	25	25	1	NaN	sp|Q2FFJ5|GATA_STAA3	sp|Q2FFJ5|GATA_STAA3	207	sp|Q2FFJ5|GATA_STAA3 Glutamyl-tRNA(Gln) amidotransferase subunit A OS=Staphylococcus aureus (strain USA300) OX=367830 GN=gatA PE=3 SV=1
33.3221	33.193	32.9071	32.9924	33.0267	33.3296	33.3081	33.2729	33.076	32.8956	33.2219	33.1203	31	31	31	76.2	76.2	76.2	53.656	0	323.31	80640000000	744	4501400000	857430000	665910000	7233400000	4496500000	5236900000	13909000000	9633000000	6612100000	7738300000	9528800000	10227000000	31	31	31	1	NaN	sp|Q2FFJ6|GATB_STAA3	sp|Q2FFJ6|GATB_STAA3	208	sp|Q2FFJ6|GATB_STAA3 Aspartyl/glutamyl-tRNA(Asn/Gln) amidotransferase subunit B OS=Staphylococcus aureus (strain USA300) OX=367830 GN=gatB PE=3 SV=1
29.2933	29.1761	29.1632	28.9799	28.9432	28.9538	29.1213	29.1818	28.8783	28.7428	28.9668	28.8964	9	9	9	40.6	40.6	40.6	34.886	0	119.15	4328500000	110	301210000	59933000	53193000	465310000	279510000	269490000	753470000	438500000	280570000	425340000	486100000	515840000	9	9	9	1	NaN	sp|Q2FFJ7|DAGK_STAA3	sp|Q2FFJ7|DAGK_STAA3	209	sp|Q2FFJ7|DAGK_STAA3 Diacylglycerol kinase OS=Staphylococcus aureus (strain USA300) OX=367830 GN=dagK PE=3 SV=1
34.85	35.0036	34.7042	35.3309	35.3749	35.4541	29.4071	29.4037	29.2212	33.7065	33.9507	33.9249	12	12	12	81.3	81.3	81.3	19.588	0	315.32	151530000000	515	13448000000	2987900000	2131700000	35468000000	24099000000	24382000000	912460000	650190000	465670000	13307000000	16083000000	17599000000	12	12	12	1	NaN	sp|Q2FFK2|FTN_STAA3	sp|Q2FFK2|FTN_STAA3	210	sp|Q2FFK2|FTN_STAA3 Bacterial non-heme ferritin OS=Staphylococcus aureus (strain USA300) OX=367830 GN=ftnA PE=3 SV=1
25.0206	25.0736	25.2616	25.709	25.8143	25.669	25.3242	25.9006	25.607	25.8009	24.8303	25.2634	8	8	8	20.4	20.4	20.4	37.435	0	14.995	401430000	33	17896000	2681300	2770200	47746000	35656000	25778000	57315000	84240000	26015000	41849000	21479000	38000000	8	8	8	1	NaN	sp|Q2FFK6|Y1870_STAA3	sp|Q2FFK6|Y1870_STAA3	211	sp|Q2FFK6|Y1870_STAA3 UPF0421 protein SAUSA300_1870 OS=Staphylococcus aureus (strain USA300) OX=367830 GN=SAUSA300_1870 PE=3 SV=1
28.6532	27.8545	28.0183	28.3631	28.3432	28.1017	28.4269	28.5902	28.4205	27.5402	27.851	27.6979	3	3	3	26	26	26	17.491	0	40.069	2605200000	85	185890000	21753000	18000000	281210000	171570000	146080000	440500000	368550000	285680000	174300000	255540000	256160000	3	3	3	1	NaN	sp|Q2FFL4|PTPA_STAA3	sp|Q2FFL4|PTPA_STAA3	212	sp|Q2FFL4|PTPA_STAA3 Low molecular weight protein-tyrosine-phosphatase PtpA OS=Staphylococcus aureus (strain USA300) OX=367830 GN=ptpA PE=3 SV=1
26.9879	26.8428	26.8309	26.6466	26.7614	26.8387	26.8125	26.7646	26.6136	26.1762	26.4944	26.2443	7	7	7	31.2	31.2	31.2	31.459	0	28.908	869440000	42	59056000	10078000	8919900	88183000	59348000	58682000	153680000	111150000	78901000	61822000	87059000	92567000	7	7	7	1	NaN	sp|Q2FFM1|MGT_STAA3	sp|Q2FFM1|MGT_STAA3	213	sp|Q2FFM1|MGT_STAA3 Monofunctional glycosyltransferase OS=Staphylococcus aureus (strain USA300) OX=367830 GN=mgt PE=3 SV=1
27.4155	27.1654	27.5546	27.5527	27.6047	27.5569	27.6482	27.6852	27.5817	27.6796	27.9749	27.9093	8	8	8	26.5	26.5	26.5	32.241	0	32.767	1913900000	81	62351000	5407500	12467000	147440000	116550000	103100000	149090000	219070000	150460000	288430000	263920000	395640000	8	8	8	1	NaN	sp|Q2FFM2|RECX_STAA3	sp|Q2FFM2|RECX_STAA3	214	sp|Q2FFM2|RECX_STAA3 Regulatory protein RecX OS=Staphylococcus aureus (strain USA300) OX=367830 GN=recX PE=3 SV=1
26.7509	26.2445	26.7653	26.7841	26.7704	27.0681	27.0573	27.2983	26.8876	27.1462	27.3993	27.3255	5	5	5	47.8	47.8	47.8	21.703	0	47.379	1210400000	54	69788000	5679800	6740900	110080000	72330000	84727000	188040000	116870000	57525000	116420000	167350000	214910000	5	5	5	1	NaN	sp|Q2FFM8|Y1848_STAA3	sp|Q2FFM8|Y1848_STAA3	215	sp|Q2FFM8|Y1848_STAA3 UPF0374 protein SAUSA300_1848 OS=Staphylococcus aureus (strain USA300) OX=367830 GN=SAUSA300_1848 PE=3 SV=1
NaN	NaN	NaN	NaN	NaN	NaN	28.6719	28.1939	27.507	28.3239	28.4196	28.3376	8	8	8	15.1	15.1	15.1	64.862	0	11.844	3070600000	12	25647000	16176000	224960	418560000	284660000	314800000	711840000	412480000	204090000	190840000	254640000	236690000	8	8	8	1	NaN	sp|Q2FFM9|Y1847_STAA3	sp|Q2FFM9|Y1847_STAA3	216	sp|Q2FFM9|Y1847_STAA3 Putative multidrug export ATP-binding/permease protein SAUSA300_1847 OS=Staphylococcus aureus (strain USA300) OX=367830 GN=SAUSA300_1847 PE=3 SV=1
31.8452	31.5666	31.3849	31.5309	31.6932	31.7551	31.8228	31.7477	31.7368	31.3768	31.4882	31.5115	18	18	18	62.2	62.2	62.2	46.755	0	323.31	27791000000	390	1751300000	297230000	213810000	2796800000	1886200000	1665900000	4378900000	3026200000	2704900000	2507400000	3073800000	3488600000	18	18	18	1	NaN	sp|Q2FFN1|GSA2_STAA3	sp|Q2FFN1|GSA2_STAA3	217	sp|Q2FFN1|GSA2_STAA3 Glutamate-1-semialdehyde 2,1-aminomutase 2 OS=Staphylococcus aureus (strain USA300) OX=367830 GN=hemL2 PE=3 SV=1
29.1666	29.0814	28.6986	28.4516	28.5608	28.3535	28.3096	28.4677	28.5945	27.6122	27.6875	27.8469	6	6	6	56.1	56.1	56.1	17.183	0	83.88	2699600000	104	265030000	49012000	38913000	316640000	213700000	160190000	427990000	345990000	283970000	162460000	182840000	252870000	6	6	6	1	NaN	sp|Q2FFN4|PERR_STAA3	sp|Q2FFN4|PERR_STAA3	218	sp|Q2FFN4|PERR_STAA3 Peroxide-responsive repressor PerR OS=Staphylococcus aureus (strain USA300) OX=367830 GN=perR PE=3 SV=1
27.6628	27.5647	27.6695	27.5683	27.7424	27.881	27.4972	27.6734	27.3917	26.7761	26.7784	26.7621	10	10	10	40.9	40.9	40.9	42.695	0	75.391	1403500000	96	125930000	18548000	15997000	174050000	109670000	113520000	238750000	197010000	119560000	99074000	99165000	92209000	10	10	10	1	NaN	sp|Q2FFP9|Y1796_STAA3	sp|Q2FFP9|Y1796_STAA3	219	sp|Q2FFP9|Y1796_STAA3 UPF0754 membrane protein SAUSA300_1796 OS=Staphylococcus aureus (strain USA300) OX=367830 GN=SAUSA300_1796 PE=3 SV=1
30.6132	29.3172	29.7943	28.9206	28.9178	28.9933	28.7318	28.8647	29.1427	29.1342	29.7962	29.138	7	7	7	73.7	73.7	73.7	13.31	0	176.47	5660500000	110	774620000	75737000	45619000	299920000	183550000	171690000	710550000	599220000	515870000	688840000	640300000	954550000	7	7	7	1	NaN	sp|Q2FFQ0|Y1795_STAA3	sp|Q2FFQ0|Y1795_STAA3	220	sp|Q2FFQ0|Y1795_STAA3 UPF0342 protein SAUSA300_1795 OS=Staphylococcus aureus (strain USA300) OX=367830 GN=SAUSA300_1795 PE=3 SV=1
33.246	33.0691	33.3132	32.8698	32.8216	32.7515	32.6373	32.6621	32.7407	31.6193	31.6571	31.5633	20	20	20	45	45	45	35.637	0	68.158	50173000000	302	4235800000	742390000	914160000	6772200000	4243800000	3073600000	8766400000	5970400000	4906900000	3576300000	3253700000	3717500000	20	20	20	1	NaN	sp|Q2FFQ5|PRSA_STAA3	sp|Q2FFQ5|PRSA_STAA3	221	sp|Q2FFQ5|PRSA_STAA3 Foldase protein PrsA OS=Staphylococcus aureus (strain USA300) OX=367830 GN=prsA PE=3 SV=1
31.6628	31.3442	31.4153	31.858	31.9313	32.2534	32.1285	32.1867	32.2178	31.4336	31.4952	31.5656	10	10	10	85.6	85.6	85.6	19.547	0	250.83	32087000000	323	1258900000	259580000	283630000	3500000000	2425500000	1994900000	4914700000	5053500000	4234600000	2853200000	2476800000	2831300000	10	10	10	1	NaN	sp|Q2FFR1|TRAP_STAA3	sp|Q2FFR1|TRAP_STAA3	222	sp|Q2FFR1|TRAP_STAA3 Signal transduction protein TRAP OS=Staphylococcus aureus (strain USA300) OX=367830 GN=traP PE=3 SV=1
28.901	28.272	28.4274	29.1966	29.1563	29.345	28.9707	28.9376	28.7873	29.052	29.3302	29.2691	12	12	12	43.5	43.5	43.5	39.352	0	137.97	5046500000	177	228680000	28769000	21958000	491250000	344670000	288250000	732470000	499270000	363450000	497290000	759750000	790690000	12	12	12	1	NaN	sp|Q2FFR2|DCUP_STAA3	sp|Q2FFR2|DCUP_STAA3	223	sp|Q2FFR2|DCUP_STAA3 Uroporphyrinogen decarboxylase OS=Staphylococcus aureus (strain USA300) OX=367830 GN=hemE PE=3 SV=1
26.8208	26.7962	25.7862	NaN	25.258	25.5208	24.4897	NaN	25.5643	NaN	NaN	NaN	7	7	7	30.4	30.4	30.4	26.096	0	14.13	194740000	15	40893000	12680000	7228400	25657000	11247000	24159000	28306000	15522000	20736000	4580200	3729600	0	7	7	7	1	NaN	sp|Q2FFT0|SPLB_STAA3	sp|Q2FFT0|SPLB_STAA3	224	sp|Q2FFT0|SPLB_STAA3 Serine protease SplB OS=Staphylococcus aureus (strain USA300) OX=367830 GN=splB PE=3 SV=1
25.7374	25.7083	25.535	25.282	25.4622	25.7045	25.1264	25.2392	25.2912	25.1434	25.2769	25.0343	5	5	5	11.4	11.4	11.4	55.415	0	18.22	329080000	21	28659000	5396200	3227400	26576000	29918000	31101000	40956000	35635000	26964000	31459000	36121000	33070000	5	5	5	1	NaN	sp|Q2FFU9|MENE_STAA3	sp|Q2FFU9|MENE_STAA3	226	sp|Q2FFU9|MENE_STAA3 2-succinylbenzoate--CoA ligase OS=Staphylococcus aureus (strain USA300) OX=367830 GN=menE PE=3 SV=1
NaN	24.5517	24.0554	24.9669	24.8431	25.2229	NaN	24.3138	24.054	24.3447	24.3487	NaN	3	3	3	30.6	30.6	30.6	9.9666	0	8.8497	187350000	12	0	2093700	1005400	20877000	16504000	14132000	14492000	16535000	10064000	32254000	34961000	24435000	3	3	3	1	NaN	sp|Q2FFV1|YIDD_STAA3	sp|Q2FFV1|YIDD_STAA3	227	sp|Q2FFV1|YIDD_STAA3 Putative membrane protein insertion efficiency factor OS=Staphylococcus aureus (strain USA300) OX=367830 GN=SAUSA300_1736 PE=3 SV=1
29.8491	29.6134	29.3403	29.7355	29.5976	29.9176	30.4771	30.5392	30.6391	33.1868	33.3308	33.2753	33	33	33	71.7	71.7	71.7	59.377	0	323.31	38647000000	409	342570000	72613000	52962000	729630000	409120000	435470000	1864700000	1312900000	1181000000	8956500000	11173000000	12117000000	33	33	33	1	NaN	sp|Q2FFV5|PCKA_STAA3	sp|Q2FFV5|PCKA_STAA3	228	sp|Q2FFV5|PCKA_STAA3 Phosphoenolpyruvate carboxykinase (ATP) OS=Staphylococcus aureus (strain USA300) OX=367830 GN=pckA PE=3 SV=1
31.9835	31.8691	31.6115	31.4974	31.5371	31.7229	32.0326	31.9062	31.7141	30.9958	31.2921	31.1526	16	16	16	67.8	67.8	67.8	43.641	0	323.31	28006000000	297	1821100000	323460000	221640000	2580800000	1599400000	1985300000	6261500000	3426800000	2509700000	1852000000	2460500000	2963200000	16	16	16	1	NaN	sp|Q2FFV6|METK_STAA3	sp|Q2FFV6|METK_STAA3	229	sp|Q2FFV6|METK_STAA3 S-adenosylmethionine synthase OS=Staphylococcus aureus (strain USA300) OX=367830 GN=metK PE=3 SV=1
31.9091	32.1515	31.8453	32.1887	32.2193	32.2739	32.3238	32.4835	32.6222	30.7882	30.8521	30.7545	7	7	7	73.4	73.4	73.4	16.396	0	323.31	35125000000	238	1916600000	406040000	254820000	4173700000	2684500000	2607900000	7045500000	5562200000	4676100000	1696400000	2003200000	2097700000	7	7	7	1	NaN	sp|Q2FFX3|RISB_STAA3	sp|Q2FFX3|RISB_STAA3	231	sp|Q2FFX3|RISB_STAA3 6,7-dimethyl-8-ribityllumazine synthase OS=Staphylococcus aureus (strain USA300) OX=367830 GN=ribH PE=3 SV=1
32.1626	31.9464	31.8194	32.2245	32.2095	32.4522	32.0509	32.1952	32.164	31.7821	31.8536	31.8285	29	29	29	59.4	59.4	59.4	91.785	0	323.31	37812000000	459	2075500000	381340000	282380000	4340900000	2539300000	2737400000	5753000000	4465900000	3513400000	3613900000	3858400000	4251100000	29	29	29	1	NaN	sp|Q2FFY0|SYL_STAA3	sp|Q2FFY0|SYL_STAA3	232	sp|Q2FFY0|SYL_STAA3 Leucine--tRNA ligase OS=Staphylococcus aureus (strain USA300) OX=367830 GN=leuS PE=3 SV=1
33.0825	32.8413	32.876	33.0247	33.081	33.365	33.1446	33.2371	33.4088	32.5534	32.8167	32.7238	23	23	23	70.4	70.4	70.4	52.824	0	323.31	74423000000	675	3936400000	657620000	611100000	7504900000	4853400000	4806700000	12881000000	9616900000	8787700000	6084900000	7287500000	7394800000	23	23	23	1	NaN	sp|Q2FFY7|PEPVL_STAA3	sp|Q2FFY7|PEPVL_STAA3	233	sp|Q2FFY7|PEPVL_STAA3 Putative dipeptidase SAUSA300_1697 OS=Staphylococcus aureus (strain USA300) OX=367830 GN=SAUSA300_1697 PE=3 SV=1
28.2218	27.6547	27.6901	27.9719	27.8029	28.2731	28.3191	28.2411	27.9487	27.5608	27.8645	27.698	7	7	7	44.4	44.4	44.4	25.275	0	47.539	2164300000	83	156600000	22831000	17348000	131070000	135090000	138820000	323170000	314960000	196530000	198750000	262140000	266960000	7	7	7	1	NaN	sp|Q2FFZ0|TRMB_STAA3	sp|Q2FFZ0|TRMB_STAA3	234	sp|Q2FFZ0|TRMB_STAA3 tRNA (guanine-N(7)-)-methyltransferase OS=Staphylococcus aureus (strain USA300) OX=367830 GN=trmB PE=3 SV=1
27.9086	27.3759	27.7629	27.9187	27.9735	27.7336	27.5088	27.3633	27.309	27.7262	27.8042	27.8771	11	11	11	49.1	49.1	49.1	33.069	0	81.883	1792900000	71	110870000	14500000	21173000	307170000	173640000	103620000	289560000	103120000	85185000	242430000	159390000	182230000	11	11	11	1	NaN	sp|Q2FFZ5|Y1689_STAA3	sp|Q2FFZ5|Y1689_STAA3	235	sp|Q2FFZ5|Y1689_STAA3 UPF0354 protein SAUSA300_1689 OS=Staphylococcus aureus (strain USA300) OX=367830 GN=SAUSA300_1689 PE=3 SV=1
29.5289	29.6189	29.4925	29.6088	29.7974	29.7019	29.679	29.7409	29.3174	30.1216	30.1234	30.1416	17	17	17	53.8	53.8	53.8	49.188	0	265.59	8317700000	269	413850000	59901000	34299000	754630000	538180000	461100000	1287300000	801310000	457780000	1031600000	1238800000	1239000000	17	17	17	1	NaN	sp|Q2FFZ8|MURC_STAA3	sp|Q2FFZ8|MURC_STAA3	236	sp|Q2FFZ8|MURC_STAA3 UDP-N-acetylmuramate--L-alanine ligase OS=Staphylococcus aureus (strain USA300) OX=367830 GN=murC PE=3 SV=1
33.6934	33.8555	33.9171	33.854	34.0167	33.6107	33.5916	33.4287	33.4878	33.7919	33.4809	33.5648	10	10	10	68.1	68.1	68.1	18.002	0	323.31	112970000000	454	5809300000	1255700000	1494500000	14248000000	8485100000	6405700000	13737000000	10776000000	8913100000	14691000000	12406000000	14748000000	10	10	10	1	NaN	sp|Q2FFZ9|Y1685_STAA3	sp|Q2FFZ9|Y1685_STAA3	237	sp|Q2FFZ9|Y1685_STAA3 UPF0478 protein SAUSA300_1685 OS=Staphylococcus aureus (strain USA300) OX=367830 GN=SAUSA300_1685 PE=3 SV=1
33.0232	33.079	32.9348	33.2941	33.3319	33.5079	33.3561	33.5034	33.6933	34.7279	34.8134	34.7552	31	31	31	68.5	68.5	68.5	59.883	0	323.31	150680000000	995	4023100000	904500000	595390000	8952100000	6241300000	5698400000	14651000000	11055000000	10254000000	25953000000	29942000000	32409000000	31	31	31	1	NaN	sp|Q2FG06|FTHS_STAA3	sp|Q2FG06|FTHS_STAA3	238	sp|Q2FG06|FTHS_STAA3 Formate--tetrahydrofolate ligase OS=Staphylococcus aureus (strain USA300) OX=367830 GN=fhs PE=3 SV=1
27.5402	27.5319	27.274	26.6738	26.6976	26.6429	28.0115	28.047	28.0899	26.7218	26.7427	27.1241	12	10	10	13.9	12.8	12.8	100.93	0	47.569	1700700000	33	32068000	7227000	6448200	204370000	149310000	21485000	397400000	77283000	200670000	224220000	44323000	335870000	12	10	10	1	NaN	sp|Q2FG07|ISDH_STAA3	sp|Q2FG07|ISDH_STAA3	239	sp|Q2FG07|ISDH_STAA3 Iron-regulated surface determinant protein H OS=Staphylococcus aureus (strain USA300) OX=367830 GN=isdH PE=1 SV=1
31.179	31.0796	30.9548	31.3089	31.3211	31.5669	31.2903	31.261	31.3034	30.8359	31.0071	31.0014	23	23	23	76	76	76	47.597	0	323.31	20636000000	335	1141500000	200140000	153260000	2427000000	1300400000	1535300000	3651200000	2124000000	2102600000	1613100000	2084400000	2302900000	23	23	23	1	NaN	sp|Q2FG09|SYY_STAA3	sp|Q2FG09|SYY_STAA3	240	sp|Q2FG09|SYY_STAA3 Tyrosine--tRNA ligase OS=Staphylococcus aureus (strain USA300) OX=367830 GN=tyrS PE=3 SV=1
33.0249	33.1934	33.2477	32.9218	33.0475	33.0355	33.0131	33.1348	33.0059	32.8174	32.7925	32.8119	18	18	18	78.5	78.5	78.5	23.013	0	323.31	72463000000	493	4283100000	753910000	758300000	7274800000	4279200000	4481100000	11791000000	8709800000	5825500000	7269700000	7986700000	9049400000	18	18	18	1	NaN	sp|Q2FG18|RS4_STAA3	sp|Q2FG18|RS4_STAA3	241	sp|Q2FG18|RS4_STAA3 30S ribosomal protein S4 OS=Staphylococcus aureus (strain USA300) OX=367830 GN=rpsD PE=3 SV=1
33.1833	32.9238	32.8227	33.0384	33.0268	33.206	33.043	32.9271	32.643	32.6001	32.8551	32.7742	36	36	36	64.2	64.2	64.2	66.199	0	323.31	69747000000	755	4275800000	698580000	556130000	7738100000	4795700000	4546200000	11475000000	8454800000	5558500000	5911200000	7735300000	8001800000	36	36	36	1	NaN	sp|Q2FG20|EZRA_STAA3	sp|Q2FG20|EZRA_STAA3	242	sp|Q2FG20|EZRA_STAA3 Septation ring formation regulator EzrA OS=Staphylococcus aureus (strain USA300) OX=367830 GN=ezrA PE=3 SV=1
27.2195	26.8186	26.9006	27.353	27.6457	27.6046	27.522	27.6205	27.2954	26.8894	27.2049	27.1717	14	14	14	42.5	42.5	42.5	46.209	0	108.72	1418600000	75	81542000	8062300	9607400	164870000	104140000	109090000	249480000	170760000	144940000	97640000	135000000	143420000	14	14	14	1	NaN	sp|Q2FG23|THII_STAA3	sp|Q2FG23|THII_STAA3	243	sp|Q2FG23|THII_STAA3 Probable tRNA sulfurtransferase OS=Staphylococcus aureus (strain USA300) OX=367830 GN=thiI PE=3 SV=1
34.2141	34.088	33.8154	34.1118	34.159	34.2445	34.3006	34.2567	33.9494	33.8072	34.1427	34.0624	24	24	24	81.2	81.2	81.2	44.042	0	323.31	159880000000	936	8936600000	1679800000	1123500000	16158000000	9955700000	9871200000	26699000000	19223000000	12815000000	13287000000	19592000000	20542000000	24	24	24	1	NaN	sp|Q2FG27|ACKA_STAA3	sp|Q2FG27|ACKA_STAA3	244	sp|Q2FG27|ACKA_STAA3 Acetate kinase OS=Staphylococcus aureus (strain USA300) OX=367830 GN=ackA PE=3 SV=1
33.1538	33.4754	33.5534	32.9359	33.0655	32.9669	33.9399	34.2124	34.068	34.0192	34.0846	33.9692	10	10	10	79.5	79.5	79.5	18.475	0	323.31	134490000000	1009	4630200000	1163200000	952160000	6148600000	4183500000	4047800000	23240000000	18835000000	13747000000	16838000000	19697000000	21012000000	10	10	10	1	NaN	sp|Q2FG28|Y1656_STAA3	sp|Q2FG28|Y1656_STAA3	245	sp|Q2FG28|Y1656_STAA3 Putative universal stress protein SAUSA300_1656 OS=Staphylococcus aureus (strain USA300) OX=367830 GN=SAUSA300_1656 PE=3 SV=1
28.5754	28.3135	28.3262	27.8335	27.8135	28.1254	28.8908	28.9369	29.1144	30.6949	30.7419	30.7489	20	20	20	71.5	71.5	71.5	40.105	0	297.62	8079500000	208	173040000	25020000	20796000	199340000	72275000	148730000	672610000	448880000	429140000	1525900000	2098300000	2265500000	20	20	20	1	NaN	sp|Q2FG29|DHA2_STAA3	sp|Q2FG29|DHA2_STAA3	246	sp|Q2FG29|DHA2_STAA3 Alanine dehydrogenase 2 OS=Staphylococcus aureus (strain USA300) OX=367830 GN=ald2 PE=3 SV=1
30.3799	30.1465	30.0204	30.4653	30.5569	30.7223	30.7061	30.7341	30.7204	30.3312	30.4885	30.4249	14	14	14	65.2	65.2	65.2	39.553	0	323.31	13205000000	287	555310000	113910000	88286000	1407800000	750130000	774430000	2267700000	1550500000	1392000000	1456900000	1284000000	1563700000	14	14	14	1	NaN	sp|Q2FG30|Y1654_STAA3	sp|Q2FG30|Y1654_STAA3	247	sp|Q2FG30|Y1654_STAA3 Uncharacterized peptidase SAUSA300_1654 OS=Staphylococcus aureus (strain USA300) OX=367830 GN=SAUSA300_1654 PE=3 SV=1
31.5742	31.2714	31.2404	31.7597	31.8101	32.17	31.9834	32.1229	32.2063	31.9931	32.2698	32.2076	11	11	11	90.4	90.4	90.4	25.25	0	323.31	36756000000	324	1435600000	253980000	189450000	3207400000	2130500000	1552700000	3177900000	4586800000	4297500000	4949300000	5342300000	5632800000	11	11	11	1	NaN	sp|Q2FG31|Y1653_STAA3	sp|Q2FG31|Y1653_STAA3	248	sp|Q2FG31|Y1653_STAA3 UPF0173 metal-dependent hydrolase SAUSA300_1653 OS=Staphylococcus aureus (strain USA300) OX=367830 GN=SAUSA300_1653 PE=3 SV=1
29.5415	29.5625	29.2155	29.4845	29.5522	29.4541	29.5685	29.5904	29.4097	29.2124	29.3495	29.2806	14	14	14	53.3	53.3	53.3	31.871	0	138.03	6481100000	162	297560000	70029000	54911000	706570000	458300000	313080000	1251500000	727320000	488590000	689860000	678300000	745090000	14	14	14	1	NaN	sp|Q2FG37|ACCD_STAA3	sp|Q2FG37|ACCD_STAA3	249	sp|Q2FG37|ACCD_STAA3 Acetyl-coenzyme A carboxylase carboxyl transferase subunit beta OS=Staphylococcus aureus (strain USA300) OX=367830 GN=accD PE=3 SV=1
29.4039	29.0576	29.092	29.485	29.298	29.3923	29.4645	29.4162	29.4184	29.1457	29.1989	29.1847	16	16	16	61.1	61.1	61.1	35.07	0	233.66	5475200000	187	352240000	54552000	48134000	632330000	314900000	387460000	826220000	521060000	542310000	557320000	504270000	734430000	16	16	16	1	NaN	sp|Q2FG38|ACCA_STAA3	sp|Q2FG38|ACCA_STAA3	250	sp|Q2FG38|ACCA_STAA3 Acetyl-coenzyme A carboxylase carboxyl transferase subunit alpha OS=Staphylococcus aureus (strain USA300) OX=367830 GN=accA PE=1 SV=1
34.8855	34.7847	34.683	34.7376	34.7544	34.9745	34.94	34.978	34.7203	34.5493	34.7016	34.6008	35	35	35	77.3	77.3	77.3	63.102	0	323.31	252240000000	1684	15276000000	2836700000	2081100000	23836000000	15649000000	17763000000	45086000000	29328000000	20004000000	23617000000	27047000000	29715000000	35	35	35	1	NaN	sp|Q2FG40|KPYK_STAA3	sp|Q2FG40|KPYK_STAA3	251	sp|Q2FG40|KPYK_STAA3 Pyruvate kinase OS=Staphylococcus aureus (strain USA300) OX=367830 GN=pyk PE=3 SV=1
29.9721	29.8109	29.903	29.6576	29.8666	29.9276	30.0786	30.0461	30.0123	29.539	29.5987	29.577	13	13	13	58.5	58.5	58.5	23.623	0	129.93	8131500000	241	480800000	86428000	63604000	770910000	527120000	469820000	1456700000	990080000	719350000	762610000	838470000	965570000	13	13	13	1	NaN	sp|Q2FG49|COAE_STAA3	sp|Q2FG49|COAE_STAA3	252	sp|Q2FG49|COAE_STAA3 Dephospho-CoA kinase OS=Staphylococcus aureus (strain USA300) OX=367830 GN=coaE PE=3 SV=1
29.0765	29.006	28.6207	29.0553	29.0645	29.1146	29.2452	29.1669	29.1826	28.767	28.8848	28.8093	6	6	6	41	41	41	18.203	0	215.44	4633200000	70	283460000	40143000	32066000	455570000	314430000	284860000	874590000	573140000	434410000	362450000	463240000	514830000	6	6	6	1	NaN	sp|Q2FG51|NRDR_STAA3	sp|Q2FG51|NRDR_STAA3	253	sp|Q2FG51|NRDR_STAA3 Transcriptional repressor NrdR OS=Staphylococcus aureus (strain USA300) OX=367830 GN=nrdR PE=3 SV=1
33.3918	33.2262	33.158	33.5805	33.6088	33.6981	33.5043	33.561	33.4062	32.8266	32.9859	32.9016	37	37	37	72.7	72.7	72.7	74.459	0	323.31	89611000000	1023	4823100000	991200000	878110000	11159000000	6844000000	6122500000	15621000000	10654000000	8387000000	7386000000	8135400000	8610100000	37	37	37	1	NaN	sp|Q2FG54|SYT_STAA3	sp|Q2FG54|SYT_STAA3	254	sp|Q2FG54|SYT_STAA3 Threonine--tRNA ligase OS=Staphylococcus aureus (strain USA300) OX=367830 GN=thrS PE=3 SV=1
31.2671	30.9708	31.155	31.2508	31.2075	31.3047	31.3436	31.2854	31.1243	31.1191	31.4602	31.3338	9	9	9	45.7	45.7	45.7	20.213	0	71.2	21932000000	185	1181400000	200750000	176280000	2009500000	1354400000	1225300000	3387900000	2289700000	1643200000	2564400000	3006000000	2892800000	9	9	9	1	NaN	sp|Q2FG56|IF3_STAA3	sp|Q2FG56|IF3_STAA3	255	sp|Q2FG56|IF3_STAA3 Translation initiation factor IF-3 OS=Staphylococcus aureus (strain USA300) OX=367830 GN=infC PE=3 SV=1
NaN	NaN	NaN	26.3452	26.6855	26.8957	NaN	NaN	NaN	26.2673	26.4686	NaN	1	1	1	15.2	15.2	15.2	7.6972	0	5.1087	483740000	6	10971000	0	873660	52676000	60567000	61521000	0	0	17297000	76431000	101920000	101480000	1	1	1	1	332	sp|Q2FG57|RL35_STAA3	sp|Q2FG57|RL35_STAA3	256	sp|Q2FG57|RL35_STAA3 50S ribosomal protein L35 OS=Staphylococcus aureus (strain USA300) OX=367830 GN=rpmI PE=3 SV=1
30.6729	30.9483	30.5901	31.3666	31.1141	30.5228	31.2096	31.1218	31.4574	30.8463	30.9045	30.863	4	4	4	28	28	28	13.686	0	14.436	19170000000	79	802070000	167990000	91953000	2217000000	1180100000	922660000	3352200000	2211200000	2131500000	2018300000	1864100000	2210500000	4	4	4	1	NaN	sp|Q2FG58|RL20_STAA3	sp|Q2FG58|RL20_STAA3	257	sp|Q2FG58|RL20_STAA3 50S ribosomal protein L20 OS=Staphylococcus aureus (strain USA300) OX=367830 GN=rplT PE=3 SV=1
34.2578	34.4776	34.3338	33.901	33.8808	33.6181	34.0276	34.2874	34.4192	33.9388	34.0767	33.9403	20	20	20	62.8	62.8	62.8	48.608	0	323.31	159730000000	816	9138200000	2122000000	1385000000	14503000000	9146300000	7131600000	22607000000	20252000000	17953000000	16232000000	19418000000	19843000000	20	20	20	1	NaN	sp|Q2FG61|TIG_STAA3	sp|Q2FG61|TIG_STAA3	258	sp|Q2FG61|TIG_STAA3 Trigger factor OS=Staphylococcus aureus (strain USA300) OX=367830 GN=tig PE=3 SV=1
31.3203	31.3292	31.3543	31.3472	31.4186	31.3704	31.4303	31.4453	31.4496	31.4316	31.6447	31.4765	18	18	18	50	50	50	46.297	0	323.31	25459000000	354	1234200000	260430000	207590000	2332000000	1377700000	1419000000	3844700000	2663400000	2365300000	2878200000	3405400000	3470800000	18	18	18	1	NaN	sp|Q2FG62|CLPX_STAA3	sp|Q2FG62|CLPX_STAA3	259	sp|Q2FG62|CLPX_STAA3 ATP-dependent Clp protease ATP-binding subunit ClpX OS=Staphylococcus aureus (strain USA300) OX=367830 GN=clpX PE=3 SV=1
27.8492	28.0008	27.8193	27.7231	27.5685	28.0598	27.8073	27.7519	27.6968	27.5778	27.812	27.7088	7	7	7	45.4	45.4	45.4	22.685	0	78.092	1959200000	108	100780000	20656000	16303000	209620000	102560000	151830000	367450000	240790000	118180000	194090000	208390000	228610000	7	7	7	1	NaN	sp|Q2FG63|ENGB_STAA3	sp|Q2FG63|ENGB_STAA3	260	sp|Q2FG63|ENGB_STAA3 Probable GTP-binding protein EngB OS=Staphylococcus aureus (strain USA300) OX=367830 GN=engB PE=3 SV=1
28.8394	28.895	28.6778	28.6914	28.7603	28.7527	28.8467	28.9728	28.7308	29.4997	29.7011	29.5143	14	14	14	58.8	58.8	58.8	34.354	0	179.32	4979900000	148	204110000	47796000	32202000	334110000	201240000	219740000	632100000	485850000	316200000	653590000	901110000	951880000	14	14	14	1	NaN	sp|Q2FG66|HEM3_STAA3	sp|Q2FG66|HEM3_STAA3	261	sp|Q2FG66|HEM3_STAA3 Porphobilinogen deaminase OS=Staphylococcus aureus (strain USA300) OX=367830 GN=hemC PE=3 SV=1
31.0014	30.8853	30.5148	30.8473	30.738	31.001	31.0302	30.9572	30.7878	31.2723	31.5064	31.4637	17	17	17	55.8	55.8	55.8	46.388	0	323.31	19461000000	342	1019500000	169820000	118000000	1483700000	913210000	1075300000	2475400000	1968100000	1342400000	2492900000	3151600000	3251500000	17	17	17	1	NaN	sp|Q2FG69|GSA1_STAA3	sp|Q2FG69|GSA1_STAA3	262	sp|Q2FG69|GSA1_STAA3 Glutamate-1-semialdehyde 2,1-aminomutase 1 OS=Staphylococcus aureus (strain USA300) OX=367830 GN=hemL1 PE=3 SV=1
32.3549	32.1725	31.9727	32.4193	32.3657	32.6651	32.4751	32.4891	32.5904	32.189	32.3203	32.3221	46	46	46	63.4	63.4	63.4	101.72	0	323.31	47655000000	854	2143500000	450500000	389390000	5178700000	2925700000	2982700000	7116600000	5340000000	4767800000	5007700000	5463300000	5889000000	46	46	46	1	NaN	sp|Q2FG72|SYV_STAA3	sp|Q2FG72|SYV_STAA3	263	sp|Q2FG72|SYV_STAA3 Valine--tRNA ligase OS=Staphylococcus aureus (strain USA300) OX=367830 GN=valS PE=3 SV=1
32.6322	32.5589	32.6904	32.5189	32.5115	32.4936	32.3678	32.7503	32.6491	32.2922	32.4112	32.3584	7	7	7	66.7	66.7	66.7	11.333	0	113.26	51896000000	364	3154100000	568090000	530850000	5002500000	3218800000	3053900000	7659700000	6592900000	4962000000	4943800000	5958600000	6250800000	7	7	7	1	NaN	sp|Q2FG80|RL21_STAA3	sp|Q2FG80|RL21_STAA3	264	sp|Q2FG80|RL21_STAA3 50S ribosomal protein L21 OS=Staphylococcus aureus (strain USA300) OX=367830 GN=rplU PE=3 SV=1
31.4319	31.1931	31.0773	30.6664	30.7018	29.8725	31.3969	31.6789	31.6865	31.3512	31.3066	31.2606	3	3	3	34	34	34	10.315	0	30.771	22139000000	99	1312600000	200980000	141030000	1437800000	1030000000	512410000	3663600000	3162900000	2599800000	2411700000	2772200000	2894200000	3	3	3	1	NaN	sp|Q2FG82|RL27_STAA3	sp|Q2FG82|RL27_STAA3	265	sp|Q2FG82|RL27_STAA3 50S ribosomal protein L27 OS=Staphylococcus aureus (strain USA300) OX=367830 GN=rpmA PE=3 SV=1
31.0351	31.0081	30.7223	30.5861	30.6753	30.6618	30.8688	30.7886	30.6584	30.9413	31.0464	31.0017	24	24	24	68.4	68.4	68.4	47.235	0	323.31	16563000000	390	1102200000	187460000	125880000	1282400000	799080000	673610000	2629200000	1892000000	1188900000	2039900000	2212100000	2429700000	24	24	24	1	NaN	sp|Q2FG83|OBG_STAA3	sp|Q2FG83|OBG_STAA3	266	sp|Q2FG83|OBG_STAA3 GTPase Obg OS=Staphylococcus aureus (strain USA300) OX=367830 GN=obg PE=3 SV=1
25.0683	25.0117	25.1135	25.0761	24.9321	NaN	25.1141	25.3169	25.3998	25.0012	25.2835	24.9905	5	5	5	33.1	33.1	33.1	17.343	0	2.8434	270750000	14	17109000	3702000	4131000	44678000	17313000	7528800	46119000	33637000	29963000	20810000	23749000	22010000	5	5	5	1	NaN	sp|Q2FG84|Y1599_STAA3	sp|Q2FG84|Y1599_STAA3	267	sp|Q2FG84|Y1599_STAA3 UPF0735 ACT domain-containing protein SAUSA300_1599 OS=Staphylococcus aureus (strain USA300) OX=367830 GN=SAUSA300_1599 PE=3 SV=1
27.6652	27.8891	27.6615	27.5534	27.6178	27.5695	27.6991	27.7928	27.6568	27.6143	27.6581	27.6172	7	7	7	34	34	34	22.262	0	46.21	1902800000	68	93797000	14954000	13085000	156770000	120280000	71999000	323360000	234120000	169300000	222720000	194370000	288080000	7	7	7	1	NaN	sp|Q2FG85|RUVA_STAA3	sp|Q2FG85|RUVA_STAA3	268	sp|Q2FG85|RUVA_STAA3 Holliday junction ATP-dependent DNA helicase RuvA OS=Staphylococcus aureus (strain USA300) OX=367830 GN=ruvA PE=3 SV=1
25.6684	26.0368	25.5391	25.5467	25.4526	25.5828	25.9349	25.7976	25.5592	26.1137	26.1354	26.355	6	6	6	25.4	25.4	25.4	37.718	0	39.218	550460000	29	24434000	4043500	2973900	43400000	21949000	30120000	75024000	59334000	33750000	76321000	88494000	90617000	6	6	6	1	NaN	sp|Q2FG86|RUVB_STAA3	sp|Q2FG86|RUVB_STAA3	269	sp|Q2FG86|RUVB_STAA3 Holliday junction ATP-dependent DNA helicase RuvB OS=Staphylococcus aureus (strain USA300) OX=367830 GN=ruvB PE=3 SV=1
28.2309	28.36	27.887	28.1809	28.1989	28.5192	28.2484	28.017	28.1442	28.1865	28.4184	28.3829	15	15	15	54	54	54	38.968	0	37.944	2809900000	90	131120000	28859000	18083000	214010000	165400000	146190000	435690000	290690000	226420000	321990000	454080000	377400000	15	15	15	1	NaN	sp|Q2FG87|QUEA_STAA3	sp|Q2FG87|QUEA_STAA3	270	sp|Q2FG87|QUEA_STAA3 S-adenosylmethionine:tRNA ribosyltransferase-isomerase OS=Staphylococcus aureus (strain USA300) OX=367830 GN=queA PE=3 SV=1
29.2921	29.3036	28.9484	29.0898	29.1303	29.2437	29.4449	29.4456	29.3975	29.2313	29.3834	29.295	14	14	14	55.1	55.1	55.1	43.309	0	265.77	5723000000	190	299670000	57555000	33739000	502970000	284100000	258910000	918480000	731630000	548640000	581420000	788740000	717170000	14	14	14	1	NaN	sp|Q2FG88|TGT_STAA3	sp|Q2FG88|TGT_STAA3	271	sp|Q2FG88|TGT_STAA3 Queuine tRNA-ribosyltransferase OS=Staphylococcus aureus (strain USA300) OX=367830 GN=tgt PE=3 SV=1
29.0052	28.7269	29.0358	29.0192	29.0389	29.4005	28.9706	29.1359	28.9915	28.6694	28.8345	28.7329	6	6	6	44.8	44.8	44.8	19.117	0	196.27	4301200000	123	246340000	43989000	40998000	473450000	293270000	344230000	669750000	578010000	360000000	385250000	396700000	469220000	6	6	6	1	NaN	sp|Q2FG92|APT_STAA3	sp|Q2FG92|APT_STAA3	272	sp|Q2FG92|APT_STAA3 Adenine phosphoribosyltransferase OS=Staphylococcus aureus (strain USA300) OX=367830 GN=apt PE=3 SV=1
28.8527	28.9811	28.6599	28.6464	28.4967	28.616	28.539	28.6832	28.77	27.9956	27.8777	28.1388	5	5	5	40.7	40.7	40.7	16.697	0	61.704	3065900000	90	188830000	48208000	34546000	385310000	200070000	193210000	493300000	365120000	326760000	277820000	256880000	295870000	5	5	5	1	NaN	sp|Q2FG94|DTD_STAA3	sp|Q2FG94|DTD_STAA3	273	sp|Q2FG94|DTD_STAA3 D-aminoacyl-tRNA deacylase OS=Staphylococcus aureus (strain USA300) OX=367830 GN=dtd PE=3 SV=1
27.2614	27.3384	27.3247	26.8323	26.7723	26.9878	27.0582	27.1914	27.089	26.2477	26.5605	26.5505	8	8	8	35.7	35.7	35.7	32.694	0	67.292	1024300000	71	75220000	15898000	10323000	105970000	68709000	71675000	197060000	143900000	111300000	61898000	59235000	103090000	8	8	8	1	NaN	sp|Q2FG95|LYTH_STAA3	sp|Q2FG95|LYTH_STAA3	274	sp|Q2FG95|LYTH_STAA3 Probable cell wall amidase LytH OS=Staphylococcus aureus (strain USA300) OX=367830 GN=lytH PE=3 SV=1
30.2786	30.3227	30.2389	30.287	30.1812	30.0458	30.4096	30.3479	30.1772	29.9411	30.0148	30.035	16	16	16	52.1	52.1	52.1	48.282	0	323.31	10261000000	229	566400000	110380000	106010000	1152800000	683920000	451830000	1876200000	1045200000	918920000	1068500000	1059200000	1221300000	16	16	16	1	NaN	sp|Q2FG96|SYH_STAA3	sp|Q2FG96|SYH_STAA3	275	sp|Q2FG96|SYH_STAA3 Histidine--tRNA ligase OS=Staphylococcus aureus (strain USA300) OX=367830 GN=hisS PE=3 SV=1
31.4858	31.5386	31.3996	31.5473	31.5197	31.5134	31.7232	31.6954	31.3878	31.2413	31.3276	31.2768	30	30	30	58	58	58	66.598	0	323.31	24925000000	438	1378500000	304110000	213720000	2638100000	1587300000	1521200000	4625100000	2776400000	2003200000	2338600000	2558800000	2979800000	30	30	30	1	NaN	sp|Q2FG97|SYD_STAA3	sp|Q2FG97|SYD_STAA3	276	sp|Q2FG97|SYD_STAA3 Aspartate--tRNA ligase OS=Staphylococcus aureus (strain USA300) OX=367830 GN=aspS PE=3 SV=1
29.8772	30.1147	29.8599	29.958	30.0034	30.3063	29.8843	29.8945	29.8152	29.4358	29.5296	29.4512	14	14	14	51.6	51.6	51.6	42.15	0	170.24	7875000000	216	504030000	105000000	71446000	870670000	600320000	583580000	1186400000	990360000	705540000	703400000	750720000	803560000	14	14	14	1	NaN	sp|Q2FGA5|MNMA_STAA3	sp|Q2FGA5|MNMA_STAA3	277	sp|Q2FGA5|MNMA_STAA3 tRNA-specific 2-thiouridylase MnmA OS=Staphylococcus aureus (strain USA300) OX=367830 GN=mnmA PE=3 SV=2
31.5601	31.411	31.3683	31.6033	31.5918	31.6065	31.6464	31.5655	31.2565	31.3506	31.4735	31.4277	38	38	38	58.8	58.8	58.8	98.519	0	323.31	25139000000	551	1312800000	263150000	249530000	2779200000	1659300000	1511300000	4113200000	2826300000	1922300000	2709500000	2727200000	3065500000	38	38	38	1	NaN	sp|Q2FGA8|SYA_STAA3	sp|Q2FGA8|SYA_STAA3	278	sp|Q2FGA8|SYA_STAA3 Alanine--tRNA ligase OS=Staphylococcus aureus (strain USA300) OX=367830 GN=alaS PE=3 SV=1
28.1361	25.6359	26.651	26.8572	26.2552	26.7397	26.6431	26.6667	26.6902	26.126	26.7784	26.3008	3	3	3	38.4	38.4	38.4	10.303	0	20.919	926360000	40	110970000	2284000	10505000	114180000	48484000	58488000	150830000	104450000	88393000	55437000	101250000	81097000	3	3	3	1	NaN	sp|Q2FGA9|Y1574_STAA3	sp|Q2FGA9|Y1574_STAA3	279	sp|Q2FGA9|Y1574_STAA3 UPF0297 protein SAUSA300_1574 OS=Staphylococcus aureus (strain USA300) OX=367830 GN=SAUSA300_1574 PE=3 SV=1
28.3204	28.2743	28.0031	28.1115	28.0353	28.0122	27.8449	28.2095	28.103	27.6383	27.6856	27.6113	9	9	9	66.2	66.2	66.2	15.865	0	86.604	2395400000	71	124790000	22828000	19559000	268350000	116940000	145400000	365580000	328490000	253330000	213220000	297640000	239300000	9	9	9	1	NaN	sp|Q2FGB0|YQGF_STAA3	sp|Q2FGB0|YQGF_STAA3	280	sp|Q2FGB0|YQGF_STAA3 Putative pre-16S rRNA nuclease OS=Staphylococcus aureus (strain USA300) OX=367830 GN=SAUSA300_1573 PE=3 SV=1
29.7739	27.6221	29.0664	28.3257	28.1201	28.4487	28.5155	28.7226	29.0546	27.4269	28.0108	27.6761	3	3	3	74.5	74.5	74.5	11.949	0	163.97	2999500000	47	437310000	17383000	46940000	264360000	148160000	153240000	509450000	436530000	401790000	66024000	286410000	231920000	3	3	3	1	NaN	sp|Q2FGB1|Y1572_STAA3	sp|Q2FGB1|Y1572_STAA3	281	sp|Q2FGB1|Y1572_STAA3 UPF0473 protein SAUSA300_1572 OS=Staphylococcus aureus (strain USA300) OX=367830 GN=SAUSA300_1572 PE=3 SV=1
29.0887	28.7667	28.691	28.7336	28.7392	28.987	29.0525	28.8944	28.7668	28.349	28.5812	28.5796	12	12	12	62.3	62.3	62.3	23.505	0	76.693	3748500000	154	258600000	44871000	34394000	395710000	214260000	262710000	625140000	445880000	359250000	295290000	408660000	403700000	12	12	12	1	NaN	sp|Q2FGB5|URK_STAA3	sp|Q2FGB5|URK_STAA3	282	sp|Q2FGB5|URK_STAA3 Uridine kinase OS=Staphylococcus aureus (strain USA300) OX=367830 GN=udk PE=3 SV=1
31.672	31.2837	31.4303	31.2721	31.3863	31.4224	31.4708	31.5244	31.6815	31.0926	31.2611	31.1231	9	9	9	74.1	74.1	74.1	17.743	0	200.9	23244000000	218	1624300000	233740000	235510000	2081100000	1262400000	1417200000	3353200000	2825100000	2697000000	2262700000	2466500000	2784800000	9	9	9	1	NaN	sp|Q2FGB6|GREA_STAA3	sp|Q2FGB6|GREA_STAA3	283	sp|Q2FGB6|GREA_STAA3 Transcription elongation factor GreA OS=Staphylococcus aureus (strain USA300) OX=367830 GN=greA PE=3 SV=1
25.0113	24.9449	24.428	25.6089	24.4721	24.4262	26.4059	26.0863	25.9055	27.9891	27.7701	28.2769	6	6	6	26.4	26.4	26.4	27.448	0	47.069	1123200000	36	11733000	3220500	2827400	12925000	10575000	9406400	73221000	94868000	51461000	253440000	256330000	343180000	6	6	6	1	NaN	sp|Q2FGC1|PXPA_STAA3	sp|Q2FGC1|PXPA_STAA3	284	sp|Q2FGC1|PXPA_STAA3 5-oxoprolinase subunit A OS=Staphylococcus aureus (strain USA300) OX=367830 GN=pxpA PE=3 SV=1
29.5905	30.1184	29.8585	29.5387	29.6143	29.7961	29.5454	29.8489	29.9586	29.1304	29.0889	29.0888	12	12	12	81.6	81.6	81.6	24.534	0	187.85	6582100000	171	381360000	102450000	69532000	657620000	424700000	426290000	1083200000	864740000	788280000	555420000	577880000	650560000	12	12	12	1	NaN	sp|Q2FGC5|MTNN_STAA3	sp|Q2FGC5|MTNN_STAA3	285	sp|Q2FGC5|MTNN_STAA3 5-methylthioadenosine/S-adenosylhomocysteine nucleosidase OS=Staphylococcus aureus (strain USA300) OX=367830 GN=mtnN PE=3 SV=1
27.3221	26.9344	26.9278	26.8931	27.1042	27.3712	27.1856	27.2809	27.2074	27.26	27.3083	27.1824	8	8	8	45.5	45.5	45.5	29.879	0	26.959	1266000000	59	83371000	14749000	9046600	97688000	82328000	77667000	176890000	165690000	82943000	145990000	161110000	168540000	8	8	8	1	NaN	sp|Q2FGC8|AROE_STAA3	sp|Q2FGC8|AROE_STAA3	286	sp|Q2FGC8|AROE_STAA3 Shikimate dehydrogenase (NADP(+)) OS=Staphylococcus aureus (strain USA300) OX=367830 GN=aroE PE=3 SV=1
30.8528	32.2232	32.0464	29.5667	29.5955	29.2134	30.4924	30.9894	30.8436	30.0022	30.095	29.855	4	4	4	45.8	45.8	45.8	9.0213	0	8.7098	14789000000	61	972270000	252380000	190440000	698620000	462030000	375400000	2657500000	2640300000	2154900000	1185900000	1660600000	1538200000	4	4	4	1	NaN	sp|Q2FGD8|RS20_STAA3	sp|Q2FGD8|RS20_STAA3	287	sp|Q2FGD8|RS20_STAA3 30S ribosomal protein S20 OS=Staphylococcus aureus (strain USA300) OX=367830 GN=rpsT PE=3 SV=1
30.0727	29.9124	29.7968	29.9809	30.0444	30.1838	30.1424	30.1532	29.9687	29.8272	30.1607	30.0628	23	23	23	48.3	48.3	48.3	68.174	0	323.31	9339700000	237	587220000	105000000	68050000	804580000	616670000	426100000	1667600000	1056300000	777470000	945170000	1069800000	1215700000	23	23	23	1	NaN	sp|Q2FGD9|LEPA_STAA3	sp|Q2FGD9|LEPA_STAA3	288	sp|Q2FGD9|LEPA_STAA3 Elongation factor 4 OS=Staphylococcus aureus (strain USA300) OX=367830 GN=lepA PE=3 SV=1
25.687	NaN	25.4221	NaN	25.7895	25.6874	25.5619	25.4789	NaN	25.4399	NaN	25.1429	4	4	4	15.1	15.1	15.1	37.015	0	4.3661	347590000	7	26245000	1080300	3187600	27635000	25907000	30697000	61384000	42590000	26158000	34764000	22204000	45736000	4	4	4	1	NaN	sp|Q2FGE1|HRCA_STAA3	sp|Q2FGE1|HRCA_STAA3	289	sp|Q2FGE1|HRCA_STAA3 Heat-inducible transcription repressor HrcA OS=Staphylococcus aureus (strain USA300) OX=367830 GN=hrcA PE=3 SV=1
30.9431	30.4991	30.7974	30.1795	29.9971	29.9438	30.6682	30.7542	30.8211	30.3476	30.6984	30.4273	10	10	10	73.6	73.6	73.6	24.008	0	323.31	13242000000	154	907380000	130170000	134370000	1044400000	554550000	515600000	2336100000	1712000000	1392800000	1256700000	1681700000	1576200000	10	10	10	1	NaN	sp|Q2FGE2|GRPE_STAA3	sp|Q2FGE2|GRPE_STAA3	290	sp|Q2FGE2|GRPE_STAA3 Protein GrpE OS=Staphylococcus aureus (strain USA300) OX=367830 GN=grpE PE=3 SV=1
34.1252	34.2303	34.158	34.006	34.0398	33.9742	34.1956	34.3713	34.4371	33.9396	34.1544	34.0019	40	40	40	77.7	77.7	77.7	66.361	0	323.31	156560000000	1167	8430700000	1998800000	1725600000	13726000000	8683700000	7353900000	24316000000	19804000000	16996000000	15547000000	19156000000	18818000000	40	40	40	1	NaN	sp|Q2FGE3|DNAK_STAA3	sp|Q2FGE3|DNAK_STAA3	291	sp|Q2FGE3|DNAK_STAA3 Chaperone protein DnaK OS=Staphylococcus aureus (strain USA300) OX=367830 GN=dnaK PE=3 SV=1
28.9248	28.8244	28.8904	28.7205	28.8829	28.9297	28.6708	28.7467	28.7564	28.6053	28.814	28.7105	14	14	14	40.1	40.1	40.1	41.76	0	323.31	3924700000	160	226660000	39839000	36061000	362350000	196800000	243980000	616440000	419400000	350420000	398760000	528230000	505780000	14	14	14	1	NaN	sp|Q2FGE4|DNAJ_STAA3	sp|Q2FGE4|DNAJ_STAA3	292	sp|Q2FGE4|DNAJ_STAA3 Chaperone protein DnaJ OS=Staphylococcus aureus (strain USA300) OX=367830 GN=dnaJ PE=3 SV=1
27.6073	26.7412	26.975	27.3523	27.4751	27.2762	27.3652	27.2563	27.1048	27.2422	26.9993	27.2326	7	7	7	31.1	31.1	31.1	35.513	0	53.943	1395400000	80	87467000	9201500	8614600	137840000	95464000	75694000	224620000	153580000	99109000	137530000	169010000	197290000	7	7	7	1	NaN	sp|Q2FGE5|PRMA_STAA3	sp|Q2FGE5|PRMA_STAA3	293	sp|Q2FGE5|PRMA_STAA3 Ribosomal protein L11 methyltransferase OS=Staphylococcus aureus (strain USA300) OX=367830 GN=prmA PE=3 SV=1
29.2906	28.3239	28.6958	28.7784	29.0807	28.8547	29.5433	29.5118	29.1596	29.2723	29.48	29.1871	3	3	3	31	31	31	6.9721	0	13.047	5340200000	68	287530000	31993000	42889000	369990000	289500000	221280000	1043400000	666420000	415620000	590240000	728350000	653010000	3	3	3	1	NaN	sp|Q2FGE8|RS21_STAA3	sp|Q2FGE8|RS21_STAA3	294	sp|Q2FGE8|RS21_STAA3 30S ribosomal protein S21 OS=Staphylococcus aureus (strain USA300) OX=367830 GN=rpsU PE=3 SV=1
33.8953	34.0438	34.028	33.632	33.7505	33.812	33.7371	33.6985	33.4439	33.3696	33.5561	33.5358	20	20	20	67.8	67.8	67.8	35.181	0	323.31	115030000000	671	7524200000	1690000000	1276300000	11352000000	7717400000	6983900000	19533000000	12633000000	8670200000	10535000000	13022000000	14093000000	20	20	20	1	NaN	sp|Q2FGF0|Y1533_STAA3	sp|Q2FGF0|Y1533_STAA3	295	sp|Q2FGF0|Y1533_STAA3 UPF0365 protein SAUSA300_1533 OS=Staphylococcus aureus (strain USA300) OX=367830 GN=SAUSA300_1533 PE=3 SV=1
29.0914	29.0663	28.9892	29.2966	29.251	29.2409	29.2282	29.2229	29.2842	29.1156	29.2559	29.1237	7	7	7	76.8	76.8	76.8	17.952	0	254.82	5288200000	122	248790000	48541000	36582000	523800000	336710000	256570000	770260000	951720000	466430000	517970000	566380000	564430000	7	7	7	1	NaN	sp|Q2FGF3|YBEY_STAA3	sp|Q2FGF3|YBEY_STAA3	296	sp|Q2FGF3|YBEY_STAA3 Endoribonuclease YbeY OS=Staphylococcus aureus (strain USA300) OX=367830 GN=ybeY PE=3 SV=1
30.7961	30.8522	30.6648	30.8454	30.6843	30.8502	30.903	30.9269	30.7007	30.7208	30.7315	30.762	18	18	18	62.2	62.2	62.2	34.328	0	233.07	15858000000	321	849530000	155420000	128180000	1538100000	898900000	936260000	2568100000	1820100000	1284000000	1655400000	1914900000	2109100000	18	18	18	1	NaN	sp|Q2FGF6|ERA_STAA3	sp|Q2FGF6|ERA_STAA3	297	sp|Q2FGF6|ERA_STAA3 GTPase Era OS=Staphylococcus aureus (strain USA300) OX=367830 GN=era PE=3 SV=1
33.0148	32.9519	32.7386	33.0131	33.0128	33.2677	33.0657	33.1814	33.2474	33.0603	33.1854	33.142	31	31	31	86.4	86.4	86.4	53.62	0	323.31	78113000000	853	3898700000	822320000	566850000	7010000000	4360400000	4730700000	11713000000	9241900000	7255900000	8181900000	9913100000	10418000000	31	31	31	1	NaN	sp|Q2FGF8|SYG_STAA3	sp|Q2FGF8|SYG_STAA3	299	sp|Q2FGF8|SYG_STAA3 Glycine--tRNA ligase OS=Staphylococcus aureus (strain USA300) OX=367830 GN=glyQS PE=3 SV=1
30.0895	29.8309	29.6843	29.8631	29.8991	30.0462	30.102	30.0764	29.9331	30.3879	30.5835	30.4904	13	13	13	53.7	53.7	53.7	30.784	0	127.83	10420000000	195	397010000	70134000	49821000	1252300000	726350000	675150000	1167600000	776410000	573010000	1061000000	2281600000	1390000000	13	13	13	1	NaN	sp|Q2FGG0|PDRP_STAA3	sp|Q2FGG0|PDRP_STAA3	300	sp|Q2FGG0|PDRP_STAA3 Putative pyruvate, phosphate dikinase regulatory protein OS=Staphylococcus aureus (strain USA300) OX=367830 GN=SAUSA300_1523 PE=3 SV=1
30.2197	30.1667	30.1564	30.033	30.1517	30.2254	30.0908	30.0961	30.3218	29.5314	29.7728	29.6851	15	15	15	65.5	65.5	65.5	33.158	0	219.3	8878200000	189	586400000	107600000	89833000	980040000	633020000	622100000	1419900000	1064700000	901470000	728150000	928120000	816940000	15	15	15	1	NaN	sp|Q2FGG6|END4_STAA3	sp|Q2FGG6|END4_STAA3	301	sp|Q2FGG6|END4_STAA3 Probable endonuclease 4 OS=Staphylococcus aureus (strain USA300) OX=367830 GN=nfo PE=3 SV=1
34.0876	33.9535	33.6973	34.3639	34.3472	34.5339	34.1276	34.1934	34.218	33.0632	33.5575	33.4134	11	11	11	81.9	81.9	81.9	22.711	0	323.31	145710000000	525	7879200000	1630000000	1032600000	17807000000	10680000000	11711000000	23562000000	19094000000	16131000000	10026000000	13296000000	12857000000	11	11	11	1	NaN	sp|Q2FGH0|SODM1_STAA3	sp|Q2FGH0|SODM1_STAA3	302	sp|Q2FGH0|SODM1_STAA3 Superoxide dismutase [Mn/Fe] 1 OS=Staphylococcus aureus (strain USA300) OX=367830 GN=sodA PE=3 SV=1
28.8452	29.0222	28.9631	NaN	NaN	NaN	29.1149	29.0533	NaN	NaN	NaN	28.1279	1	1	1	26.5	26.5	26.5	5.8727	0	105.02	2692200000	33	243450000	60380000	42615000	89061000	76624000	78231000	535090000	502790000	388420000	188210000	231060000	256240000	NaN	NaN	NaN	2	17127	sp|Q2FGH2|RL332_STAA3;sp|Q2FH98|RL331_STAA3	sp|Q2FGH2|RL332_STAA3;sp|Q2FH98|RL331_STAA3	303	sp|Q2FGH2|RL332_STAA3 50S ribosomal protein L33 2 OS=Staphylococcus aureus (strain USA300) OX=367830 GN=rpmG2 PE=3 SV=1;sp|Q2FH98|RL331_STAA3 50S ribosomal protein L33 1 OS=Staphylococcus aureus (strain USA300) OX=367830 GN=rpmG1 PE=3 SV=1
30.2598	30.3974	30.0908	30.1419	30.2746	30.2519	30.552	30.7309	30.5195	31.7204	31.8281	31.7766	18	18	18	72.7	72.7	72.7	40.457	0	323.31	18816000000	268	562940000	135930000	84858000	856950000	713720000	666370000	1974600000	1477100000	1199200000	3607900000	3575200000	3960800000	18	18	18	1	NaN	sp|Q2FGI5|GCST_STAA3	sp|Q2FGI5|GCST_STAA3	304	sp|Q2FGI5|GCST_STAA3 Aminomethyltransferase OS=Staphylococcus aureus (strain USA300) OX=367830 GN=gcvT PE=3 SV=1
30.6844	30.5938	30.4853	30.4877	30.4309	30.6824	30.8715	30.928	31.1879	31.7208	31.6432	31.6799	19	19	19	52	52	52	49.716	0	323.31	20104000000	335	787160000	166420000	133520000	1199100000	728530000	765680000	2468900000	1831700000	1587700000	3151700000	3412200000	3871200000	19	19	19	1	NaN	sp|Q2FGI6|GCSPA_STAA3	sp|Q2FGI6|GCSPA_STAA3	305	sp|Q2FGI6|GCSPA_STAA3 Probable glycine dehydrogenase (decarboxylating) subunit 1 OS=Staphylococcus aureus (strain USA300) OX=367830 GN=gcvPA PE=3 SV=1
31.1788	30.7806	30.7428	30.7368	30.7487	31.1073	31.2595	31.2836	31.4274	32.0729	32.2901	32.1376	24	24	24	60.8	60.8	60.8	54.781	0	323.31	27800000000	385	1085800000	157550000	107400000	1474600000	943760000	1059000000	3340400000	2468300000	2174700000	4289900000	5236700000	5461400000	24	24	24	1	NaN	sp|Q2FGI7|GCSPB_STAA3	sp|Q2FGI7|GCSPB_STAA3	306	sp|Q2FGI7|GCSPB_STAA3 Probable glycine dehydrogenase (decarboxylating) subunit 2 OS=Staphylococcus aureus (strain USA300) OX=367830 GN=gcvPB PE=3 SV=1
32.0338	32.208	32.0359	32.0635	32.281	32.4727	31.89	32.1634	32.3614	31.878	31.9712	31.942	10	10	10	78.4	78.4	78.4	20.554	0	279.36	41025000000	334	2121600000	303800000	289810000	3502800000	3019100000	2711500000	5646400000	4902100000	4389100000	4050600000	4844600000	5243500000	10	10	10	1	NaN	sp|Q2FGJ3|EFP_STAA3	sp|Q2FGJ3|EFP_STAA3	307	sp|Q2FGJ3|EFP_STAA3 Elongation factor P OS=Staphylococcus aureus (strain USA300) OX=367830 GN=efp PE=3 SV=1
30.0235	29.4677	29.5011	29.744	29.6851	29.9811	29.8599	30.055	29.964	29.4427	29.6419	29.5534	7	7	7	66.7	66.7	66.7	15.003	0	141.91	7456900000	124	367680000	89615000	58667000	538690000	304330000	360540000	975880000	657840000	2245700000	556180000	575070000	726690000	7	7	7	1	NaN	sp|Q2FGK9|NUSB_STAA3	sp|Q2FGK9|NUSB_STAA3	308	sp|Q2FGK9|NUSB_STAA3 Transcription antitermination protein NusB OS=Staphylococcus aureus (strain USA300) OX=367830 GN=nusB PE=3 SV=1
28.2	27.8486	28.1325	28.1158	28.2321	28.4391	28.1792	28.2147	27.8078	28.043	28.0752	28.0305	13	13	13	36.2	36.2	36.2	50.894	0	73.473	3204200000	90	195890000	37453000	28578000	335590000	217200000	230780000	515440000	360610000	328170000	288290000	318140000	348070000	13	13	13	1	NaN	sp|Q2FGL0|EX7L_STAA3	sp|Q2FGL0|EX7L_STAA3	309	sp|Q2FGL0|EX7L_STAA3 Exodeoxyribonuclease 7 large subunit OS=Staphylococcus aureus (strain USA300) OX=367830 GN=xseA PE=3 SV=1
28.9193	28.9565	28.8779	28.6202	28.676	28.7042	28.8069	28.6986	28.7277	28.7142	29.2098	28.9919	6	6	6	49.3	49.3	49.3	17.097	0	227.4	4009400000	76	239270000	46491000	35689000	352220000	218170000	218940000	628240000	389290000	340430000	408310000	600980000	531360000	6	6	6	1	NaN	sp|Q2FGL3|ARGR_STAA3	sp|Q2FGL3|ARGR_STAA3	310	sp|Q2FGL3|ARGR_STAA3 Arginine repressor OS=Staphylococcus aureus (strain USA300) OX=367830 GN=argR PE=3 SV=1
29.8373	28.8206	29.4238	29.7873	29.7237	29.8469	29.5753	29.8848	29.7319	29.3833	29.7263	29.6591	6	6	6	61.4	61.4	61.4	16.221	0	211.28	7114700000	136	474610000	54884000	47906000	611670000	552090000	376570000	798830000	1011200000	729530000	587620000	915670000	954110000	6	6	6	1	NaN	sp|Q2FGL9|Y1463_STAA3	sp|Q2FGL9|Y1463_STAA3	311	sp|Q2FGL9|Y1463_STAA3 UPF0403 protein SAUSA300_1463 OS=Staphylococcus aureus (strain USA300) OX=367830 GN=SAUSA300_1463 PE=3 SV=1
27.508	27.2674	27.1444	27.1359	27.0455	26.8427	27.4545	27.0981	27.0926	26.7605	26.7038	26.7818	7	7	7	32	32	32	34.584	0	45.185	1186300000	77	78863000	14224000	10442000	117510000	74702000	66507000	245940000	120570000	100790000	114670000	112400000	129690000	7	7	7	1	NaN	sp|Q2FGM9|RNZ_STAA3	sp|Q2FGM9|RNZ_STAA3	312	sp|Q2FGM9|RNZ_STAA3 Ribonuclease Z OS=Staphylococcus aureus (strain USA300) OX=367830 GN=rnz PE=3 SV=1
27.722	27.508	NaN	27.4515	27.6286	27.3007	27.6761	28.0098	27.52	NaN	27.9832	28.0664	3	3	3	10.3	10.3	10.3	28.67	0	4.3722	2028600000	17	11408000	1954500	188510000	1650200000	12555000	9058100	31300000	28794000	15947000	12700000	30442000	35729000	3	3	3	1	NaN	sp|Q2FGN7|SCPA_STAA3	sp|Q2FGN7|SCPA_STAA3	313	sp|Q2FGN7|SCPA_STAA3 Segregation and condensation protein A OS=Staphylococcus aureus (strain USA300) OX=367830 GN=scpA PE=3 SV=1
26.3693	26.0264	26.1262	26.5825	26.7213	26.909	NaN	26.7706	27.3196	26.9652	26.3461	26.6017	3	3	3	16.7	16.7	16.7	20.236	0	8.3962	914670000	20	45108000	4919300	4687900	87032000	67471000	59051000	112990000	156890000	117420000	85845000	83936000	89313000	3	3	3	1	NaN	sp|Q2FGN8|SCPB_STAA3	sp|Q2FGN8|SCPB_STAA3	314	sp|Q2FGN8|SCPB_STAA3 Segregation and condensation protein B OS=Staphylococcus aureus (strain USA300) OX=367830 GN=scpB PE=3 SV=1
31.3695	31.1446	32.107	31.2067	31.3167	31.4926	31.2227	31.2911	31.2307	31.4827	31.3566	31.3055	18	18	18	59.9	59.9	59.9	53.221	0	323.31	24252000000	470	1303100000	217050000	250950000	2162400000	1445900000	1696800000	3230000000	2513600000	1851900000	2993300000	3257800000	3329400000	18	18	18	1	NaN	sp|Q2FGW1|EBPS_STAA3	sp|Q2FGW1|EBPS_STAA3	315	sp|Q2FGW1|EBPS_STAA3 Elastin-binding protein EbpS OS=Staphylococcus aureus (strain USA300) OX=367830 GN=ebpS PE=3 SV=3
30.9798	30.9432	30.9119	30.9304	30.8554	30.9892	30.9816	30.9969	30.9491	31.1496	31.2461	31.1387	20	20	20	50	50	50	48.969	0	293.3	21970000000	337	1012900000	122300000	114110000	1437600000	747280000	961530000	7967700000	2217500000	1171400000	1944600000	2132200000	2141000000	20	20	20	1	NaN	sp|Q2FGW7|DER_STAA3	sp|Q2FGW7|DER_STAA3	316	sp|Q2FGW7|DER_STAA3 GTPase Der OS=Staphylococcus aureus (strain USA300) OX=367830 GN=der PE=3 SV=1
29.3072	29.1469	28.8831	29.2741	29.2288	29.3804	29.1585	29.396	28.8552	29.1805	29.4394	29.3735	13	13	13	62.3	62.3	62.3	36.071	0	307.73	4909600000	147	270190000	94783000	41959000	351290000	242320000	489740000	619120000	561890000	277690000	528840000	666080000	765740000	13	13	13	1	NaN	sp|Q2FGW8|GPDA_STAA3	sp|Q2FGW8|GPDA_STAA3	317	sp|Q2FGW8|GPDA_STAA3 Glycerol-3-phosphate dehydrogenase [NAD(P)+] OS=Staphylococcus aureus (strain USA300) OX=367830 GN=gpsA PE=3 SV=1
29.6998	29.0661	28.7318	29.3061	29.1784	29.7831	30.0181	29.9981	30.035	31.6008	31.9435	31.776	7	7	7	65.8	65.8	65.8	16.575	0	231.17	16727000000	163	292260000	38913000	29759000	432270000	293290000	330160000	1009300000	799690000	953720000	3312400000	4501000000	4733900000	7	7	7	1	NaN	sp|Q2FGX3|NDK_STAA3	sp|Q2FGX3|NDK_STAA3	318	sp|Q2FGX3|NDK_STAA3 Nucleoside diphosphate kinase OS=Staphylococcus aureus (strain USA300) OX=367830 GN=ndk PE=3 SV=2
30.2988	30.1978	30.0602	30.1252	30.2219	30.4075	30.3066	30.3478	30.049	29.7337	29.8989	29.8384	18	18	18	61.3	61.3	61.3	43.046	0	273.53	10075000000	284	535050000	99573000	74067000	983880000	704200000	621050000	1839000000	1378300000	778800000	846090000	1066800000	1148300000	18	18	18	1	NaN	sp|Q2FGX4|AROC_STAA3	sp|Q2FGX4|AROC_STAA3	319	sp|Q2FGX4|AROC_STAA3 Chorismate synthase OS=Staphylococcus aureus (strain USA300) OX=367830 GN=aroC PE=3 SV=1
28.4323	28.7142	28.1272	28.6404	28.8558	28.982	28.8042	28.8984	28.5856	28.271	28.2069	28.3071	13	13	13	47.2	47.2	47.2	40.315	0	89.401	3517600000	93	188310000	35098000	21242000	349930000	242860000	236780000	711800000	413240000	322100000	312320000	270410000	413520000	13	13	13	1	NaN	sp|Q2FGX5|AROB_STAA3	sp|Q2FGX5|AROB_STAA3	320	sp|Q2FGX5|AROB_STAA3 3-dehydroquinate synthase OS=Staphylococcus aureus (strain USA300) OX=367830 GN=aroB PE=3 SV=1
29.5076	29.304	29.3538	29.3114	29.328	29.3591	29.445	29.4151	29.2219	29.1509	29.2462	29.1286	16	16	16	61.3	61.3	61.3	47.003	0	323.31	5533800000	200	372930000	54832000	47968000	568010000	356090000	352040000	787780000	714350000	457040000	565330000	640070000	617310000	16	16	16	1	NaN	sp|Q2FGX6|AROA_STAA3	sp|Q2FGX6|AROA_STAA3	321	sp|Q2FGX6|AROA_STAA3 3-phosphoshikimate 1-carboxyvinyltransferase OS=Staphylococcus aureus (strain USA300) OX=367830 GN=aroA PE=3 SV=1
28.8554	28.5354	28.8818	28.6954	28.6953	28.847	28.7987	28.5599	28.5677	28.3742	28.4949	28.5897	28	28	28	31.4	31.4	31.4	104.22	0	70.409	3413500000	187	237670000	42575000	37962000	408700000	239090000	231320000	543200000	329710000	216780000	276100000	400610000	449780000	28	28	28	1	NaN	sp|Q2FGY5|DING_STAA3	sp|Q2FGY5|DING_STAA3	322	sp|Q2FGY5|DING_STAA3 3-5 exonuclease DinG OS=Staphylococcus aureus (strain USA300) OX=367830 GN=dinG PE=3 SV=1
33.4228	33.1933	33.0257	33.351	33.3898	33.4592	33.1804	33.2402	32.8581	33.0144	33.2654	33.1024	22	22	22	70.2	70.2	70.2	49.157	0	323.31	84555000000	726	4771400000	888110000	616330000	9285400000	5955000000	5757000000	12945000000	9811200000	5908400000	7941000000	10242000000	10433000000	22	22	22	1	NaN	sp|Q2FGY6|SYN_STAA3	sp|Q2FGY6|SYN_STAA3	323	sp|Q2FGY6|SYN_STAA3 Asparagine--tRNA ligase OS=Staphylococcus aureus (strain USA300) OX=367830 GN=asnS PE=3 SV=1
23.8915	NaN	NaN	23.9637	NaN	23.8963	NaN	NaN	23.8966	24.5114	24.4478	24.1415	3	3	3	13.9	13.9	13.9	22.191	0.0029155	1.9734	124720000	7	7003100	618310	0	13743000	3720500	6029200	8011100	4753500	9502200	25319000	19548000	26472000	3	3	3	1	NaN	sp|Q2FGZ3|Y1338_STAA3	sp|Q2FGZ3|Y1338_STAA3	324	sp|Q2FGZ3|Y1338_STAA3 UPF0398 protein SAUSA300_1338 OS=Staphylococcus aureus (strain USA300) OX=367830 GN=SAUSA300_1338 PE=3 SV=1
31.2111	30.9579	30.513	30.6068	30.674	30.3075	30.6506	30.9488	30.9168	31.2087	31.4285	31.0819	5	5	5	50	50	50	13.151	0	265.59	17560000000	121	1089100000	203040000	115640000	1535200000	991340000	543650000	2066000000	1850800000	1486700000	2257800000	2784600000	2635900000	5	5	5	1	NaN	sp|Q2FGZ4|GPSB_STAA3	sp|Q2FGZ4|GPSB_STAA3	325	sp|Q2FGZ4|GPSB_STAA3 Cell cycle protein GpsB OS=Staphylococcus aureus (strain USA300) OX=367830 GN=gpsB PE=3 SV=1
31.0284	31.1047	31.1621	29.9747	29.8864	30.1862	30.6822	30.4072	30.8706	30.8699	31.2299	31.0971	16	16	16	55.1	55.1	55.1	40.234	0	235.77	16474000000	204	958510000	133750000	100460000	479410000	1138600000	456340000	3798400000	593580000	2572800000	2271600000	1636400000	2334500000	16	16	16	1	NaN	sp|Q2FH00|DHA1_STAA3	sp|Q2FH00|DHA1_STAA3	326	sp|Q2FH00|DHA1_STAA3 Alanine dehydrogenase 1 OS=Staphylococcus aureus (strain USA300) OX=367830 GN=ald1 PE=3 SV=1
29.1269	29.2559	28.8855	27.7387	27.6369	27.8943	28.3152	27.9222	27.7963	29.0246	29.3325	29.2631	13	13	13	56.4	56.4	56.4	37.305	0	189.72	3769800000	134	249570000	48391000	29946000	245490000	134150000	87729000	316490000	251090000	198980000	637050000	766790000	804160000	13	13	13	1	NaN	sp|Q2FH01|TDCB_STAA3	sp|Q2FH01|TDCB_STAA3	327	sp|Q2FH01|TDCB_STAA3 L-threonine dehydratase catabolic TdcB OS=Staphylococcus aureus (strain USA300) OX=367830 GN=tdcB PE=3 SV=1
NaN	NaN	NaN	NaN	NaN	NaN	NaN	NaN	NaN	29.9982	30.3155	30.3594	8	8	8	27.3	27.3	27.3	42.981	0	39.18	25909000000	13	1786800000	336330000	225930000	3813500000	2651500000	2701800000	4527100000	3183500000	2844600000	1051300000	1362000000	1424700000	8	8	8	1	NaN	sp|Q2FH09|CVFC_STAA3	sp|Q2FH09|CVFC_STAA3	328	sp|Q2FH09|CVFC_STAA3 Conserved virulence factor C OS=Staphylococcus aureus (strain USA300) OX=367830 GN=cvfC PE=3 SV=1
29.3157	29.2615	29.1143	28.8565	28.7377	28.9408	29.4638	29.1799	29.5368	29.1	29.3825	29.2297	10	10	10	64.1	64.1	64.1	16.014	0	147.55	5207900000	134	297550000	57143000	48461000	422740000	236700000	243860000	905180000	549770000	539160000	560110000	681330000	665850000	10	10	10	1	NaN	sp|Q2FH10|Y1321_STAA3	sp|Q2FH10|Y1321_STAA3	329	sp|Q2FH10|Y1321_STAA3 UPF0403 protein SAUSA300_1321 OS=Staphylococcus aureus (strain USA300) OX=367830 GN=SAUSA300_1321 PE=3 SV=1
30.6337	30.6366	30.3833	30.6009	30.6822	30.7088	30.5667	30.7028	30.5114	30.2498	30.3566	30.3487	14	14	14	58.5	58.5	58.5	36.839	0	257.34	13161000000	212	478890000	204840000	162240000	1007600000	674200000	614920000	3957800000	945890000	1916800000	1271800000	976840000	949050000	14	14	14	1	NaN	sp|Q2FH11|TYSY_STAA3	sp|Q2FH11|TYSY_STAA3	330	sp|Q2FH11|TYSY_STAA3 Thymidylate synthase OS=Staphylococcus aureus (strain USA300) OX=367830 GN=thyA PE=3 SV=1
30.343	30.2442	29.6483	29.8525	30.0073	29.9002	30.3384	30.1882	30.3896	29.5295	29.9683	29.9448	6	6	6	56.3	56.3	56.3	16.277	0	78.274	9370300000	180	591760000	119170000	63143000	798050000	569610000	454370000	1712300000	1109200000	1104900000	686280000	1024000000	1137500000	6	6	6	1	NaN	sp|Q2FH15|MSRB_STAA3	sp|Q2FH15|MSRB_STAA3	331	sp|Q2FH15|MSRB_STAA3 Peptide methionine sulfoxide reductase MsrB OS=Staphylococcus aureus (strain USA300) OX=367830 GN=msrB PE=3 SV=1
30.5599	30.6782	30.2169	30.6754	30.6775	30.7961	30.5771	30.4601	30.2245	30.3986	30.3525	30.3214	14	14	14	52.2	52.2	52.2	39.696	0	323.31	12866000000	200	675300000	144470000	91134000	1313300000	887510000	843780000	2096300000	1295100000	1029300000	1367900000	1502200000	1619800000	14	14	14	1	NaN	sp|Q2FH20|MURG_STAA3	sp|Q2FH20|MURG_STAA3	333	sp|Q2FH20|MURG_STAA3 UDP-N-acetylglucosamine--N-acetylmuramyl-(pentapeptide) pyrophosphoryl-undecaprenol N-acetylglucosamine transferase OS=Staphylococcus aureus (strain USA300) OX=367830 GN=murG PE=3 SV=1
29.1225	29.1506	28.7326	29.1567	29.1969	29.421	28.8533	28.9977	28.7927	28.6059	28.8106	28.6905	9	9	9	54.8	54.8	54.8	25.498	0	167.25	4333300000	132	265540000	55491000	33193000	509700000	312670000	291540000	631910000	445820000	329200000	429370000	492190000	536640000	9	9	9	1	NaN	sp|Q2FH23|ARLR_STAA3	sp|Q2FH23|ARLR_STAA3	334	sp|Q2FH23|ARLR_STAA3 Response regulator ArlR OS=Staphylococcus aureus (strain USA300) OX=367830 GN=arlR PE=3 SV=1
27.7447	27.7318	27.6229	27.6351	27.7777	27.9331	27.7138	27.7757	27.5277	27.6208	27.6759	27.6957	12	12	12	35	35	35	52.399	0	78.571	1803000000	105	100450000	23091000	11983000	232870000	149410000	132060000	230960000	158420000	109280000	204560000	183390000	266470000	12	12	12	1	NaN	sp|Q2FH24|ARLS_STAA3	sp|Q2FH24|ARLS_STAA3	335	sp|Q2FH24|ARLS_STAA3 Signal transduction histidine-protein kinase ArlS OS=Staphylococcus aureus (strain USA300) OX=367830 GN=arlS PE=3 SV=1
29.8167	29.8561	29.9588	30.053	29.9484	29.8882	30.3944	30.4706	30.6921	33.083	33.1015	33.122	43	43	43	58	58	58	105.34	0	323.31	35949000000	459	356880000	71820000	63567000	611050000	365050000	350430000	1572100000	1211000000	1040600000	9188400000	10168000000	10950000000	43	43	43	1	NaN	sp|Q2FH25|ODO1_STAA3	sp|Q2FH25|ODO1_STAA3	336	sp|Q2FH25|ODO1_STAA3 2-oxoglutarate dehydrogenase E1 component OS=Staphylococcus aureus (strain USA300) OX=367830 GN=odhA PE=3 SV=1
28.0096	28.3319	28.6695	28.327	28.4218	28.3726	28.7764	29.0884	29.1645	32.2804	31.7316	31.6877	20	20	20	51.2	51.2	51.2	46.673	0	323.31	15195000000	213	73832000	23751000	18242000	255810000	106260000	90828000	430890000	508410000	427820000	4496900000	3688800000	5073900000	20	20	20	1	NaN	sp|Q2FH26|ODO2_STAA3	sp|Q2FH26|ODO2_STAA3	337	sp|Q2FH26|ODO2_STAA3 Dihydrolipoyllysine-residue succinyltransferase component of 2-oxoglutarate dehydrogenase complex OS=Staphylococcus aureus (strain USA300) OX=367830 GN=odhB PE=3 SV=1
30.1115	30.1822	29.9599	29.7536	29.7311	29.8863	30.0017	30.0598	30.0215	28.8297	28.8908	28.8574	12	12	12	69.6	69.6	69.6	29.39	0	323.31	7201200000	189	520000000	98852000	72809000	767840000	481380000	485740000	1420300000	1035900000	789060000	457000000	551170000	521130000	12	12	12	1	NaN	sp|Q2FH29|Y1302_STAA3	sp|Q2FH29|Y1302_STAA3	338	sp|Q2FH29|Y1302_STAA3 Uncharacterized protein SAUSA300_1302 OS=Staphylococcus aureus (strain USA300) OX=367830 GN=SAUSA300_1302 PE=3 SV=1
30.8097	30.841	30.773	30.4987	30.4885	30.4186	30.7737	30.8791	30.8348	30.12	30.3056	30.2275	25	25	25	81	81	81	43.407	0	323.31	13435000000	340	869970000	169280000	146190000	1193500000	785540000	667710000	2371600000	1660900000	1521100000	1338000000	1266700000	1444800000	25	25	25	1	NaN	sp|Q2FH32|TELL_STAA3	sp|Q2FH32|TELL_STAA3	340	sp|Q2FH32|TELL_STAA3 TelA-like protein SAUSA300_1299 OS=Staphylococcus aureus (strain USA300) OX=367830 GN=SAUSA300_1299 PE=3 SV=1
27.5692	28.428	28.3293	28.1706	27.6804	26.7888	28.2744	28.1061	28.6256	28.1128	27.2406	27.8789	3	3	3	74.2	74.2	74.2	10.16	0	98.159	2248200000	34	105200000	30154000	23058000	230820000	106870000	85983000	404290000	289860000	283740000	240980000	186170000	261050000	3	3	3	1	NaN	sp|Q2FH34|ACYP_STAA3	sp|Q2FH34|ACYP_STAA3	341	sp|Q2FH34|ACYP_STAA3 Acylphosphatase OS=Staphylococcus aureus (strain USA300) OX=367830 GN=acyP PE=3 SV=1
31.5962	32.0421	32.1515	31.8574	31.9919	32.1309	31.267	31.7421	32.0334	30.9455	31.1478	31.0913	6	6	6	80.3	80.3	80.3	7.321	0	323.31	28502000000	896	1691500000	463420000	477530000	3294300000	2231800000	2406200000	3957800000	3278600000	3145500000	2228000000	2648800000	2679000000	6	6	6	1	NaN	sp|Q2FH36|CSPA_STAA3	sp|Q2FH36|CSPA_STAA3	342	sp|Q2FH36|CSPA_STAA3 Cold shock protein CspA OS=Staphylococcus aureus (strain USA300) OX=367830 GN=cspA PE=3 SV=1
27.6525	27.6759	27.693	27.8389	27.9759	27.945	27.8624	28.1071	28.2847	27.1519	27.3952	27.5037	10	10	10	32.6	32.6	32.6	43.143	0	104.3	1990100000	73	75048000	13543000	18678000	184240000	133800000	135980000	377020000	280250000	243770000	49890000	224580000	253330000	10	10	10	1	NaN	sp|Q2FH40|Y1291_STAA3	sp|Q2FH40|Y1291_STAA3	343	sp|Q2FH40|Y1291_STAA3 Uncharacterized hydrolase SAUSA300_1291 OS=Staphylococcus aureus (strain USA300) OX=367830 GN=SAUSA300_1291 PE=3 SV=1
29.3985	29.67	29.6372	29.4282	29.6987	29.7824	29.4875	29.8074	29.8871	28.6937	28.76	28.725	8	8	8	42.3	42.3	42.3	25.258	0	177.81	6330900000	134	386280000	62893000	47991000	586730000	428280000	499070000	1490400000	803730000	659500000	390090000	452130000	523790000	8	8	8	1	NaN	sp|Q2FH41|DAPH_STAA3	sp|Q2FH41|DAPH_STAA3	344	sp|Q2FH41|DAPH_STAA3 2,3,4,5-tetrahydropyridine-2,6-dicarboxylate N-acetyltransferase OS=Staphylococcus aureus (strain USA300) OX=367830 GN=dapH PE=3 SV=1
28.5195	28.4392	28.531	29.2304	29.2137	28.8469	28.6927	29.0148	29.3767	28.162	28.0428	27.8507	10	10	10	52.5	52.5	52.5	26.654	0	108.73	3830800000	120	181300000	29695000	16802000	619270000	334540000	249910000	570230000	417000000	571080000	276160000	273450000	291400000	10	10	10	1	NaN	sp|Q2FH42|DAPB_STAA3	sp|Q2FH42|DAPB_STAA3	345	sp|Q2FH42|DAPB_STAA3 4-hydroxy-tetrahydrodipicolinate reductase OS=Staphylococcus aureus (strain USA300) OX=367830 GN=dapB PE=3 SV=1
29.1166	29.0542	28.8991	29.4974	29.5291	29.5952	29.3476	29.3611	29.6118	28.4235	28.7676	28.5543	16	16	15	73.9	73.9	71.5	32.584	0	278.33	4962500000	185	217270000	50547000	46342000	752960000	471250000	429950000	876210000	541130000	549320000	251750000	408600000	367190000	16	16	15	1	NaN	sp|Q2FH43|DAPA_STAA3	sp|Q2FH43|DAPA_STAA3	346	sp|Q2FH43|DAPA_STAA3 4-hydroxy-tetrahydrodipicolinate synthase OS=Staphylococcus aureus (strain USA300) OX=367830 GN=dapA PE=3 SV=1
30.3224	30.062	30.1819	30.2323	30.181	30.3484	30.2479	30.1092	29.9258	30.1114	30.1752	30.136	12	12	12	44	44	44	34.198	0	103.74	10393000000	219	641250000	94803000	71358000	969060000	669750000	669680000	1823000000	1033300000	796920000	1096800000	1291400000	1236000000	12	12	12	1	NaN	sp|Q2FH47|CVFB_STAA3	sp|Q2FH47|CVFB_STAA3	347	sp|Q2FH47|CVFB_STAA3 Conserved virulence factor B OS=Staphylococcus aureus (strain USA300) OX=367830 GN=cvfB PE=3 SV=1
26.0334	26.5451	26.0805	26.234	26.2409	25.8831	26.336	26.5659	26.5442	26.4389	26.0182	26.1149	6	6	6	17.7	17.7	17.7	32.822	0	17.572	643270000	23	12139000	10930000	8626700	43352000	47880000	16709000	82399000	76891000	83620000	111400000	62567000	86762000	6	6	6	1	NaN	sp|Q2FH78|GLCT_STAA3	sp|Q2FH78|GLCT_STAA3	352	sp|Q2FH78|GLCT_STAA3 Protein GlcT OS=Staphylococcus aureus (strain USA300) OX=367830 GN=glcT PE=3 SV=2
29.0782	29.0603	29.1051	28.9746	29.0331	29.5495	28.8512	28.8506	29.0823	28.7128	28.7834	28.6873	5	5	5	52	52	52	11.496	0	32.948	3940400000	101	330270000	70086000	55940000	472370000	308990000	232830000	559320000	407070000	393460000	236200000	425160000	448700000	5	5	5	1	NaN	sp|Q2FH83|Y1248_STAA3	sp|Q2FH83|Y1248_STAA3	354	sp|Q2FH83|Y1248_STAA3 Uncharacterized protein SAUSA300_1248 OS=Staphylococcus aureus (strain USA300) OX=367830 GN=SAUSA300_1248 PE=3 SV=1
30.6128	31.5477	30.796	31.9514	32.1528	31.952	30.5375	31.1016	30.9299	29.891	29.9705	30.0272	7	7	7	65.8	65.8	65.8	13.616	0	323.31	18501000000	196	769910000	255190000	144660000	3547300000	2532200000	2163500000	2494900000	2194100000	1560200000	990830000	1259800000	588890000	7	7	7	1	NaN	sp|Q2FH87|MSCL_STAA3	sp|Q2FH87|MSCL_STAA3	355	sp|Q2FH87|MSCL_STAA3 Large-conductance mechanosensitive channel OS=Staphylococcus aureus (strain USA300) OX=367830 GN=mscL PE=3 SV=2
28.0164	27.7503	27.9661	28.1874	28.0734	28.3241	27.8174	27.6368	27.5989	27.7277	28.1292	27.8858	26	26	26	29.5	29.5	29.5	117.28	0	60.472	2166500000	146	109130000	17965000	21306000	301610000	158450000	163980000	316830000	172450000	145550000	222940000	284970000	251280000	26	26	26	1	NaN	sp|Q2FH88|SBCC_STAA3	sp|Q2FH88|SBCC_STAA3	356	sp|Q2FH88|SBCC_STAA3 Nuclease SbcCD subunit C OS=Staphylococcus aureus (strain USA300) OX=367830 GN=sbcC PE=3 SV=1
26.6403	26.4756	25.9887	26.6569	26.5115	26.9774	26.4463	26.3965	26.1371	26.4744	26.5607	26.5475	7	7	7	27.3	27.3	27.3	42.935	0	26.012	810270000	52	55122000	6248400	4908500	102140000	42905000	70546000	109600000	97614000	48090000	99795000	76021000	97281000	7	7	7	1	NaN	sp|Q2FH89|SBCD_STAA3	sp|Q2FH89|SBCD_STAA3	357	sp|Q2FH89|SBCD_STAA3 Nuclease SbcCD subunit D OS=Staphylococcus aureus (strain USA300) OX=367830 GN=sbcD PE=3 SV=1
27.5825	27.7801	27.4486	27.2687	27.5147	27.4576	27.3106	27.581	27.3255	26.7548	26.8622	27.1883	4	4	4	36.7	36.7	36.7	23.301	0	31.435	1386400000	56	105920000	17393000	12334000	158420000	95083000	86295000	253510000	210940000	159590000	101380000	96285000	89207000	4	4	4	1	NaN	sp|Q2FH94|LEXA_STAA3	sp|Q2FH94|LEXA_STAA3	358	sp|Q2FH94|LEXA_STAA3 LexA repressor OS=Staphylococcus aureus (strain USA300) OX=367830 GN=lexA PE=3 SV=1
27.8755	27.7853	27.9293	27.4185	27.7266	27.3438	28.9231	28.9408	29.222	29.0732	29.1614	29.195	14	14	14	45.8	45.8	45.8	36.116	0	132.86	3930800000	128	104700000	19030000	20041000	145220000	80061000	75054000	724310000	469400000	446440000	584120000	644980000	617450000	14	14	14	1	NaN	sp|Q2FH96|GUAC_STAA3	sp|Q2FH96|GUAC_STAA3	359	sp|Q2FH96|GUAC_STAA3 GMP reductase OS=Staphylococcus aureus (strain USA300) OX=367830 GN=guaC PE=3 SV=1
27.382	26.854	26.9605	30.1945	30.3406	30.3624	30.2775	30.4261	30.5222	33.8221	33.9389	33.9305	28	28	28	71.3	71.3	71.3	58.379	0	323.31	56265000000	397	44380000	11261000	9498100	1008000000	701580000	538420000	1426800000	968290000	1103200000	14683000000	16932000000	18838000000	28	28	28	1	NaN	sp|Q2FH99|CATA_STAA3	sp|Q2FH99|CATA_STAA3	360	sp|Q2FH99|CATA_STAA3 Catalase OS=Staphylococcus aureus (strain USA300) OX=367830 GN=katA PE=3 SV=1
26.4551	26.5863	26.1867	26.9652	27.0607	26.854	27.1941	26.9877	26.998	26.8098	26.9299	26.7212	8	8	8	38.5	38.5	38.5	33.266	0	40.392	1059100000	61	41518000	9166800	5663900	91261000	77584000	56944000	208310000	125620000	125180000	121640000	81947000	114280000	8	8	8	1	NaN	sp|Q2FHA3|KHSE_STAA3	sp|Q2FHA3|KHSE_STAA3	361	sp|Q2FHA3|KHSE_STAA3 Homoserine kinase OS=Staphylococcus aureus (strain USA300) OX=367830 GN=thrB PE=3 SV=1
25.7244	25.3168	25.5409	25.4415	25.3849	NaN	26.0512	26.0069	25.4368	25.2527	25.8815	25.8843	4	4	4	28.9	28.9	28.9	35.868	0	45.018	475490000	15	18965000	3417200	2911600	47408000	26942000	14004000	98629000	65245000	24208000	41850000	71225000	60690000	4	4	4	1	NaN	sp|Q2FHD6|MIAA_STAA3	sp|Q2FHD6|MIAA_STAA3	362	sp|Q2FHD6|MIAA_STAA3 tRNA dimethylallyltransferase OS=Staphylococcus aureus (strain USA300) OX=367830 GN=miaA PE=3 SV=1
31.845	31.7659	31.7919	31.9663	32.0591	32.133	31.763	31.8136	31.6267	31.8725	32.017	31.9397	29	29	29	59.6	59.6	59.6	62.387	0	323.31	34322000000	499	1803600000	291780000	254660000	3542100000	2162400000	2262100000	5041600000	3608800000	2471900000	3816700000	4356800000	4709700000	29	29	29	1	NaN	sp|Q2FHD8|GLPD_STAA3	sp|Q2FHD8|GLPD_STAA3	363	sp|Q2FHD8|GLPD_STAA3 Aerobic glycerol-3-phosphate dehydrogenase OS=Staphylococcus aureus (strain USA300) OX=367830 GN=glpD PE=3 SV=1
30.0303	29.7101	29.7086	29.6613	29.6918	29.6313	29.9307	29.7756	29.4784	30.0723	30.2309	30.2097	21	21	21	50.8	50.8	50.8	55.625	0	195.11	8440400000	219	512090000	72211000	78346000	827140000	511710000	291800000	1337700000	795990000	569550000	1139600000	1119900000	1184400000	21	21	21	1	NaN	sp|Q2FHD9|GLPK_STAA3	sp|Q2FHD9|GLPK_STAA3	364	sp|Q2FHD9|GLPK_STAA3 Glycerol kinase OS=Staphylococcus aureus (strain USA300) OX=367830 GN=glpK PE=3 SV=1
29.037	28.7616	28.6803	28.8116	28.8061	28.752	28.6573	28.687	28.343	28.5557	28.456	28.4872	24	24	24	45.1	45.1	45.1	76.854	0	94.223	3352400000	219	286890000	48782000	35111000	461490000	238750000	236620000	475420000	308090000	210780000	304120000	380640000	365700000	24	24	24	1	NaN	sp|Q2FHE2|MUTL_STAA3	sp|Q2FHE2|MUTL_STAA3	365	sp|Q2FHE2|MUTL_STAA3 DNA mismatch repair protein MutL OS=Staphylococcus aureus (strain USA300) OX=367830 GN=mutL PE=3 SV=1
NaN	25.48	NaN	24.5406	24.9998	NaN	23.4096	NaN	NaN	28.4513	29.1784	28.6038	13	13	13	29	29	29	58.931	0	70.019	1439900000	44	1538000	4591700	167370	73261000	60310000	5540100	82477000	6553900	3764200	323120000	391250000	487330000	13	13	13	1	NaN	sp|Q2FHE6|MIAB_STAA3	sp|Q2FHE6|MIAB_STAA3	366	sp|Q2FHE6|MIAB_STAA3 tRNA-2-methylthio-N(6)-dimethylallyladenosine synthase OS=Staphylococcus aureus (strain USA300) OX=367830 GN=miaB PE=3 SV=1
29.8132	29.4913	29.5662	30.2309	30.246	30.4082	29.6821	29.7159	29.3868	29.9614	30.2169	30.1751	22	22	22	55.1	55.1	55.1	58.512	0	230.32	8980100000	212	378340000	74769000	67587000	1108800000	697550000	555350000	1256100000	721770000	537500000	928250000	1210300000	1443900000	22	22	22	1	NaN	sp|Q2FHF2|RNY_STAA3	sp|Q2FHF2|RNY_STAA3	367	sp|Q2FHF2|RNY_STAA3 Ribonuclease Y OS=Staphylococcus aureus (strain USA300) OX=367830 GN=rny PE=3 SV=1
32.598	32.4669	32.4798	32.4495	32.5014	32.6135	32.3811	32.387	32.0628	32.2892	32.307	32.3571	30	30	30	60.1	60.1	60.1	62.603	0	323.31	45825000000	643	2949400000	575980000	514600000	4678700000	3204100000	3079900000	7039500000	4664200000	3289600000	4843700000	4965700000	6019800000	30	30	30	1	NaN	sp|Q2FHG3|RNJ2_STAA3	sp|Q2FHG3|RNJ2_STAA3	368	sp|Q2FHG3|RNJ2_STAA3 Ribonuclease J 2 OS=Staphylococcus aureus (strain USA300) OX=367830 GN=rnj2 PE=3 SV=2
33.451	33.4368	33.2469	33.2556	33.3172	33.4656	33.3342	33.4313	33.3186	32.7696	32.9563	32.872	41	41	41	65.2	65.2	65.2	77.361	0	323.31	83466000000	845	4900100000	1029000000	761530000	8673500000	5329500000	5941300000	14323000000	10255000000	7767000000	6918400000	8593700000	8974200000	41	41	41	1	NaN	sp|Q2FHG4|PNP_STAA3	sp|Q2FHG4|PNP_STAA3	369	sp|Q2FHG4|PNP_STAA3 Polyribonucleotide nucleotidyltransferase OS=Staphylococcus aureus (strain USA300) OX=367830 GN=pnp PE=3 SV=1
30.9938	30.4222	30.7881	31.4325	31.1708	31.3428	31.7129	31.3083	31.2375	30.7946	30.9622	30.8997	2	2	2	39.3	39.3	39.3	10.608	0	143.72	20946000000	100	1181100000	109620000	93417000	2488700000	1432600000	1442500000	3080800000	2798100000	1955300000	1653400000	2370300000	2339800000	2	2	2	1	NaN	sp|Q2FHG5|RS15_STAA3	sp|Q2FHG5|RS15_STAA3	370	sp|Q2FHG5|RS15_STAA3 30S ribosomal protein S15 OS=Staphylococcus aureus (strain USA300) OX=367830 GN=rpsO PE=3 SV=1
28.4556	28.0666	28.1419	28.3943	28.2617	28.5936	28.6063	28.5362	28.4924	28.607	28.8107	28.784	12	12	12	46.2	46.2	46.2	34.593	0	66.429	3446600000	173	154400000	30276000	21497000	318670000	170150000	192800000	568180000	326220000	287670000	409410000	463960000	503400000	12	12	12	1	NaN	sp|Q2FHG7|TRUB_STAA3	sp|Q2FHG7|TRUB_STAA3	371	sp|Q2FHG7|TRUB_STAA3 tRNA pseudouridine synthase B OS=Staphylococcus aureus (strain USA300) OX=367830 GN=truB PE=3 SV=1
28.2005	29.0939	29.0624	28.2629	28.3307	27.841	27.4381	28.0415	28.2663	27.6739	27.8237	27.7223	6	6	6	60.3	60.3	60.3	13.515	0	214.1	1923200000	62	213000000	53901000	51783000	432930000	217450000	62636000	96541000	156330000	160930000	175590000	158240000	143910000	6	6	6	1	NaN	sp|Q2FHG8|RBFA_STAA3	sp|Q2FHG8|RBFA_STAA3	372	sp|Q2FHG8|RBFA_STAA3 Ribosome-binding factor A OS=Staphylococcus aureus (strain USA300) OX=367830 GN=rbfA PE=3 SV=1
32.7355	32.658	32.8655	32.6763	32.6649	32.7983	32.782	32.8776	32.616	33.1029	33.2002	33.1337	33	33	33	57.3	57.3	57.3	77.87	0	323.31	68435000000	702	3175700000	632110000	556160000	5912200000	3672800000	3518200000	10052000000	7293000000	4996900000	8346700000	9953300000	10325000000	33	33	33	1	NaN	sp|Q2FHG9|IF2_STAA3	sp|Q2FHG9|IF2_STAA3	373	sp|Q2FHG9|IF2_STAA3 Translation initiation factor IF-2 OS=Staphylococcus aureus (strain USA300) OX=367830 GN=infB PE=3 SV=1
29.0942	29.1304	28.8635	28.4275	28.51	28.522	28.7572	28.8656	28.8832	29.1849	29.2458	29.0309	5	5	5	50.3	50.3	50.3	17.627	0	108.92	4236500000	54	242730000	54654000	34915000	301210000	198970000	188160000	562380000	457760000	371640000	559310000	640750000	624050000	5	5	5	1	NaN	sp|Q2FHH3|RIMP_STAA3	sp|Q2FHH3|RIMP_STAA3	374	sp|Q2FHH3|RIMP_STAA3 Ribosome maturation factor RimP OS=Staphylococcus aureus (strain USA300) OX=367830 GN=rimP PE=3 SV=1
29.7925	29.8162	29.6384	29.7106	29.7197	29.7096	29.8791	29.7795	29.6201	29.2803	29.3451	29.3683	44	44	44	34.5	34.5	34.5	162.46	0	266.49	6957300000	368	413640000	79421000	66608000	762430000	441120000	399480000	1258600000	912120000	561860000	658190000	670680000	733130000	44	44	44	1	NaN	sp|Q2FHH4|DPO3_STAA3	sp|Q2FHH4|DPO3_STAA3	375	sp|Q2FHH4|DPO3_STAA3 DNA polymerase III PolC-type OS=Staphylococcus aureus (strain USA300) OX=367830 GN=polC PE=3 SV=1
31.8965	31.9217	31.9052	31.7642	31.7781	31.9335	31.9026	31.8933	31.7307	31.5483	31.6214	31.5453	32	32	32	80.6	80.6	80.6	63.862	0	323.31	29307000000	595	1852600000	515050000	267280000	2688800000	1853100000	1914700000	5144900000	3610100000	2770100000	2664600000	2911800000	3114400000	32	32	32	1	NaN	sp|Q2FHH5|SYP_STAA3	sp|Q2FHH5|SYP_STAA3	376	sp|Q2FHH5|SYP_STAA3 Proline--tRNA ligase OS=Staphylococcus aureus (strain USA300) OX=367830 GN=proS PE=3 SV=1
32.9619	33.2104	33.2293	32.9151	32.8732	32.7363	32.7882	32.896	33.2129	32.5735	32.5305	32.5052	13	13	13	74.5	74.5	74.5	20.353	0	273.39	63218000000	363	3547500000	860900000	740090000	6880200000	4061900000	3428100000	9195900000	7656200000	7539900000	6180500000	6252700000	6873900000	13	13	13	1	NaN	sp|Q2FHH9|RRF_STAA3	sp|Q2FHH9|RRF_STAA3	377	sp|Q2FHH9|RRF_STAA3 Ribosome-recycling factor OS=Staphylococcus aureus (strain USA300) OX=367830 GN=frr PE=3 SV=1
31.4723	31.6732	31.7549	31.4742	31.6335	31.4473	31.4954	31.5792	31.4561	31.3345	31.4726	31.4489	11	11	11	52.5	52.5	52.5	26.145	0	57.605	25761000000	182	1362300000	290940000	272790000	2576500000	1873600000	1539000000	4030000000	3031200000	2056900000	2551400000	2912400000	3264300000	11	11	11	1	NaN	sp|Q2FHI0|PYRH_STAA3	sp|Q2FHI0|PYRH_STAA3	378	sp|Q2FHI0|PYRH_STAA3 Uridylate kinase OS=Staphylococcus aureus (strain USA300) OX=367830 GN=pyrH PE=3 SV=1
34.9828	34.9612	34.9555	35.0102	35.2233	35.1673	34.917	35.0927	35.3032	34.7231	34.9019	34.8152	20	20	20	73.4	73.4	73.4	32.494	0	323.31	290660000000	1435	14754000000	3087900000	3038100000	29865000000	21256000000	16483000000	42817000000	32396000000	30755000000	28342000000	31613000000	36257000000	20	20	20	1	NaN	sp|Q2FHI1|EFTS_STAA3	sp|Q2FHI1|EFTS_STAA3	379	sp|Q2FHI1|EFTS_STAA3 Elongation factor Ts OS=Staphylococcus aureus (strain USA300) OX=367830 GN=tsf PE=3 SV=1
33.2225	33.2145	33.1557	33.0815	32.9977	33.1094	33.2326	33.2566	33.0978	32.8434	32.9962	32.9333	18	18	18	71.4	71.4	71.4	29.094	0	323.31	78953000000	772	4845200000	807950000	737960000	8358600000	4382200000	4976500000	11868000000	9166100000	6790300000	7969000000	9369700000	9681900000	18	18	18	1	NaN	sp|Q2FHI2|RS2_STAA3	sp|Q2FHI2|RS2_STAA3	380	sp|Q2FHI2|RS2_STAA3 30S ribosomal protein S2 OS=Staphylococcus aureus (strain USA300) OX=367830 GN=rpsB PE=3 SV=1
33.2191	33.2764	33.3127	33.0059	33.0316	33.0494	33.0909	33.0688	32.8357	33.2288	33.3312	33.2943	17	17	17	76.7	76.7	76.7	28.755	0	323.31	82910000000	508	4621700000	847050000	721090000	7926700000	4775100000	4248600000	12728000000	8577300000	5832300000	10092000000	10179000000	12361000000	17	17	17	1	NaN	sp|Q2FHI3|CODY_STAA3	sp|Q2FHI3|CODY_STAA3	381	sp|Q2FHI3|CODY_STAA3 GTP-sensing transcriptional pleiotropic repressor CodY OS=Staphylococcus aureus (strain USA300) OX=367830 GN=codY PE=3 SV=1
31.0226	30.9313	30.8096	30.6118	30.5705	30.6371	30.662	30.5918	30.4615	31.093	31.113	31.094	20	20	20	56.5	56.5	56.5	52.314	0	311.87	15767000000	311	1005500000	190090000	152680000	1390800000	860670000	782130000	1971400000	1410900000	1066200000	2082500000	2312800000	2541200000	20	20	20	1	NaN	sp|Q2FHI4|HSLU_STAA3	sp|Q2FHI4|HSLU_STAA3	382	sp|Q2FHI4|HSLU_STAA3 ATP-dependent protease ATPase subunit HslU OS=Staphylococcus aureus (strain USA300) OX=367830 GN=hslU PE=3 SV=1
27.7828	28.6214	28.2353	27.3219	27.6249	28.0422	27.5746	27.961	27.7152	27.7214	28.1223	28.1294	6	6	6	45.9	45.9	45.9	19.572	0	64.354	2150700000	50	112090000	30318000	24078000	138510000	106440000	132930000	273710000	227970000	162370000	229960000	359720000	352580000	6	6	6	1	NaN	sp|Q2FHI5|HSLV_STAA3	sp|Q2FHI5|HSLV_STAA3	383	sp|Q2FHI5|HSLV_STAA3 ATP-dependent protease subunit HslV OS=Staphylococcus aureus (strain USA300) OX=367830 GN=hslV PE=3 SV=1
23.2863	23.5877	24.183	23.4404	23.7026	23.0143	22.3178	22.5229	NaN	24.8159	23.0194	23.2802	3	3	3	14.8	14.8	14.8	35.112	0.0068376	1.5566	85193000	10	4579100	1082200	1876200	9231000	4908300	4455800	6064700	5176500	653780	17573000	8972400	20620000	3	3	3	1	NaN	sp|Q2FHI6|XERC_STAA3	sp|Q2FHI6|XERC_STAA3	384	sp|Q2FHI6|XERC_STAA3 Tyrosine recombinase XerC OS=Staphylococcus aureus (strain USA300) OX=367830 GN=xerC PE=3 SV=1
30.68	30.6342	30.4566	30.6372	30.6972	30.9184	30.5123	30.5277	30.2684	30.004	30.2456	30.1444	21	21	21	61.6	61.6	61.6	48.371	0	323.31	12371000000	272	751730000	147510000	107700000	1232800000	934500000	930770000	2133500000	1450600000	984600000	1046800000	1255800000	1394800000	21	21	21	1	NaN	sp|Q2FHI7|TRMFO_STAA3	sp|Q2FHI7|TRMFO_STAA3	385	sp|Q2FHI7|TRMFO_STAA3 Methylenetetrahydrofolate--tRNA-(uracil-5-)-methyltransferase TrmFO OS=Staphylococcus aureus (strain USA300) OX=367830 GN=trmFO PE=3 SV=1
29.0258	28.5696	28.6291	29.1234	28.9821	29.3898	28.8718	28.9714	29.0032	28.637	28.8012	28.8233	24	24	24	42.8	42.8	42.8	79.112	0	259.81	4311800000	220	192420000	38530000	32724000	498130000	283150000	314120000	589470000	482330000	403560000	470780000	508570000	498050000	24	24	24	1	NaN	sp|Q2FHI8|TOP1_STAA3	sp|Q2FHI8|TOP1_STAA3	386	sp|Q2FHI8|TOP1_STAA3 DNA topoisomerase 1 OS=Staphylococcus aureus (strain USA300) OX=367830 GN=topA PE=3 SV=2
32.6974	32.8549	32.8055	32.4809	32.6152	32.6208	32.5956	32.7888	32.9402	34.4656	34.5306	34.4788	25	25	25	70.4	70.4	70.4	42.056	0	323.31	116280000000	715	3057800000	620320000	549420000	4471900000	3127600000	2939900000	8858300000	6686300000	5611000000	23464000000	27410000000	29482000000	25	25	25	1	NaN	sp|Q2FHJ3|SUCC_STAA3	sp|Q2FHJ3|SUCC_STAA3	387	sp|Q2FHJ3|SUCC_STAA3 Succinate--CoA ligase [ADP-forming] subunit beta OS=Staphylococcus aureus (strain USA300) OX=367830 GN=sucC PE=3 SV=1
25.7069	NaN	NaN	25.3818	25.3243	25.573	25.1793	25.4619	25.5365	NaN	NaN	NaN	5	5	5	31	31	31	28.512	0	17.646	275320000	14	32626000	3351800	3163400	29582000	14801000	28502000	75405000	30996000	25238000	12380000	11153000	8118900	5	5	5	1	NaN	sp|Q2FHJ4|RNH2_STAA3	sp|Q2FHJ4|RNH2_STAA3	388	sp|Q2FHJ4|RNH2_STAA3 Ribonuclease HII OS=Staphylococcus aureus (strain USA300) OX=367830 GN=rnhB PE=3 SV=1
32.0937	32.3204	32.4549	32.0579	31.9656	31.7346	32.0488	31.8918	31.7304	31.9444	31.5654	31.7313	8	8	8	50.9	50.9	50.9	13.362	0	27.396	32993000000	261	2031000000	529150000	404900000	3701800000	2385800000	1889700000	4942000000	2815900000	2833700000	4683200000	3045600000	3730100000	8	8	8	1	NaN	sp|Q2FHJ7|RL19_STAA3	sp|Q2FHJ7|RL19_STAA3	389	sp|Q2FHJ7|RL19_STAA3 50S ribosomal protein L19 OS=Staphylococcus aureus (strain USA300) OX=367830 GN=rplS PE=3 SV=1
25.4563	25.6915	25.5074	25.7463	25.6588	NaN	NaN	25.5131	25.4639	25.9033	NaN	25.5122	5	5	5	30.6	30.6	30.6	28.056	0	41.869	377010000	27	17584000	4094400	2942000	59561000	34214000	22877000	36457000	65086000	27842000	45900000	15119000	45329000	5	5	5	1	NaN	sp|Q2FHJ8|TRMD_STAA3	sp|Q2FHJ8|TRMD_STAA3	390	sp|Q2FHJ8|TRMD_STAA3 tRNA (guanine-N(1)-)-methyltransferase OS=Staphylococcus aureus (strain USA300) OX=367830 GN=trmD PE=3 SV=1
28.4928	28.4392	28.6687	28.2964	28.2545	28.1024	28.3595	28.3809	28.3712	28.1368	28.2505	28.0165	7	7	7	58.7	58.7	58.7	19.072	0	86.949	2638600000	100	142930000	35220000	37186000	297950000	188440000	114680000	394960000	269030000	250040000	295820000	357260000	255120000	7	7	7	1	NaN	sp|Q2FHJ9|RIMM_STAA3	sp|Q2FHJ9|RIMM_STAA3	391	sp|Q2FHJ9|RIMM_STAA3 Ribosome maturation factor RimM OS=Staphylococcus aureus (strain USA300) OX=367830 GN=rimM PE=3 SV=1
32.8059	32.4909	32.2689	32.0793	32.1012	32.1852	32.5928	32.7383	32.526	32.0504	32.2058	32.1093	6	6	6	57.1	57.1	57.1	10.235	0	101.46	48208000000	214	3387300000	468650000	394880000	3128000000	2695000000	2520300000	9262800000	7391300000	3866900000	4328000000	5239100000	5525300000	6	6	6	1	NaN	sp|Q2FHK0|RS16_STAA3	sp|Q2FHK0|RS16_STAA3	392	sp|Q2FHK0|RS16_STAA3 30S ribosomal protein S16 OS=Staphylococcus aureus (strain USA300) OX=367830 GN=rpsP PE=3 SV=1
28.7445	28.5929	28.5184	28.6732	28.5544	28.7432	28.791	28.7345	28.464	29.1448	29.4007	29.2872	7	7	7	38.3	38.3	38.3	27.922	0	100.63	4281000000	87	201260000	36067000	28975000	296910000	222370000	201670000	610560000	448890000	298700000	606880000	644540000	684220000	7	7	7	1	NaN	sp|Q2FHK5|RNC_STAA3	sp|Q2FHK5|RNC_STAA3	394	sp|Q2FHK5|RNC_STAA3 Ribonuclease 3 OS=Staphylococcus aureus (strain USA300) OX=367830 GN=rnc PE=3 SV=1
28.5206	26.514	28.5399	27.1271	26.0247	25.5892	26.0456	25.5774	26.3765	27.0743	25.273	25.629	3	3	3	31.2	31.2	31.2	8.5493	0	7.6765	814160000	40	133610000	10118000	30706000	138400000	24918000	29287000	63784000	54772000	67747000	143420000	49170000	68237000	3	3	3	1	NaN	sp|Q2FHK6|ACP_STAA3	sp|Q2FHK6|ACP_STAA3	395	sp|Q2FHK6|ACP_STAA3 Acyl carrier protein OS=Staphylococcus aureus (strain USA300) OX=367830 GN=acpP PE=3 SV=1
30.0392	30.11	30.1707	30.1332	30.2705	30.3573	29.9661	30.0888	29.7724	30.2844	30.4876	30.3636	12	12	12	47.9	47.9	47.9	35.43	0	277.08	10685000000	221	491100000	102770000	79954000	924780000	574490000	637960000	1406200000	970460000	692320000	1241300000	1770800000	1793100000	12	12	12	1	NaN	sp|Q2FHK9|PLSX_STAA3	sp|Q2FHK9|PLSX_STAA3	396	sp|Q2FHK9|PLSX_STAA3 Phosphate acyltransferase OS=Staphylococcus aureus (strain USA300) OX=367830 GN=plsX PE=3 SV=1
31.7092	31.769	31.5431	31.7758	31.8094	31.6177	31.6046	31.4426	31.2781	31.5375	31.5497	31.5104	23	23	23	50	50	50	60.515	0	323.31	25960000000	333	1492500000	352410000	318210000	2934100000	1808900000	1504800000	4128200000	2536900000	1807100000	2855300000	2983600000	3238100000	23	23	23	1	NaN	sp|Q2FHL2|Y1119_STAA3	sp|Q2FHL2|Y1119_STAA3	397	sp|Q2FHL2|Y1119_STAA3 Uncharacterized protein SAUSA300_1119 OS=Staphylococcus aureus (strain USA300) OX=367830 GN=SAUSA300_1119 PE=4 SV=1
NaN	NaN	NaN	NaN	NaN	NaN	25.9815	NaN	NaN	27.8572	25.5621	26.4181	2	2	2	22.6	22.6	22.6	6.9771	0.0011799	2.3547	614200000	19	19458000	2069600	0	71539000	0	20210000	88283000	37499000	0	199810000	55106000	120220000	2	2	2	1	NaN	sp|Q2FHL4|RL28_STAA3	sp|Q2FHL4|RL28_STAA3	398	sp|Q2FHL4|RL28_STAA3 50S ribosomal protein L28 OS=Staphylococcus aureus (strain USA300) OX=367830 GN=rpmB PE=3 SV=1
NaN	NaN	NaN	25.3743	25.3401	26.0708	NaN	NaN	NaN	26.9412	27.1028	26.84	5	5	5	17.3	17.3	17.3	41.904	0	14.197	486210000	28	0	0	0	36432000	32119000	30605000	0	0	0	100900000	136590000	149560000	5	5	5	1	NaN	sp|Q2FHM0|RLMN_STAA3	sp|Q2FHM0|RLMN_STAA3	399	sp|Q2FHM0|RLMN_STAA3 Probable dual-specificity RNA methyltransferase RlmN OS=Staphylococcus aureus (strain USA300) OX=367830 GN=rlmN PE=3 SV=1
30.3531	30.3134	30.3198	29.8571	29.9117	29.9813	30.151	30.0177	29.7576	29.7048	29.8404	29.9534	13	13	13	52.4	52.4	52.4	34.211	0	182.37	8657600000	218	638190000	114530000	106880000	808850000	542200000	565850000	1679600000	1006000000	620980000	641820000	902800000	1029900000	13	13	13	1	NaN	sp|Q2FHM2|FMT_STAA3	sp|Q2FHM2|FMT_STAA3	400	sp|Q2FHM2|FMT_STAA3 Methionyl-tRNA formyltransferase OS=Staphylococcus aureus (strain USA300) OX=367830 GN=fmt PE=3 SV=1
27.3278	25.8697	25.6934	26.307	25.879	26.5102	26.8945	26.7647	26.8891	26.301	26.6327	26.2508	5	5	5	86.1	86.1	86.1	8.1501	0	24.606	853170000	51	79066000	3840100	3605800	70261000	35005000	59344000	161800000	108880000	88991000	76877000	101630000	63876000	5	5	5	1	NaN	sp|Q2FHM8|RPOZ_STAA3	sp|Q2FHM8|RPOZ_STAA3	401	sp|Q2FHM8|RPOZ_STAA3 DNA-directed RNA polymerase subunit omega OS=Staphylococcus aureus (strain USA300) OX=367830 GN=rpoZ PE=3 SV=1
30.4614	30.5755	30.4405	30.555	30.653	30.8284	30.4731	30.542	30.3653	29.8171	30.0021	29.903	10	10	10	60.9	60.9	60.9	24.037	0	183.7	11661000000	179	686040000	122600000	101220000	1377100000	895930000	937350000	2052800000	1508800000	1040600000	731780000	1064100000	1143200000	10	10	10	1	NaN	sp|Q2FHM9|KGUA_STAA3	sp|Q2FHM9|KGUA_STAA3	402	sp|Q2FHM9|KGUA_STAA3 Guanylate kinase OS=Staphylococcus aureus (strain USA300) OX=367830 GN=gmk PE=3 SV=1
28.8655	28.9695	28.9208	28.4586	28.6215	28.8094	28.9774	28.967	29.0176	30.2888	30.3687	30.3502	14	14	14	77.4	77.4	77.4	25.596	0	227.12	7291700000	198	157500000	37868000	24207000	329390000	150650000	163620000	1362300000	583480000	367650000	1409500000	1361800000	1343600000	14	14	14	1	NaN	sp|Q2FHN4|PYRF_STAA3	sp|Q2FHN4|PYRF_STAA3	403	sp|Q2FHN4|PYRF_STAA3 Orotidine 5-phosphate decarboxylase OS=Staphylococcus aureus (strain USA300) OX=367830 GN=pyrF PE=3 SV=1
32.1146	31.9808	31.8773	31.7227	31.7496	31.8108	31.9188	31.8692	31.6098	33.4786	33.6252	33.5766	50	50	50	66.7	66.7	66.7	117.18	0	323.31	60283000000	817	2045900000	351860000	293070000	3565200000	2376100000	2155900000	4909800000	3668800000	2388600000	11089000000	13277000000	14162000000	50	50	50	1	NaN	sp|Q2FHN5|CARB_STAA3	sp|Q2FHN5|CARB_STAA3	404	sp|Q2FHN5|CARB_STAA3 Carbamoyl-phosphate synthase large chain OS=Staphylococcus aureus (strain USA300) OX=367830 GN=carB PE=3 SV=1
29.8531	29.7565	29.686	28.8867	29.1277	29.1897	28.9501	29.0692	29.1613	30.9257	31.0799	31.0774	13	13	13	49.5	49.5	49.5	33.257	0	122.03	9801600000	229	382360000	83784000	70489000	443330000	341910000	265520000	655720000	529920000	438830000	1896100000	2248800000	2445000000	13	13	13	1	NaN	sp|Q2FHN8|PYRB_STAA3	sp|Q2FHN8|PYRB_STAA3	405	sp|Q2FHN8|PYRB_STAA3 Aspartate carbamoyltransferase OS=Staphylococcus aureus (strain USA300) OX=367830 GN=pyrB PE=3 SV=1
30.2222	30.0849	29.951	29.7048	29.6549	29.7978	29.7777	29.7423	29.5675	30.7902	30.8957	30.8589	13	13	13	75.4	75.4	75.4	19.855	0	118.33	11080000000	177	634200000	79822000	76687000	774240000	389970000	459750000	1296800000	664020000	482360000	1746900000	2175900000	2299100000	13	13	13	1	NaN	sp|Q2FHP0|PYRR_STAA3	sp|Q2FHP0|PYRR_STAA3	406	sp|Q2FHP0|PYRR_STAA3 Bifunctional protein PyrR OS=Staphylococcus aureus (strain USA300) OX=367830 GN=pyrR PE=3 SV=1
23.9436	NaN	23.7682	24.2736	NaN	24.1348	24.011	23.8291	23.9272	23.8874	NaN	NaN	2	2	2	16	16	16	18.342	0	3.5836	108660000	9	7682200	0	960750	16432000	2937900	9074400	22988000	12895000	11839000	13921000	9935100	0	2	2	2	1	NaN	sp|Q2FHP2|LSPA_STAA3	sp|Q2FHP2|LSPA_STAA3	407	sp|Q2FHP2|LSPA_STAA3 Lipoprotein signal peptidase OS=Staphylococcus aureus (strain USA300) OX=367830 GN=lspA PE=3 SV=1
33.185	32.8607	32.7528	33.2657	33.2355	33.55	33.2724	33.2574	33.3875	32.866	33.1172	33.0548	50	50	50	72.4	72.4	72.4	104.88	0	323.31	83209000000	1001	4226100000	699650000	533610000	7962000000	5474200000	5956400000	13362000000	9121000000	8818600000	7473600000	9329100000	10253000000	50	50	50	1	NaN	sp|Q2FHP4|SYI_STAA3	sp|Q2FHP4|SYI_STAA3	408	sp|Q2FHP4|SYI_STAA3 Isoleucine--tRNA ligase OS=Staphylococcus aureus (strain USA300) OX=367830 GN=ileS PE=3 SV=1
29.2752	29.2095	29.0295	28.7467	28.7186	28.5542	28.1246	28.3779	28.2679	27.5035	27.8726	27.6779	5	5	5	41.7	41.7	41.7	21.023	0	114.37	2827900000	83	288170000	58450000	29978000	399780000	258300000	205410000	391410000	303520000	258300000	148670000	233450000	252490000	5	5	5	1	NaN	sp|Q2FHP8|SEPF_STAA3	sp|Q2FHP8|SEPF_STAA3	409	sp|Q2FHP8|SEPF_STAA3 Cell division protein SepF OS=Staphylococcus aureus (strain USA300) OX=367830 GN=sepF PE=3 SV=1
30.3407	30.2512	30.0553	30.2879	30.3225	30.348	30.1285	30.2285	29.9672	30.7592	30.8183	30.8065	20	20	20	59.5	59.5	59.5	49.843	0	323.31	12312000000	319	608990000	115730000	86167000	1158900000	695040000	675170000	1343200000	1085100000	783070000	1694400000	1806500000	2259500000	20	20	20	1	NaN	sp|Q2FHQ4|MURD_STAA3	sp|Q2FHQ4|MURD_STAA3	410	sp|Q2FHQ4|MURD_STAA3 UDP-N-acetylmuramoylalanine--D-glutamate ligase OS=Staphylococcus aureus (strain USA300) OX=367830 GN=murD PE=3 SV=1
29.2598	29.0911	28.8488	29.2194	29.193	29.2869	29.3414	29.3246	29.0964	29.3161	29.5871	29.5132	12	12	12	48.2	48.2	48.2	35.681	0	323.31	5630300000	176	281920000	49203000	35170000	466300000	324380000	436870000	851670000	557700000	358890000	622160000	812620000	833380000	12	12	12	1	NaN	sp|Q2FHQ8|RSMH_STAA3	sp|Q2FHQ8|RSMH_STAA3	411	sp|Q2FHQ8|RSMH_STAA3 Ribosomal RNA small subunit methyltransferase H OS=Staphylococcus aureus (strain USA300) OX=367830 GN=rsmH PE=3 SV=2
28.1589	27.842	27.751	28.3779	28.3119	28.6285	28.3699	28.3116	28.2285	28.2123	28.5601	28.4233	3	3	3	21.7	21.7	21.7	17.237	0	16.426	2835600000	63	141060000	30546000	16549000	241130000	159460000	206450000	449000000	239060000	187870000	305910000	420690000	437840000	3	3	3	1	NaN	sp|Q2FHQ9|MRAZ_STAA3	sp|Q2FHQ9|MRAZ_STAA3	412	sp|Q2FHQ9|MRAZ_STAA3 Transcriptional regulator MraZ OS=Staphylococcus aureus (strain USA300) OX=367830 GN=mraZ PE=3 SV=1
28.9764	28.8085	28.6342	28.8009	28.8908	28.8776	28.8168	28.8702	28.4821	28.5286	28.6683	28.6378	19	19	19	38.9	38.9	38.9	62.806	0	199.51	4028000000	171	243930000	44824000	29621000	392490000	337210000	209070000	625780000	448110000	278240000	413040000	504780000	500950000	19	19	19	1	NaN	sp|Q2FHR0|BSHC_STAA3	sp|Q2FHR0|BSHC_STAA3	413	sp|Q2FHR0|BSHC_STAA3 Putative cysteine ligase BshC OS=Staphylococcus aureus (strain USA300) OX=367830 GN=bshC PE=3 SV=1
29.7254	29.7609	29.5525	30.0733	30.023	30.2059	29.933	29.9375	29.5615	29.6	29.7162	29.7634	15	15	15	78.6	78.6	78.6	29.698	0	168.58	8434100000	266	393030000	71752000	49624000	841650000	506620000	602250000	1527400000	965150000	582350000	826960000	953810000	1113500000	15	15	15	1	NaN	sp|Q2FHT1|MURI_STAA3	sp|Q2FHT1|MURI_STAA3	414	sp|Q2FHT1|MURI_STAA3 Glutamate racemase OS=Staphylococcus aureus (strain USA300) OX=367830 GN=murI PE=3 SV=1
23.3691	NaN	NaN	24.1838	23.7183	23.6311	NaN	NaN	NaN	25.3199	25.2721	25.6492	6	6	6	12.8	12.8	12.8	68.671	0	8.4498	178080000	10	2391200	142350	0	14820000	4224200	8081300	0	2714500	0	35456000	60382000	49872000	6	6	6	1	NaN	sp|Q2FHT5|UVRC_STAA3	sp|Q2FHT5|UVRC_STAA3	415	sp|Q2FHT5|UVRC_STAA3 UvrABC system protein C OS=Staphylococcus aureus (strain USA300) OX=367830 GN=uvrC PE=3 SV=2
33.9652	33.3674	33.9908	34.1067	33.9058	33.6792	33.6558	33.5498	33.8431	32.94	32.9091	32.6892	8	8	8	88.5	88.5	88.5	11.44	0	217.6	107080000000	313	8749500000	904070000	1338200000	16208000000	6870000000	5627700000	18952000000	12153000000	12128000000	7929700000	8305300000	7910700000	8	8	8	1	NaN	sp|Q2FHT6|THIO_STAA3	sp|Q2FHT6|THIO_STAA3	416	sp|Q2FHT6|THIO_STAA3 Thioredoxin OS=Staphylococcus aureus (strain USA300) OX=367830 GN=trxA PE=3 SV=1
28.007	27.913	27.9342	27.6173	27.4537	27.8173	27.7509	27.6671	27.5147	27.9118	27.8467	27.7195	15	15	15	23.4	23.4	23.4	88.66	0	90.398	1745600000	88	146890000	19152000	17515000	134590000	281130000	137460000	216980000	142380000	89869000	212470000	138810000	208390000	15	15	15	1	NaN	sp|Q2FHT7|MUTS2_STAA3	sp|Q2FHT7|MUTS2_STAA3	417	sp|Q2FHT7|MUTS2_STAA3 Endonuclease MutS2 OS=Staphylococcus aureus (strain USA300) OX=367830 GN=mutS2 PE=3 SV=1
31.1213	31.1233	31.0767	31.115	31.1341	31.3512	31.2788	31.2826	31.4887	31.0165	31.1244	31.1232	31	31	31	60.9	60.9	60.9	88.978	0	323.31	20800000000	440	1014100000	216280000	177600000	2098800000	1209800000	1249400000	3449500000	2328400000	2202100000	1899100000	2273300000	2681600000	31	31	31	1	NaN	sp|Q2FHU2|SYFB_STAA3	sp|Q2FHU2|SYFB_STAA3	419	sp|Q2FHU2|SYFB_STAA3 Phenylalanine--tRNA ligase beta subunit OS=Staphylococcus aureus (strain USA300) OX=367830 GN=pheT PE=3 SV=1
29.8875	29.3953	29.4112	29.7009	29.7023	29.9262	29.871	29.9746	30.1389	29.6755	29.6156	29.6873	14	14	14	44.3	44.3	44.3	40.106	0	180.22	7873600000	156	378510000	96264000	45012000	709810000	482270000	424650000	1061000000	849400000	786810000	718780000	784080000	1537100000	14	14	14	1	NaN	sp|Q2FHU3|SYFA_STAA3	sp|Q2FHU3|SYFA_STAA3	420	sp|Q2FHU3|SYFA_STAA3 Phenylalanine--tRNA ligase alpha subunit OS=Staphylococcus aureus (strain USA300) OX=367830 GN=pheS PE=3 SV=1
28.269	28.4055	28.304	26.1798	26.4542	25.6066	27.2383	27.4004	27.5186	NaN	NaN	NaN	5	5	5	57	57	57	12.546	0	56.757	846610000	46	134920000	32400000	23884000	77834000	39941000	25329000	189840000	169690000	152770000	0	0	0	5	5	5	1	NaN	sp|Q2FHU5|HDOX1_STAA3	sp|Q2FHU5|HDOX1_STAA3	421	sp|Q2FHU5|HDOX1_STAA3 Heme oxygenase (staphylobilin-producing) 1 OS=Staphylococcus aureus (strain USA300) OX=367830 GN=isdG PE=3 SV=1
27.5777	27.5326	28.458	27.4431	27.5799	27.6468	27.111	27.2498	26.8508	NaN	NaN	NaN	4	4	4	11.2	11.2	11.2	35.175	0	14.439	981400000	28	87880000	19294000	20601000	170880000	100850000	97185000	228770000	154860000	101090000	0	0	0	4	4	4	1	NaN	sp|Q2FHU7|ISDF_STAA3	sp|Q2FHU7|ISDF_STAA3	422	sp|Q2FHU7|ISDF_STAA3 Probable heme-iron transport system permease protein IsdF OS=Staphylococcus aureus (strain USA300) OX=367830 GN=isdF PE=3 SV=2
33.1066	32.9479	31.9704	32.8714	32.8941	33.0165	33.0148	32.9565	32.7591	NaN	NaN	23.4446	19	19	19	66.8	66.8	66.8	33.27	0	322.16	42827000000	395	3924600000	742800000	599390000	6470700000	4262000000	3766700000	10573000000	7028300000	5438900000	9905100	0	10685000	19	19	19	1	NaN	sp|Q2FHU8|ISDE_STAA3	sp|Q2FHU8|ISDE_STAA3	423	sp|Q2FHU8|ISDE_STAA3 High-affinity heme uptake system protein IsdE OS=Staphylococcus aureus (strain USA300) OX=367830 GN=isdE PE=3 SV=2
32.0981	33.1592	33.0977	31.5311	31.6203	32.1082	33.1164	31.783	31.8701	26.1403	NaN	25.9811	8	8	8	34.8	34.8	34.8	24.855	0	232.44	30590000000	199	2762700000	520950000	426700000	3867800000	3054800000	2829000000	7218400000	5255400000	4619200000	16475000	0	18481000	8	8	8	1	NaN	sp|Q2FHV0|ISDC_STAA3	sp|Q2FHV0|ISDC_STAA3	424	sp|Q2FHV0|ISDC_STAA3 Iron-regulated surface determinant protein C OS=Staphylococcus aureus (strain USA300) OX=367830 GN=isdC PE=3 SV=1
35.8205	35.3185	35.4756	35.3736	35.466	35.8168	35.2668	35.3099	35.3386	29.3998	29.7401	29.526	19	19	19	46.3	46.3	46.3	38.745	0	323.31	248490000000	825	21240000000	4728700000	4467700000	36779000000	26072000000	28073000000	53174000000	41379000000	30791000000	454670000	741700000	588420000	19	19	19	1	NaN	sp|Q2FHV1|ISDA_STAA3	sp|Q2FHV1|ISDA_STAA3	425	sp|Q2FHV1|ISDA_STAA3 Iron-regulated surface determinant protein A OS=Staphylococcus aureus (strain USA300) OX=367830 GN=isdA PE=3 SV=1
34.5277	34.4167	35.8651	35.1074	35.1987	34.364	35.0977	34.8507	35.3923	20.109	21.3925	20.1839	39	39	37	56	56	54.6	72.191	0	323.31	171960000000	1038	16248000000	3978800000	4198300000	26721000000	16203000000	15599000000	37586000000	25137000000	26269000000	5186100	9281000	3996000	39	39	37	1	NaN	sp|Q2FHV2|ISDB_STAA3	sp|Q2FHV2|ISDB_STAA3	426	sp|Q2FHV2|ISDB_STAA3 Iron-regulated surface determinant protein B OS=Staphylococcus aureus (strain USA300) OX=367830 GN=isdB PE=3 SV=1
29.8304	28.1517	30.2865	29.6525	29.586	29.9174	29.9314	29.8344	29.6004	29.9098	30.1338	29.9962	2	2	2	50.9	50.9	50.9	6.4845	0	59.572	8686700000	71	464970000	30354000	84371000	838310000	500380000	492430000	1486200000	917850000	639000000	901450000	1127800000	1203600000	2	2	2	1	NaN	sp|Q2FHV3|RL32_STAA3	sp|Q2FHV3|RL32_STAA3	427	sp|Q2FHV3|RL32_STAA3 50S ribosomal protein L32 OS=Staphylococcus aureus (strain USA300) OX=367830 GN=rpmF PE=3 SV=1
25.3907	NaN	NaN	25.7705	NaN	25.9906	26.0789	25.865	25.721	25.9459	26.2412	26.3681	7	7	7	58.8	58.8	58.8	18.371	0	33.535	521000000	32	19762000	1659900	1317800	44541000	9353000	65200000	93944000	53402000	20777000	61460000	58575000	91012000	7	7	7	1	NaN	sp|Q2FHV6|COAD_STAA3	sp|Q2FHV6|COAD_STAA3	428	sp|Q2FHV6|COAD_STAA3 Phosphopantetheine adenylyltransferase OS=Staphylococcus aureus (strain USA300) OX=367830 GN=coaD PE=3 SV=1
25.2998	25.2988	25.5123	24.3285	NaN	NaN	24.868	NaN	NaN	23.9031	23.0681	NaN	2	2	2	5.6	5.6	5.6	33.858	0	3.1679	132690000	18	16715000	4259200	4273700	14827000	5662800	2152800	33606000	15225000	10149000	11647000	6642700	7525100	2	2	2	1	NaN	sp|Q2FHW4|COXX_STAA3	sp|Q2FHW4|COXX_STAA3	429	sp|Q2FHW4|COXX_STAA3 Protoheme IX farnesyltransferase OS=Staphylococcus aureus (strain USA300) OX=367830 GN=ctaB PE=3 SV=1
NaN	NaN	NaN	NaN	NaN	NaN	24.7824	25.1107	25.4953	NaN	NaN	NaN	2	2	2	19.8	19.8	19.8	10.355	0.0090498	1.4055	118020000	8	956890	269940	117980	0	0	0	37535000	32656000	34217000	5083000	7183000	0	2	2	2	1	NaN	sp|Q2FHW8|Y1012_STAA3	sp|Q2FHW8|Y1012_STAA3	431	sp|Q2FHW8|Y1012_STAA3 UPF0358 protein SAUSA300_1012 OS=Staphylococcus aureus (strain USA300) OX=367830 GN=SAUSA300_1012 PE=3 SV=1
31.3544	31.1418	31.0224	31.4627	31.4841	31.6533	31.6205	31.601	31.3708	30.771	30.9471	30.9117	12	12	12	63.7	63.7	63.7	24.019	0	269.03	22526000000	180	1241700000	221920000	135660000	2315500000	1528000000	1882700000	4516800000	2914500000	2015200000	1513300000	2112900000	2128100000	12	12	12	1	NaN	sp|Q2FHX4|Y1006_STAA3	sp|Q2FHX4|Y1006_STAA3	432	sp|Q2FHX4|Y1006_STAA3 UPF0637 protein SAUSA300_1006 OS=Staphylococcus aureus (strain USA300) OX=367830 GN=SAUSA300_1006 PE=3 SV=1
25.8157	NaN	NaN	25.3932	25.0858	26.5227	25.3069	25.2823	NaN	NaN	NaN	NaN	2	2	2	6.9	6.9	6.9	49.723	0	12.007	335390000	6	27151000	3800700	1246200	43991000	18930000	37446000	57962000	40912000	23081000	20144000	33654000	27068000	2	2	2	1	NaN	sp|Q2FHX5|MNTH_STAA3	sp|Q2FHX5|MNTH_STAA3	433	sp|Q2FHX5|MNTH_STAA3 Divalent metal cation transporter MntH OS=Staphylococcus aureus (strain USA300) OX=367830 GN=mntH PE=3 SV=1
27.3286	26.6179	26.497	27.0214	26.7849	27.2083	27.1765	27.2449	26.7945	27.4289	27.5646	27.6579	11	11	11	35.7	35.7	35.7	41.33	0	101.7	1517900000	60	43645000	8599500	7836400	109960000	56125000	59179000	172130000	133340000	73654000	173600000	318270000	361550000	11	11	11	1	NaN	sp|Q2FHY1|POTA_STAA3	sp|Q2FHY1|POTA_STAA3	434	sp|Q2FHY1|POTA_STAA3 Spermidine/putrescine import ATP-binding protein PotA OS=Staphylococcus aureus (strain USA300) OX=367830 GN=potA PE=3 SV=1
25.6084	25.6259	25.4885	25.8671	25.7441	26.0012	26.0014	25.9942	26.1619	25.9198	NaN	26.2033	2	2	2	26.4	26.4	26.4	10.692	0	31.005	522060000	32	23268000	4795100	3470700	51672000	29251000	31869000	85441000	60301000	54043000	58358000	34572000	85020000	2	2	2	1	NaN	sp|Q2FHY3|Y997_STAA3	sp|Q2FHY3|Y997_STAA3	435	sp|Q2FHY3|Y997_STAA3 UPF0223 protein SAUSA300_0997 OS=Staphylococcus aureus (strain USA300) OX=367830 GN=SAUSA300_0997 PE=3 SV=1
31.2694	30.7579	31.0946	31.2351	31.3846	31.4132	31.1912	31.3628	31.3942	30.6793	30.7767	30.7876	6	6	6	79.2	79.2	79.2	8.7516	0	84.516	19957000000	181	1174900000	135440000	150950000	2063200000	1519900000	1393300000	2920700000	2694100000	2223800000	1610800000	1949300000	2120900000	6	6	6	1	NaN	sp|Q2FHZ0|RPOY_STAA3	sp|Q2FHZ0|RPOY_STAA3	436	sp|Q2FHZ0|RPOY_STAA3 DNA-directed RNA polymerase subunit epsilon OS=Staphylococcus aureus (strain USA300) OX=367830 GN=rpoY PE=3 SV=1
32.1533	32.1735	31.9531	32.1144	32.0823	32.3471	32.0612	32.0229	31.7477	31.7128	31.8559	31.7394	28	28	28	62.5	62.5	62.5	62.668	0	323.31	35547000000	525	2117600000	404720000	309210000	3992300000	2440900000	2528800000	5867600000	3992200000	2719200000	3109900000	3998500000	4066100000	28	28	28	1	NaN	sp|Q2FHZ1|RNJ1_STAA3	sp|Q2FHZ1|RNJ1_STAA3	437	sp|Q2FHZ1|RNJ1_STAA3 Ribonuclease J 1 OS=Staphylococcus aureus (strain USA300) OX=367830 GN=rnj1 PE=3 SV=1
30.5666	30.4047	30.2441	29.8655	30.0238	30.0084	30.213	30.0633	29.9292	33.1157	33.2175	33.2206	26	26	26	68.1	68.1	68.1	54.377	0	323.31	36272000000	417	714440000	128320000	93584000	725660000	462870000	445520000	1601200000	922980000	657380000	8862800000	9968800000	11689000000	26	26	26	1	NaN	sp|Q2FI05|PUR9_STAA3	sp|Q2FI05|PUR9_STAA3	438	sp|Q2FI05|PUR9_STAA3 Bifunctional purine biosynthesis protein PurH OS=Staphylococcus aureus (strain USA300) OX=367830 GN=purH PE=3 SV=1
30.3753	30.1204	30.036	29.5696	29.7028	29.4632	30.7687	30.6764	30.494	32.484	32.6967	32.5683	14	14	14	49.1	49.1	49.1	37.017	0	323.31	28577000000	250	526670000	111240000	74485000	736390000	436920000	255680000	2360500000	1768600000	1109200000	6077100000	7569700000	7550300000	14	14	14	1	NaN	sp|Q2FI07|PUR5_STAA3	sp|Q2FI07|PUR5_STAA3	439	sp|Q2FI07|PUR5_STAA3 Phosphoribosylformylglycinamidine cyclo-ligase OS=Staphylococcus aureus (strain USA300) OX=367830 GN=purM PE=3 SV=1
31.7714	31.6814	31.6262	31.123	31.1785	31.4054	32.3548	32.2199	32.061	33.9168	34.1002	34.0438	43	43	43	76	76	76	79.535	0	323.31	75629000000	820	1512300000	286090000	250290000	1871600000	1173400000	1249200000	6560300000	4697200000	3182400000	16288000000	18200000000	20359000000	43	43	43	1	NaN	sp|Q2FI09|PURL_STAA3	sp|Q2FI09|PURL_STAA3	440	sp|Q2FI09|PURL_STAA3 Phosphoribosylformylglycinamidine synthase subunit PurL OS=Staphylococcus aureus (strain USA300) OX=367830 GN=purL PE=3 SV=1
30.3165	30.0844	30.01	29.7126	29.7356	30.0142	30.7705	30.7222	30.6474	32.2897	32.5562	32.4325	14	14	14	95.5	95.5	95.5	24.527	0	323.31	25687000000	274	538130000	95702000	74845000	666410000	419230000	484340000	2337000000	1582400000	1207300000	5441400000	6274100000	6566000000	14	14	14	1	NaN	sp|Q2FI10|PURQ_STAA3	sp|Q2FI10|PURQ_STAA3	441	sp|Q2FI10|PURQ_STAA3 Phosphoribosylformylglycinamidine synthase subunit PurQ OS=Staphylococcus aureus (strain USA300) OX=367830 GN=purQ PE=3 SV=1
30.1052	30.1619	30.0851	29.8564	29.9682	29.8619	30.8525	30.9673	30.7401	32.8507	32.9662	32.9534	16	16	16	70.1	70.1	70.1	26.692	0	298.05	33158000000	337	503030000	105500000	80258000	736140000	495280000	458810000	2443600000	1863200000	1259800000	7644500000	8451900000	9116200000	16	16	16	1	NaN	sp|Q2FI12|PUR7_STAA3	sp|Q2FI12|PUR7_STAA3	442	sp|Q2FI12|PUR7_STAA3 Phosphoribosylaminoimidazole-succinocarboxamide synthase OS=Staphylococcus aureus (strain USA300) OX=367830 GN=purC PE=3 SV=1
32.2091	32.3186	32.1557	31.989	32.0838	32.0202	32.1917	32.476	32.3893	33.3465	33.5516	33.4054	17	17	17	78.3	78.3	78.3	30.843	0	323.31	63829000000	462	2130800000	463450000	372330000	3948400000	2541200000	2137700000	6674200000	5384500000	4421800000	10982000000	13228000000	11544000000	17	17	17	1	NaN	sp|Q2FI15|FOLD_STAA3	sp|Q2FI15|FOLD_STAA3	443	sp|Q2FI15|FOLD_STAA3 Bifunctional protein FolD OS=Staphylococcus aureus (strain USA300) OX=367830 GN=folD PE=3 SV=1
30.3895	30.0177	30.079	30.1793	30.3048	30.492	30.6888	30.5926	30.3581	32.1573	32.3626	32.3319	17	17	17	52.7	52.7	52.7	41.777	0	223.32	23945000000	254	544290000	90341000	111400000	1001800000	662250000	660500000	2105400000	1465100000	948510000	4753300000	5503000000	6098800000	17	17	17	1	NaN	sp|Q2FI17|QOX2_STAA3	sp|Q2FI17|QOX2_STAA3	444	sp|Q2FI17|QOX2_STAA3 Probable quinol oxidase subunit 2 OS=Staphylococcus aureus (strain USA300) OX=367830 GN=qoxA PE=3 SV=1
29.7723	29.5618	29.2838	29.3782	29.4846	29.7365	29.902	29.7788	29.3814	31.293	31.2991	31.4275	11	11	11	18.9	18.9	18.9	75.242	0	108.54	12930000000	173	381190000	77107000	50535000	568810000	457140000	351550000	1229600000	638760000	507610000	2543700000	2655400000	3468900000	11	11	11	1	NaN	sp|Q2FI18|QOX1_STAA3	sp|Q2FI18|QOX1_STAA3	445	sp|Q2FI18|QOX1_STAA3 Probable quinol oxidase subunit 1 OS=Staphylococcus aureus (strain USA300) OX=367830 GN=qoxB PE=3 SV=1
22.4987	NaN	23.1424	22.8144	22.5484	NaN	22.4537	22.2862	21.953	24.6599	23.176	23.2183	2	2	2	9	9	9	23.057	0	4.1523	74295000	15	2700900	364970	1061200	4182300	3259300	1687000	5693000	3789900	2238700	22324000	13417000	13577000	2	2	2	1	NaN	sp|Q2FI19|QOX3_STAA3	sp|Q2FI19|QOX3_STAA3	446	sp|Q2FI19|QOX3_STAA3 Probable quinol oxidase subunit 3 OS=Staphylococcus aureus (strain USA300) OX=367830 GN=qoxC PE=3 SV=1
27.1873	27.0861	NaN	27.2768	27.4518	27.0839	27.1838	27.2795	27.0994	26.1878	26.6193	26.7288	2	2	2	23.1	23.1	23.1	18.268	0	17.171	1166900000	47	44409000	7121500	3139500	173880000	112230000	72438000	120360000	186200000	113200000	84927000	119200000	129790000	2	2	2	1	NaN	sp|Q2FI23|Y957_STAA3	sp|Q2FI23|Y957_STAA3	447	sp|Q2FI23|Y957_STAA3 Uncharacterized protein SAUSA300_0957 OS=Staphylococcus aureus (strain USA300) OX=367830 GN=SAUSA300_0957 PE=4 SV=1
27.3002	26.8392	26.847	27.328	27.3112	27.5927	27.2199	27.4979	27.4604	27.2752	27.4849	27.4655	14	14	14	26.2	26.2	26.2	63.077	0	53.86	1413200000	96	83009000	9255100	9827800	157380000	102580000	115990000	145190000	157860000	130580000	144610000	151630000	205300000	14	14	14	1	NaN	sp|Q2FI34|MEND_STAA3	sp|Q2FI34|MEND_STAA3	448	sp|Q2FI34|MEND_STAA3 2-succinyl-5-enolpyruvyl-6-hydroxy-3-cyclohexene-1-carboxylate synthase OS=Staphylococcus aureus (strain USA300) OX=367830 GN=menD PE=3 SV=1
29.2722	28.8967	29.119	29.0665	29.2722	28.9715	28.9801	29.0209	28.8648	28.7987	28.8946	28.784	24	24	24	38.5	38.5	38.5	86.401	0	266.54	4429100000	236	307640000	48459000	41851000	453420000	338770000	265270000	683100000	495730000	334590000	398850000	513200000	548160000	24	24	24	1	NaN	sp|Q2FI55|HTRAL_STAA3	sp|Q2FI55|HTRAL_STAA3	449	sp|Q2FI55|HTRAL_STAA3 Serine protease HtrA-like OS=Staphylococcus aureus (strain USA300) OX=367830 GN=SAUSA300_0923 PE=3 SV=1
29.8233	29.984	29.7258	29.9256	29.931	30.0218	29.9234	29.9467	29.8877	29.7359	29.7155	29.6687	17	17	17	44.6	44.6	44.6	59.601	0	323.31	8285900000	217	530740000	93970000	56706000	886770000	424250000	526530000	1392100000	998430000	551610000	845370000	897540000	1081900000	17	17	17	1	NaN	sp|Q2FI57|RF3_STAA3	sp|Q2FI57|RF3_STAA3	450	sp|Q2FI57|RF3_STAA3 Peptide chain release factor 3 OS=Staphylococcus aureus (strain USA300) OX=367830 GN=prfC PE=3 SV=1
29.9958	29.8289	29.713	30.0871	30.0917	30.1888	30.0633	30.0333	29.8367	29.4192	29.741	29.5662	23	23	23	60.2	60.2	60.2	54.104	0	323.31	8305200000	327	513050000	81576000	68987000	984830000	614660000	604850000	1489500000	895940000	609640000	641340000	857830000	942950000	23	23	23	1	NaN	sp|Q2FI59|MURE_STAA3	sp|Q2FI59|MURE_STAA3	451	sp|Q2FI59|MURE_STAA3 UDP-N-acetylmuramoyl-L-alanyl-D-glutamate--L-lysine ligase OS=Staphylococcus aureus (strain USA300) OX=367830 GN=murE PE=3 SV=1
31.5163	31.5506	31.3199	31.5142	31.5819	31.7264	31.862	31.9064	31.9579	33.1013	33.282	33.2325	11	11	11	56.2	56.2	56.2	19.326	0	149.47	50809000000	350	1369600000	274120000	152370000	2614900000	1642600000	1666500000	5066500000	3765900000	3126100000	8829400000	10603000000	11698000000	11	11	11	1	NaN	sp|Q2FI62|Y916_STAA3	sp|Q2FI62|Y916_STAA3	452	sp|Q2FI62|Y916_STAA3 Putative phosphoesterase SAUSA300_0916 OS=Staphylococcus aureus (strain USA300) OX=367830 GN=SAUSA300_0916 PE=3 SV=1
28.2229	27.9569	27.5763	27.9817	27.9478	28.215	28.2471	28.3817	28.2839	27.8938	28.0961	28.1145	9	9	9	42.8	42.8	42.8	30.769	0	138.04	2471700000	107	118480000	24717000	15776000	237600000	154430000	143230000	445320000	341180000	243970000	225100000	250100000	271790000	9	9	9	1	NaN	sp|Q2FI70|NADK_STAA3	sp|Q2FI70|NADK_STAA3	453	sp|Q2FI70|NADK_STAA3 NAD kinase OS=Staphylococcus aureus (strain USA300) OX=367830 GN=nadK PE=3 SV=1
27.9058	27.8494	27.8321	27.9859	28.2803	28.2552	27.9331	28.2174	28.2023	27.4037	27.6521	27.7015	6	6	6	80	80	80	13.529	0	123.89	2206100000	64	96168000	18366000	15810000	177950000	184170000	194220000	412040000	289440000	210250000	136020000	209240000	262400000	6	6	6	1	NaN	sp|Q2FI72|Y906_STAA3	sp|Q2FI72|Y906_STAA3	454	sp|Q2FI72|Y906_STAA3 UPF0738 protein SAUSA300_0906 OS=Staphylococcus aureus (strain USA300) OX=367830 GN=SAUSA300_0906 PE=3 SV=1
NaN	NaN	NaN	NaN	24.6926	24.3977	NaN	24.5723	24.6453	24.9883	24.5101	24.5267	2	2	2	7.5	7.5	7.5	31.363	0.0029206	1.9905	175920000	7	3765400	685820	344220	7318200	12912000	9066500	16336000	24677000	26456000	29293000	21498000	23569000	2	2	2	1	NaN	sp|Q2FI75|SPXH_STAA3	sp|Q2FI75|SPXH_STAA3	455	sp|Q2FI75|SPXH_STAA3 ClpXP adapter protein SpxH OS=Staphylococcus aureus (strain USA300) OX=367830 GN=spxH PE=3 SV=1
26.1672	25.5179	25.6368	25.2466	26.0529	25.7227	26.0248	25.7391	26.0393	24.7	24.5839	24.685	3	3	3	13	13	13	28.325	0	6.4243	387110000	25	34059000	5047000	4537100	29404000	34133000	34336000	82388000	43082000	40859000	24934000	25292000	29037000	3	3	3	1	NaN	sp|Q2FI79|MECA_STAA3	sp|Q2FI79|MECA_STAA3	456	sp|Q2FI79|MECA_STAA3 Adapter protein MecA OS=Staphylococcus aureus (strain USA300) OX=367830 GN=mecA PE=3 SV=1
29.8315	29.6581	29.8403	29.679	29.6186	29.7889	29.7414	29.7901	29.9882	29.7	29.7731	29.8342	11	11	11	51.8	51.8	51.8	33.879	0	229.66	8397300000	204	423310000	82882000	88824000	871800000	513610000	449080000	1193700000	861530000	954150000	893230000	1004800000	1060400000	11	11	11	1	NaN	sp|Q2FI93|FABH_STAA3	sp|Q2FI93|FABH_STAA3	457	sp|Q2FI93|FABH_STAA3 3-oxoacyl-[acyl-carrier-protein] synthase 3 OS=Staphylococcus aureus (strain USA300) OX=367830 GN=fabH PE=3 SV=1
32.6142	32.7826	32.4605	32.7785	32.7601	32.9523	32.5637	32.6399	32.8526	31.3365	31.5452	31.5667	27	27	27	77.6	77.6	77.6	49.289	0	323.31	47133000000	739	2860900000	635210000	510750000	6461500000	3845700000	3746900000	8691200000	6098300000	5993600000	2406900000	2658000000	3224200000	27	27	27	1	NaN	sp|Q2FIA5|CDR_STAA3	sp|Q2FIA5|CDR_STAA3	458	sp|Q2FIA5|CDR_STAA3 Coenzyme A disulfide reductase OS=Staphylococcus aureus (strain USA300) OX=367830 GN=cdr PE=1 SV=1
33.6577	33.5644	33.4453	33.5295	33.5793	33.6277	33.5168	33.4343	33.4072	33.0662	33.3228	33.2219	20	20	20	86.3	86.3	86.3	33.113	0	323.31	96015000000	713	5937300000	1215800000	1006400000	10648000000	6821600000	6620400000	16004000000	9887700000	8550400000	8147600000	10519000000	10656000000	20	20	20	1	NaN	sp|Q2FIA7|Y871_STAA3	sp|Q2FIA7|Y871_STAA3	459	sp|Q2FIA7|Y871_STAA3 Uncharacterized protein SAUSA300_0871 OS=Staphylococcus aureus (strain USA300) OX=367830 GN=SAUSA300_0871 PE=3 SV=1
28.3404	28.0394	28.3345	28.5536	28.5055	28.6952	28.5541	28.5121	28.2573	28.5188	28.6002	28.5966	33	33	33	32.9	32.9	32.9	141.29	0	199.96	3302600000	200	177400000	18103000	22716000	306220000	187420000	213870000	479880000	368030000	245350000	387430000	450580000	445610000	33	33	33	1	NaN	sp|Q2FIA8|ADDA_STAA3	sp|Q2FIA8|ADDA_STAA3	460	sp|Q2FIA8|ADDA_STAA3 ATP-dependent helicase/nuclease subunit A OS=Staphylococcus aureus (strain USA300) OX=367830 GN=addA PE=3 SV=1
27.7379	27.3453	27.7033	28.1874	28.4508	28.3689	27.5818	27.8768	27.5943	28.0203	27.8099	27.8713	20	20	20	19.8	19.8	19.8	134.5	0	41.804	2228300000	106	97987000	18111000	16024000	255680000	193120000	165970000	237660000	215460000	185730000	309240000	251610000	281690000	20	20	20	1	NaN	sp|Q2FIA9|ADDB_STAA3	sp|Q2FIA9|ADDB_STAA3	461	sp|Q2FIA9|ADDB_STAA3 ATP-dependent helicase/deoxyribonuclease subunit B OS=Staphylococcus aureus (strain USA300) OX=367830 GN=addB PE=3 SV=1
33.9585	33.8848	33.7541	34.1525	34.1249	34.4194	34.1384	34.1703	34.369	33.6981	33.9724	33.8899	28	28	28	72	72	72	49.808	0	323.31	153190000000	877	7511000000	1401500000	1187000000	15924000000	9898000000	10243000000	24322000000	18352000000	16556000000	12953000000	16873000000	17970000000	28	28	28	1	NaN	sp|Q2FIB3|G6PI_STAA3	sp|Q2FIB3|G6PI_STAA3	462	sp|Q2FIB3|G6PI_STAA3 Glucose-6-phosphate isomerase OS=Staphylococcus aureus (strain USA300) OX=367830 GN=pgi PE=3 SV=1
25.6389	26.4283	26.3399	26.1168	26.13	26.0746	26.3422	26.4834	26.3015	26.0845	26.1456	25.7627	5	5	5	13	13	13	44.455	0	9.7692	531320000	30	21663000	25173000	3219500	46998000	31640000	16326000	105970000	58283000	45377000	60213000	61514000	54946000	5	5	5	1	NaN	sp|Q2FIB4|ASSY_STAA3	sp|Q2FIB4|ASSY_STAA3	463	sp|Q2FIB4|ASSY_STAA3 Argininosuccinate synthase OS=Staphylococcus aureus (strain USA300) OX=367830 GN=argG PE=3 SV=1
31.6149	31.2842	30.9981	31.4947	31.493	31.651	31.4352	31.3503	31.6359	31.1545	31.365	31.3217	9	9	9	58.4	58.4	58.4	21.619	0	323.31	25266000000	288	1530100000	190650000	149120000	2470800000	1619600000	1547000000	4218500000	2336700000	2549700000	2284200000	3067700000	3301700000	9	9	9	1	NaN	sp|Q2FIC1|PPI1_STAA3	sp|Q2FIC1|PPI1_STAA3	464	sp|Q2FIC1|PPI1_STAA3 Putative peptidyl-prolyl cis-trans isomerase OS=Staphylococcus aureus (strain USA300) OX=367830 GN=SAUSA300_0857 PE=3 SV=1
28.0127	27.0607	27.8072	27.4087	27.7713	27.5662	27.6628	27.8716	27.3923	26.7071	26.9874	27.2883	4	4	4	5.7	5.7	5.7	89.395	0	9.5936	1862700000	24	236440000	5175600	5669800	311160000	36778000	46026000	525370000	66467000	34129000	35151000	216740000	343550000	4	4	4	1	NaN	sp|Q2FIC3|MNHA1_STAA3	sp|Q2FIC3|MNHA1_STAA3	465	sp|Q2FIC3|MNHA1_STAA3 Na(+)/H(+) antiporter subunit A1 OS=Staphylococcus aureus (strain USA300) OX=367830 GN=mnhA1 PE=3 SV=1
25.5224	NaN	24.662	24.8359	24.9783	25.3505	25.5561	NaN	24.8022	NaN	NaN	24.6795	2	2	2	20.4	20.4	20.4	12.293	0	24.209	251840000	13	22273000	1159500	1521700	20057000	20997000	21230000	67749000	18397000	14343000	9118100	16806000	38186000	2	2	2	1	NaN	sp|Q2FIC5|MNHC1_STAA3	sp|Q2FIC5|MNHC1_STAA3	466	sp|Q2FIC5|MNHC1_STAA3 Na(+)/H(+) antiporter subunit C1 OS=Staphylococcus aureus (strain USA300) OX=367830 GN=mnhC1 PE=3 SV=2
NaN	26.8595	NaN	26.7847	NaN	NaN	26.3313	NaN	26.6296	NaN	NaN	NaN	4	4	4	7.8	7.8	7.8	54.771	0.0034762	1.8417	521460000	13	21996000	12731000	4471800	86913000	0	17411000	77488000	33681000	87515000	97898000	26249000	55111000	4	4	4	1	NaN	sp|Q2FIC6|MNHD1_STAA3	sp|Q2FIC6|MNHD1_STAA3	467	sp|Q2FIC6|MNHD1_STAA3 Na(+)/H(+) antiporter subunit D1 OS=Staphylococcus aureus (strain USA300) OX=367830 GN=mnhD1 PE=3 SV=1
25.528	NaN	NaN	NaN	25.6239	25.7526	25.7706	25.498	25.3743	25.1419	25.3421	25.4573	2	2	2	15.1	15.1	15.1	18.319	0	7.0472	375210000	18	23099000	0	1833100	21943000	27204000	25184000	73201000	42579000	32135000	36029000	41982000	50024000	2	2	2	1	NaN	sp|Q2FIC7|MNHE1_STAA3	sp|Q2FIC7|MNHE1_STAA3	468	sp|Q2FIC7|MNHE1_STAA3 Na(+)/H(+) antiporter subunit E1 OS=Staphylococcus aureus (strain USA300) OX=367830 GN=mnhE1 PE=3 SV=1
NaN	25.4694	25.4038	NaN	25.5994	NaN	NaN	NaN	25.5925	25.4007	NaN	25.4563	2	2	2	13.6	13.6	13.6	12.818	0	3.8047	247750000	15	0	4103900	2851000	11123000	28142000	1436800	20492000	42279000	38254000	40539000	6099300	52431000	2	2	2	1	NaN	sp|Q2FIC9|MNHG1_STAA3	sp|Q2FIC9|MNHG1_STAA3	469	sp|Q2FIC9|MNHG1_STAA3 Na(+)/H(+) antiporter subunit G1 OS=Staphylococcus aureus (strain USA300) OX=367830 GN=mnhG1 PE=3 SV=1
32.6997	32.9843	32.7256	32.9219	32.9718	33.109	32.6478	32.7823	32.6054	33.6877	33.7115	33.6547	24	24	24	69.9	69.9	69.9	44.104	0	323.31	86763000000	725	3548900000	653780000	523120000	7594100000	3629800000	3321600000	8825800000	4613100000	4759000000	15945000000	15815000000	17533000000	24	24	24	1	NaN	sp|Q2FID4|Y844_STAA3	sp|Q2FID4|Y844_STAA3	470	sp|Q2FID4|Y844_STAA3 NADH dehydrogenase-like protein SAUSA300_0844 OS=Staphylococcus aureus (strain USA300) OX=367830 GN=SAUSA300_0844 PE=3 SV=1
30.6521	26.6634	29.5297	28.0039	27.3859	27.878	27.816	27.7244	28.1484	27.1737	27.714	27.1211	2	2	2	33.3	33.3	33.3	9.0631	0	44.987	2305100000	64	839300000	11014000	63392000	171360000	97696000	127470000	229440000	206600000	163480000	105920000	166820000	122590000	2	2	2	1	NaN	sp|Q2FIE1|DLTC_STAA3	sp|Q2FIE1|DLTC_STAA3	471	sp|Q2FIE1|DLTC_STAA3 D-alanyl carrier protein OS=Staphylococcus aureus (strain USA300) OX=367830 GN=dltC PE=3 SV=1
31.7018	31.3426	31.3046	31.6146	31.5067	32.0191	31.5215	31.6176	31.5194	31.0409	31.2562	31.2213	18	18	18	52.6	52.6	52.6	54.67	0	323.31	24732000000	262	1596500000	268150000	193850000	2800000000	1586400000	2048600000	3578800000	3186900000	2328800000	2065400000	2610800000	2468000000	18	18	18	1	NaN	sp|Q2FIE3|DLTA_STAA3	sp|Q2FIE3|DLTA_STAA3	472	sp|Q2FIE3|DLTA_STAA3 D-alanine--D-alanyl carrier protein ligase OS=Staphylococcus aureus (strain USA300) OX=367830 GN=dltA PE=3 SV=1
30.4273	30.2705	29.8738	30.0762	30.0706	30.4171	30.4596	30.6351	30.675	30.2849	30.5617	30.4499	11	11	11	53.7	53.7	53.7	27.945	0	106.58	12059000000	156	632150000	120040000	71448000	1050000000	647950000	721010000	1381400000	1716300000	1039100000	1296200000	1647900000	1736000000	11	11	11	1	NaN	sp|Q2FIE5|NAGD_STAA3	sp|Q2FIE5|NAGD_STAA3	473	sp|Q2FIE5|NAGD_STAA3 Acid sugar phosphatase OS=Staphylococcus aureus (strain USA300) OX=367830 GN=nagD PE=3 SV=1
24.966	25.5395	25.7383	29.2826	29.3339	29.3971	25.4585	25.728	25.8303	30.2498	30.3704	30.4401	13	13	13	57.4	57.4	57.4	34.885	0	313.41	5583700000	100	20411000	10408000	7996300	556330000	358700000	352180000	128820000	89396000	75076000	1113700000	1382700000	1488000000	13	13	13	1	NaN	sp|Q2FIE9|LIPA_STAA3	sp|Q2FIE9|LIPA_STAA3	474	sp|Q2FIE9|LIPA_STAA3 Lipoyl synthase OS=Staphylococcus aureus (strain USA300) OX=367830 GN=lipA PE=3 SV=1
26.74	25.9976	26.1458	26.0915	25.944	26.3707	26.3947	26.2616	25.7186	26.4574	27.0239	26.7296	5	5	5	21.4	21.4	21.4	38.548	0	50.92	751400000	25	58035000	6993700	4720100	58750000	42243000	43546000	116100000	75752000	33438000	69508000	126400000	115920000	5	5	5	1	NaN	sp|Q2FIF3|NMO_STAA3	sp|Q2FIF3|NMO_STAA3	475	sp|Q2FIF3|NMO_STAA3 Probable nitronate monooxygenase OS=Staphylococcus aureus (strain USA300) OX=367830 GN=SAUSA300_0825 PE=3 SV=1
31.3591	31.3583	31.2141	31.5323	31.4463	31.4725	31.0973	31.0426	30.8404	31.1221	31.2685	31.1699	24	24	24	64.7	64.7	64.7	52.531	0	323.31	20711000000	408	1262800000	244210000	216210000	2586500000	1483900000	1410400000	2987300000	1862800000	1399700000	2059000000	2558700000	2639900000	24	24	24	1	NaN	sp|Q2FIF6|Y822_STAA3	sp|Q2FIF6|Y822_STAA3	476	sp|Q2FIF6|Y822_STAA3 UPF0051 protein SAUSA300_0822 OS=Staphylococcus aureus (strain USA300) OX=367830 GN=SAUSA300_0822 PE=3 SV=1
31.3223	33.5416	33.4292	33.1174	32.2294	31.3198	31.5447	31.0733	31.8594	32.2107	30.3201	30.3623	5	5	4	48.4	48.4	48.4	7.0186	0	93.328	32774000000	88	952530000	996900000	867670000	9084100000	2511900000	1044600000	3551900000	1797700000	3299400000	5764700000	1180300000	1722700000	5	5	4	1	NaN	sp|Q2FIG2|Y816_STAA3	sp|Q2FIG2|Y816_STAA3	477	sp|Q2FIG2|Y816_STAA3 UPF0337 protein SAUSA300_0816 OS=Staphylococcus aureus (strain USA300) OX=367830 GN=SAUSA300_0816 PE=3 SV=1
30.2307	30.3171	30.2988	30.6236	30.6598	30.8246	30.7182	30.8445	30.5745	29.4833	29.5235	29.5225	11	11	11	49.6	49.6	49.6	38.209	0	145.46	11468000000	161	602920000	135370000	98987000	1471800000	770600000	797410000	2313100000	1771700000	1213700000	710550000	707910000	873470000	11	11	11	1	NaN	sp|Q2FII2|METN2_STAA3	sp|Q2FII2|METN2_STAA3	478	sp|Q2FII2|METN2_STAA3 Methionine import ATP-binding protein MetN 2 OS=Staphylococcus aureus (strain USA300) OX=367830 GN=metN2 PE=3 SV=1
29.8809	30.8805	30.7968	30.6772	30.8268	30.5045	30.6148	30.7603	31.0579	31.641	31.4763	31.3908	5	5	5	51.6	51.6	51.6	14.092	0	199.2	19382000000	248	560230000	175110000	162740000	1391100000	907950000	747120000	2495300000	2035200000	1888700000	3057300000	2932900000	3028600000	5	5	5	1	NaN	sp|Q2FII7|GCSH_STAA3	sp|Q2FII7|GCSH_STAA3	479	sp|Q2FII7|GCSH_STAA3 Glycine cleavage system H protein OS=Staphylococcus aureus (strain USA300) OX=367830 GN=gcvH PE=3 SV=1
25.6076	25.7854	25.6229	25.4873	25.7311	25.5459	25.8523	25.8281	25.9465	25.5542	25.3172	25.5067	4	4	4	14.7	14.7	14.7	26.869	0	5.3229	469180000	21	23262000	4021100	2682700	28893000	28983000	23398000	76279000	54378000	47424000	64883000	52234000	62742000	4	4	4	1	NaN	sp|Q2FIJ1|AROD_STAA3	sp|Q2FIJ1|AROD_STAA3	480	sp|Q2FIJ1|AROD_STAA3 3-dehydroquinate dehydratase OS=Staphylococcus aureus (strain USA300) OX=367830 GN=aroD PE=3 SV=1
29.2311	28.7526	29.0671	28.9764	29.0744	29.2828	29.2823	29.292	29.4826	30.8025	31.009	30.8791	6	6	6	48.6	48.6	48.6	15.339	0	34.525	9519300000	104	273270000	43365000	46812000	498000000	312660000	283450000	895420000	580770000	518160000	1791300000	2053300000	2222700000	6	6	6	1	NaN	sp|Q2FIJ2|OHRL_STAA3	sp|Q2FIJ2|OHRL_STAA3	481	sp|Q2FIJ2|OHRL_STAA3 Organic hydroperoxide resistance protein-like OS=Staphylococcus aureus (strain USA300) OX=367830 GN=SAUSA300_0786 PE=3 SV=1
24.9432	25.6451	25.7989	24.9515	24.9406	24.8626	24.4221	24.6056	24.1466	25.3534	24.732	24.7486	3	3	3	16.9	16.9	16.9	17.755	0	2.8607	275960000	24	13662000	3790800	2765000	31735000	14954000	16341000	38559000	24793000	17123000	37498000	36391000	38348000	3	3	3	1	NaN	sp|Q2FIL2|SSRP_STAA3	sp|Q2FIL2|SSRP_STAA3	482	sp|Q2FIL2|SSRP_STAA3 SsrA-binding protein OS=Staphylococcus aureus (strain USA300) OX=367830 GN=smpB PE=3 SV=1
35.4534	35.5987	35.5878	35.5567	35.6323	35.7216	35.5548	35.7525	35.9559	35.5849	35.7733	35.6683	28	28	28	86.4	86.4	86.4	47.116	0	323.31	502030000000	2486	24360000000	5096500000	4053500000	45502000000	29973000000	32082000000	70271000000	57426000000	52513000000	50960000000	63695000000	66098000000	28	28	28	1	NaN	sp|Q2FIL7|ENO_STAA3	sp|Q2FIL7|ENO_STAA3	483	sp|Q2FIL7|ENO_STAA3 Enolase OS=Staphylococcus aureus (strain USA300) OX=367830 GN=eno PE=3 SV=1
33.7916	33.5565	33.6322	33.7136	33.7006	33.9006	33.8254	33.905	34.0358	33.7739	33.8218	33.7764	20	20	20	91.7	91.7	91.7	27.261	0	323.31	125880000000	638	6411600000	1239100000	1208500000	12799000000	7292500000	7432300000	18459000000	14012000000	12762000000	14201000000	14362000000	15698000000	20	20	20	1	NaN	sp|Q2FIL9|TPIS_STAA3	sp|Q2FIL9|TPIS_STAA3	484	sp|Q2FIL9|TPIS_STAA3 Triosephosphate isomerase OS=Staphylococcus aureus (strain USA300) OX=367830 GN=tpiA PE=3 SV=1
34.3528	34.3355	34.0402	34.2047	34.2572	34.3402	34.2431	34.358	34.4674	34.1268	34.2864	34.2241	23	23	23	68.4	68.4	68.4	42.601	0	323.31	175570000000	681	9900200000	1942100000	1396000000	17645000000	10486000000	10079000000	25276000000	19615000000	17021000000	16896000000	22019000000	23296000000	23	23	23	1	NaN	sp|Q2FIM0|PGK_STAA3	sp|Q2FIM0|PGK_STAA3	485	sp|Q2FIM0|PGK_STAA3 Phosphoglycerate kinase OS=Staphylococcus aureus (strain USA300) OX=367830 GN=pgk PE=3 SV=1
30.0521	30.0946	29.9578	30.7084	30.5997	30.8963	30.4275	30.6435	30.3622	30.2175	30.1969	30.1776	16	16	16	62.7	62.7	62.7	34.227	0	323.31	12106000000	306	537300000	98262000	75093000	1554300000	907010000	930390000	1900500000	1531100000	950890000	1110100000	1211000000	1299700000	16	16	16	1	NaN	sp|Q2FIM4|Y753_STAA3	sp|Q2FIM4|Y753_STAA3	486	sp|Q2FIM4|Y753_STAA3 Epimerase family protein SAUSA300_0753 OS=Staphylococcus aureus (strain USA300) OX=367830 GN=SAUSA300_0753 PE=3 SV=1
32.8528	32.7089	32.5416	32.9881	32.9496	33.2423	32.9533	33.0229	32.9289	32.5589	32.8789	32.7832	10	10	10	62.1	62.1	62.1	21.513	0	215.43	68978000000	307	3145600000	661750000	452290000	7161300000	4357800000	5154300000	10674000000	8108200000	6118500000	6061300000	8458600000	8624500000	10	10	10	1	NaN	sp|Q2FIM5|CLPP_STAA3	sp|Q2FIM5|CLPP_STAA3	487	sp|Q2FIM5|CLPP_STAA3 ATP-dependent Clp protease proteolytic subunit OS=Staphylococcus aureus (strain USA300) OX=367830 GN=clpP PE=3 SV=1
27.3275	27.3239	27.0424	26.9274	26.8906	27.0376	27.1861	27.1048	27.1307	27.3988	27.4881	27.304	11	11	11	43	43	43	35.882	0	36.488	1352800000	70	84136000	12266000	8884200	121780000	68750000	69698000	225810000	135230000	95186000	149270000	208870000	172910000	11	11	11	1	NaN	sp|Q2FIM6|WHIA_STAA3	sp|Q2FIM6|WHIA_STAA3	488	sp|Q2FIM6|WHIA_STAA3 Probable cell division protein WhiA OS=Staphylococcus aureus (strain USA300) OX=367830 GN=whiA PE=3 SV=1
29.0482	29.0522	28.6439	28.98	29.1947	29.1065	28.8662	28.9057	28.7209	28.3824	28.6252	28.6151	13	13	13	46.9	46.9	46.9	34.812	0	71.397	4016000000	159	265430000	47652000	32048000	446750000	281990000	268820000	675970000	452640000	311090000	330550000	419620000	483480000	13	13	13	1	NaN	sp|Q2FIM8|Y748_STAA3	sp|Q2FIM8|Y748_STAA3	489	sp|Q2FIM8|Y748_STAA3 Nucleotide-binding protein SAUSA300_0748 OS=Staphylococcus aureus (strain USA300) OX=367830 GN=SAUSA300_0748 PE=3 SV=1
27.1108	26.795	26.66	27.1705	27.0734	27.6285	27.1192	27.1716	26.7036	26.4215	26.5323	26.5783	5	5	5	21.1	21.1	21.1	31.572	0	5.2658	1176400000	36	68034000	7045000	5217300	95767000	50737000	99620000	198660000	185780000	59149000	99183000	141060000	166180000	5	5	5	1	NaN	sp|Q2FIN2|LGT_STAA3	sp|Q2FIN2|LGT_STAA3	490	sp|Q2FIN2|LGT_STAA3 Phosphatidylglycerol--prolipoprotein diacylglyceryl transferase OS=Staphylococcus aureus (strain USA300) OX=367830 GN=lgt PE=3 SV=1
31.228	30.9557	30.9473	31.1425	31.1211	31.4721	31.1034	31.264	31.4042	30.705	30.854	30.7765	17	17	17	71	71	71	34.481	0	232.34	20137000000	317	1139900000	219060000	163430000	2106200000	1323200000	1372300000	3350100000	2487000000	2072600000	1925200000	1961000000	2016800000	17	17	17	1	NaN	sp|Q2FIN3|HPRK_STAA3	sp|Q2FIN3|HPRK_STAA3	491	sp|Q2FIN3|HPRK_STAA3 HPr kinase/phosphorylase OS=Staphylococcus aureus (strain USA300) OX=367830 GN=hprK PE=3 SV=1
32.662	32.5757	32.4892	32.5268	32.558	32.713	32.4249	32.2703	32.183	32.187	32.2532	32.1905	47	47	47	61.6	61.6	61.6	95.959	0	323.31	45417000000	915	2818800000	573930000	616610000	5192600000	3121000000	2960800000	7312400000	4152400000	3357600000	4907200000	4899400000	5504000000	47	47	47	1	NaN	sp|Q2FIN8|SECA1_STAA3	sp|Q2FIN8|SECA1_STAA3	492	sp|Q2FIN8|SECA1_STAA3 Protein translocase subunit SecA 1 OS=Staphylococcus aureus (strain USA300) OX=367830 GN=secA1 PE=3 SV=1
32.795	32.7387	32.8935	32.3255	32.3635	32.3887	33.3775	33.4413	33.4298	33.0785	33.2405	33.1526	12	12	12	75.8	75.8	75.8	22.213	0	323.31	78986000000	449	3491700000	571050000	522570000	5181300000	3162800000	3029000000	15300000000	11425000000	8550300000	8161700000	9525800000	10065000000	12	12	12	1	NaN	sp|Q2FIN9|HPF_STAA3	sp|Q2FIN9|HPF_STAA3	493	sp|Q2FIN9|HPF_STAA3 Ribosome hibernation promotion factor OS=Staphylococcus aureus (strain USA300) OX=367830 GN=hpf PE=1 SV=1
26.2531	26.404	26.3565	26.2631	26.365	26.4267	26.193	26.2347	25.9373	26.2041	26.0156	26.0346	4	4	4	12.9	12.9	12.9	40.345	0	13.089	623240000	36	38110000	7331200	6627700	69366000	46430000	47383000	67429000	79537000	48079000	67792000	68854000	76302000	4	4	4	1	NaN	sp|Q2FIP5|Y730_STAA3	sp|Q2FIP5|Y730_STAA3	494	sp|Q2FIP5|Y730_STAA3 Uncharacterized membrane protein SAUSA300_0730 OS=Staphylococcus aureus (strain USA300) OX=367830 GN=SAUSA300_0730 PE=4 SV=1
30.3518	30.2734	29.9121	30.3039	30.3014	30.379	30.417	30.5008	30.7169	30.43	30.5273	30.4046	15	15	15	50.5	50.5	50.5	45.847	0	228.11	12518000000	281	533480000	114710000	68291000	1172900000	699960000	591400000	2081400000	1392100000	1398400000	1191900000	1597800000	1675600000	15	15	15	1	NaN	sp|Q2FIP8|PEPT_STAA3	sp|Q2FIP8|PEPT_STAA3	495	sp|Q2FIP8|PEPT_STAA3 Peptidase T OS=Staphylococcus aureus (strain USA300) OX=367830 GN=pepT PE=3 SV=1
29.6272	29.808	29.2834	29.6699	29.5536	29.3966	29.6752	29.6159	29.5024	29.7837	29.8502	29.8528	11	11	11	33.9	33.9	33.9	33.797	0	142.67	7348300000	108	430340000	86545000	51145000	616620000	511820000	341270000	1221100000	567840000	605060000	957460000	901730000	1057500000	11	11	11	1	NaN	sp|Q2FIQ3|MURB_STAA3	sp|Q2FIQ3|MURB_STAA3	496	sp|Q2FIQ3|MURB_STAA3 UDP-N-acetylenolpyruvoylglucosamine reductase OS=Staphylococcus aureus (strain USA300) OX=367830 GN=murB PE=3 SV=1
28.2155	27.4636	27.9651	27.5552	27.6855	27.7066	28.1302	28.0163	28.1714	26.6584	27.4751	27.3927	6	6	6	58.4	58.4	58.4	19.645	0	27.339	1944100000	61	127950000	14586000	15324000	198670000	133460000	92756000	365950000	279690000	224370000	96190000	208920000	186190000	6	6	6	1	NaN	sp|Q2FIR2|QUEF_STAA3	sp|Q2FIR2|QUEF_STAA3	497	sp|Q2FIR2|QUEF_STAA3 NADPH-dependent 7-cyano-7-deazaguanine reductase OS=Staphylococcus aureus (strain USA300) OX=367830 GN=queF PE=3 SV=1
27.3536	27.3588	27.2231	27.9471	28.0913	28.0873	27.8285	28.0331	27.5631	27.819	27.8628	27.83	7	7	7	37.4	37.4	37.4	33.626	0	144.36	1989800000	100	106970000	19764000	11228000	214920000	121450000	133790000	299060000	221230000	137250000	234440000	244280000	245380000	7	7	7	1	NaN	sp|Q2FIR4|Y711_STAA3	sp|Q2FIR4|Y711_STAA3	498	sp|Q2FIR4|Y711_STAA3 Putative lipid kinase SAUSA300_0711 OS=Staphylococcus aureus (strain USA300) OX=367830 GN=SAUSA300_0711 PE=3 SV=1
27.2528	26.8854	26.9466	26.9261	27.2492	27.61	27.6834	27.8368	27.6712	26.8713	27.1823	26.9197	10	10	10	34.1	34.1	34.1	39.788	0	152.5	1479300000	76	64482000	12992000	10107000	126670000	86825000	103810000	284710000	220280000	137620000	118250000	137100000	176440000	10	10	10	1	NaN	sp|Q2FIR7|HIS8_STAA3	sp|Q2FIR7|HIS8_STAA3	499	sp|Q2FIR7|HIS8_STAA3 Histidinol-phosphate aminotransferase OS=Staphylococcus aureus (strain USA300) OX=367830 GN=hisC PE=3 SV=1
27.4367	27.8327	28.402	27.3536	27.7163	27.7526	27.4817	28.104	27.6037	28.4133	28.4287	28.4011	7	7	7	13.8	13.8	13.8	74.399	0	16.645	2688000000	24	81175000	4518400	3337600	153950000	110550000	112440000	273470000	273230000	187510000	460720000	474650000	552460000	7	7	7	1	NaN	sp|Q2FIS2|LTAS_STAA3	sp|Q2FIS2|LTAS_STAA3	500	sp|Q2FIS2|LTAS_STAA3 Lipoteichoic acid synthase OS=Staphylococcus aureus (strain USA300) OX=367830 GN=ltaS PE=3 SV=1
27.5628	27.5725	28.2893	26.566	26.0257	26.0203	27.1433	26.8869	26.6798	25.8931	25.7301	25.8215	6	6	6	33.3	33.3	33.3	24.887	0	68.566	812340000	52	61969000	24626000	23656000	87902000	24780000	38147000	219480000	79104000	106660000	38939000	46359000	60715000	6	6	6	1	NaN	sp|Q2FIS8|QUEC_STAA3	sp|Q2FIS8|QUEC_STAA3	501	sp|Q2FIS8|QUEC_STAA3 7-cyano-7-deazaguanine synthase OS=Staphylococcus aureus (strain USA300) OX=367830 GN=queC PE=3 SV=1
30.0776	30.2539	29.9542	30.4521	30.5163	30.6594	30.0863	30.2842	29.9664	29.5388	29.704	29.7316	10	10	10	59.2	59.2	59.2	26.857	0	323.31	9029400000	259	486300000	146240000	103800000	1161600000	718150000	777290000	1336000000	1061400000	701350000	720680000	879120000	937520000	10	10	10	1	NaN	sp|Q2FIT4|SAER_STAA3	sp|Q2FIT4|SAER_STAA3	502	sp|Q2FIT4|SAER_STAA3 Response regulator SaeR OS=Staphylococcus aureus (strain USA300) OX=367830 GN=saeR PE=3 SV=1
31.1817	31.0977	30.7878	31.3413	31.3437	31.6225	31.0998	31.0831	30.7573	30.3473	30.636	30.4922	9	9	9	34.2	34.2	34.2	39.741	0	323.31	17733000000	245	1074900000	204370000	132410000	2370800000	1404700000	1557400000	2919000000	2136200000	1375500000	1271900000	1644000000	1641800000	9	9	9	1	NaN	sp|Q2FIT5|SAES_STAA3	sp|Q2FIT5|SAES_STAA3	503	sp|Q2FIT5|SAES_STAA3 Histidine protein kinase SaeS OS=Staphylococcus aureus (strain USA300) OX=367830 GN=saeS PE=3 SV=1
26.7907	26.6724	26.4982	27.5859	27.2717	27.7397	27.4179	27.485	26.758	26.7595	26.6982	26.9318	5	5	5	17.9	17.9	17.9	32.269	0	25.394	1185600000	43	45812000	15997000	8848700	156840000	86339000	96249000	193010000	147140000	92844000	126280000	96913000	119330000	5	5	5	1	NaN	sp|Q2FIV6|UPPP_STAA3	sp|Q2FIV6|UPPP_STAA3	504	sp|Q2FIV6|UPPP_STAA3 Undecaprenyl-diphosphatase OS=Staphylococcus aureus (strain USA300) OX=367830 GN=uppP PE=3 SV=1
24.6131	24.2936	NaN	NaN	24.2097	24.5771	NaN	24.8445	NaN	NaN	26.3097	24.9598	3	3	3	15.1	15.1	15.1	17.258	0	9.9681	251540000	14	10654000	2015400	1256500	7139600	10315000	11083000	19840000	27859000	10323000	12897000	99660000	38500000	3	3	3	1	NaN	sp|Q2FIV8|Y667_STAA3	sp|Q2FIV8|Y667_STAA3	505	sp|Q2FIV8|Y667_STAA3 UPF0178 protein SAUSA300_0667 OS=Staphylococcus aureus (strain USA300) OX=367830 GN=SAUSA300_0667 PE=3 SV=1
31.5664	31.2436	31.6895	31.5331	31.5569	31.528	31.5801	31.4551	31.6969	31.4446	31.6127	31.4708	9	9	9	60.1	60.1	60.1	26.32	0	323.31	26887000000	177	992050000	191940000	335850000	2161100000	1372500000	1105800000	3085400000	2233400000	2149700000	4024500000	4431500000	4803300000	9	9	9	1	NaN	sp|Q2FIX0|Y655_STAA3	sp|Q2FIX0|Y655_STAA3	506	sp|Q2FIX0|Y655_STAA3 Probable transcriptional regulatory protein SAUSA300_0655 OS=Staphylococcus aureus (strain USA300) OX=367830 GN=SAUSA300_0655 PE=3 SV=1
23.9913	23.9205	23.9107	24.131	24.0456	24.0568	24.5261	24.0169	24.3178	23.5378	23.697	23.5082	2	2	2	14.3	14.3	14.3	14.178	0	3.4817	138930000	11	7700300	1605200	1205200	14500000	9640800	8741600	29199000	14783000	14187000	11229000	13581000	12552000	2	2	2	1	NaN	sp|Q2FIX1|SARX_STAA3	sp|Q2FIX1|SARX_STAA3	507	sp|Q2FIX1|SARX_STAA3 HTH-type transcriptional regulator SarX OS=Staphylococcus aureus (strain USA300) OX=367830 GN=sarX PE=3 SV=2
25.6098	25.5475	25.9204	25.854	25.934	25.6551	25.5466	25.9428	25.3322	25.6253	25.4607	25.7373	5	5	5	31.2	31.2	31.2	26.079	0	34.457	445880000	34	16571000	7066700	4051700	24018000	31129000	25089000	67338000	68842000	33328000	44759000	48335000	75350000	5	5	5	1	NaN	sp|Q2FIY0|GRAR_STAA3	sp|Q2FIY0|GRAR_STAA3	508	sp|Q2FIY0|GRAR_STAA3 Response regulator protein GraR OS=Staphylococcus aureus (strain USA300) OX=367830 GN=graR PE=3 SV=1
27.968	27.6389	27.6828	27.8744	27.8073	28.2366	27.8883	27.882	27.6755	27.6576	27.677	27.7818	9	9	9	31.4	31.4	31.4	29.762	0	30.815	1922000000	84	118160000	26085000	16077000	192240000	106590000	152910000	317730000	226950000	172340000	199410000	187350000	206160000	9	9	9	1	NaN	sp|Q2FJ01|TAGH_STAA3	sp|Q2FJ01|TAGH_STAA3	509	sp|Q2FJ01|TAGH_STAA3 Teichoic acids export ATP-binding protein TagH OS=Staphylococcus aureus (strain USA300) OX=367830 GN=tagH PE=3 SV=1
32.6416	32.8009	32.6525	32.817	33.0361	32.9857	33.1451	33.3006	33.3425	33.3404	33.3852	33.3447	9	9	9	53.2	53.2	53.2	14.718	0	84.296	84408000000	405	3098000000	666460000	437600000	6259700000	4622800000	3435100000	12851000000	10055000000	8232900000	9884200000	12028000000	12838000000	9	9	9	1	NaN	sp|Q2FJ20|SARA_STAA3	sp|Q2FJ20|SARA_STAA3	510	sp|Q2FJ20|SARA_STAA3 Transcriptional regulator SarA OS=Staphylococcus aureus (strain USA300) OX=367830 GN=sarA PE=3 SV=1
32.7388	32.5083	32.4768	32.7548	32.6777	32.9942	32.7985	32.8435	33.0252	32.1926	32.3882	32.3395	32	32	32	74.3	74.3	74.3	62.381	0	323.31	57616000000	720	3408800000	577080000	459030000	6157000000	3292200000	3586200000	9874500000	7198800000	6240000000	4814300000	5816700000	6191200000	32	32	32	1	NaN	sp|Q2FJ29|SYR_STAA3	sp|Q2FJ29|SYR_STAA3	511	sp|Q2FJ29|SYR_STAA3 Arginine--tRNA ligase OS=Staphylococcus aureus (strain USA300) OX=367830 GN=argS PE=3 SV=1
30.3592	30.1794	30.0883	29.3633	29.3256	29.7684	30.2016	29.9221	30.1455	32.0991	32.3963	32.299	17	17	17	65.5	65.5	65.5	36.047	0	323.31	21582000000	258	559640000	103160000	77896000	563570000	304640000	355450000	1194400000	878580000	862440000	4380200000	6293100000	6009000000	17	17	17	1	NaN	sp|Q2FJ31|ADH_STAA3	sp|Q2FJ31|ADH_STAA3	512	sp|Q2FJ31|ADH_STAA3 Alcohol dehydrogenase OS=Staphylococcus aureus (strain USA300) OX=367830 GN=adh PE=3 SV=1
31.4684	31.1072	30.958	31.2899	31.5437	31.6662	31.4382	31.3746	31.5594	31.2343	31.4734	31.3884	9	9	9	46.4	46.4	46.4	29.39	0	224.1	24012000000	240	1262100000	211400000	185870000	2098800000	1615100000	1640900000	3620800000	2715100000	2209500000	2344200000	2953500000	3154600000	9	9	9	1	NaN	sp|Q2FJ56|CHDC_STAA3	sp|Q2FJ56|CHDC_STAA3	514	sp|Q2FJ56|CHDC_STAA3 Coproheme decarboxylase OS=Staphylococcus aureus (strain USA300) OX=367830 GN=chdC PE=3 SV=1
26.4253	NaN	NaN	NaN	NaN	26.5872	25.93	NaN	NaN	25.2094	26.0263	25.9902	1	1	1	9	9	9	13.065	0	4.5844	485780000	19	39085000	2334400	1576600	43390000	21701000	52290000	84813000	42555000	28455000	39175000	61503000	68904000	1	1	1	1	8081	sp|Q2FJ60|Y565_STAA3	sp|Q2FJ60|Y565_STAA3	515	sp|Q2FJ60|Y565_STAA3 UPF0382 membrane protein SAUSA300_0565 OS=Staphylococcus aureus (strain USA300) OX=367830 GN=SAUSA300_0565 PE=3 SV=1
27.5535	27.3598	27.3066	26.9742	27.023	27.2932	27.476	27.5004	27.1778	27.4224	27.6328	27.501	10	10	10	60.6	60.6	60.6	24.937	0	41.218	1495800000	71	126370000	17594000	10960000	96381000	58670000	61204000	318900000	144830000	96947000	118470000	201300000	244140000	10	10	10	1	NaN	sp|Q2FJ62|UNG_STAA3	sp|Q2FJ62|UNG_STAA3	516	sp|Q2FJ62|UNG_STAA3 Uracil-DNA glycosylase OS=Staphylococcus aureus (strain USA300) OX=367830 GN=ung PE=3 SV=1
32.2952	31.9193	32.3475	32.6235	32.5708	32.5659	32.0665	32.3812	32.6941	32.6807	32.5398	32.2319	11	11	11	84.3	84.3	84.3	22.417	0	323.31	50199000000	350	2575800000	337160000	392830000	5094700000	3131900000	3284400000	6332600000	5551800000	5190800000	5742500000	6570400000	5993600000	11	11	11	1	NaN	sp|Q2FJ70|HPS_STAA3	sp|Q2FJ70|HPS_STAA3	517	sp|Q2FJ70|HPS_STAA3 3-hexulose-6-phosphate synthase OS=Staphylococcus aureus (strain USA300) OX=367830 GN=SAUSA300_0555 PE=3 SV=1
28.685	28.3703	28.0924	28.4319	28.4966	28.5975	28.9891	29.1946	28.773	27.8448	28.3018	28.1437	9	9	9	48	48	48	28.467	0	75.202	3272700000	88	202280000	36467000	23384000	344040000	197070000	206290000	635700000	557690000	333760000	224360000	168270000	343340000	9	9	9	1	NaN	sp|Q2FJ71|NAGB_STAA3	sp|Q2FJ71|NAGB_STAA3	518	sp|Q2FJ71|NAGB_STAA3 Glucosamine-6-phosphate deaminase OS=Staphylococcus aureus (strain USA300) OX=367830 GN=nagB PE=3 SV=1
31.2879	31.5203	31.4797	31.1136	30.9594	30.7172	31.2837	30.9866	31.6044	30.3088	29.7058	29.9549	15	15	15	56.8	56.8	56.8	33.481	0	205.54	16667000000	344	1121500000	268600000	302730000	1840700000	1084000000	863510000	3342900000	2020700000	2350600000	1349400000	943070000	1179000000	15	15	15	1	NaN	sp|Q2FJ74|GCH4_STAA3	sp|Q2FJ74|GCH4_STAA3	519	sp|Q2FJ74|GCH4_STAA3 GTP cyclohydrolase FolE2 OS=Staphylococcus aureus (strain USA300) OX=367830 GN=folE2 PE=3 SV=1
28.7318	28.6175	28.8503	29.2272	29.2535	29.5508	28.3206	28.5254	28.7146	27.9153	28.1032	27.9369	26	26	22	29.7	29.7	25.6	125.27	0	323.31	3433000000	192	219730000	42110000	41472000	561480000	363110000	375610000	356690000	350660000	313920000	233500000	286200000	288510000	26	26	22	1	NaN	sp|Q2FJ77|SDRE_STAA3	sp|Q2FJ77|SDRE_STAA3	520	sp|Q2FJ77|SDRE_STAA3 Serine-aspartate repeat-containing protein E OS=Staphylococcus aureus (strain USA300) OX=367830 GN=sdrE PE=3 SV=1
27.7309	27.3975	27.3894	27.8952	28.2318	28.7286	28.3116	28.4989	28.6641	27.6849	27.5864	27.7045	16	13	12	15.9	12.2	11	149.45	0	111.45	2202500000	88	47303000	14083000	9201000	149570000	57761000	562440000	218000000	428280000	383010000	139350000	79515000	113980000	16	13	12	1	NaN	sp|Q2FJ78|SDRD_STAA3	sp|Q2FJ78|SDRD_STAA3	521	sp|Q2FJ78|SDRD_STAA3 Serine-aspartate repeat-containing protein D OS=Staphylococcus aureus (strain USA300) OX=367830 GN=sdrD PE=3 SV=1
31.785	31.6282	31.4204	31.0698	30.8545	31.1144	31.8419	32.0175	31.7772	30.2008	30.433	30.3157	11	11	11	91	91	91	20.911	0	323.31	22133000000	274	1611900000	282920000	195720000	1943900000	1051500000	1103700000	5036700000	4149600000	2769200000	1210700000	1370500000	1406800000	11	11	11	1	NaN	sp|Q2FJ80|AZO1_STAA3	sp|Q2FJ80|AZO1_STAA3	522	sp|Q2FJ80|AZO1_STAA3 FMN-dependent NADPH-azoreductase OS=Staphylococcus aureus (strain USA300) OX=367830 GN=azo1 PE=3 SV=1
30.1258	30.1357	29.9238	29.851	29.8758	30.0637	30.4361	30.3343	30.1273	30.7864	30.8443	30.8259	19	19	19	82.6	82.6	82.6	36.052	0	323.31	12347000000	286	551170000	99734000	82335000	791820000	521480000	458670000	1761500000	1343400000	825830000	1827600000	1947900000	2135600000	19	19	19	1	NaN	sp|Q2FJ87|Y538_STAA3	sp|Q2FJ87|Y538_STAA3	523	sp|Q2FJ87|Y538_STAA3 Uncharacterized epimerase/dehydratase SAUSA300_0538 OS=Staphylococcus aureus (strain USA300) OX=367830 GN=SAUSA300_0538 PE=3 SV=1
27.7781	27.4065	27.4959	27.0328	27.4906	26.9889	27.5559	27.5914	26.9729	27.1425	27.2892	27.1996	6	6	6	12.1	12.1	12.1	61.01	0	11.472	1341300000	41	75400000	18461000	17830000	116890000	119430000	65395000	246810000	191680000	120490000	100330000	104370000	164220000	6	6	6	1	NaN	sp|Q2FJ88|ARAB_STAA3	sp|Q2FJ88|ARAB_STAA3	524	sp|Q2FJ88|ARAB_STAA3 Ribulokinase OS=Staphylococcus aureus (strain USA300) OX=367830 GN=araB PE=3 SV=1
33.7423	33.6538	33.8433	34.525	34.4933	34.5099	34.0113	34.0918	34.3385	33.4931	33.4453	33.4524	14	14	14	84.2	84.2	84.2	32.176	0	323.31	145720000000	708	6111500000	1198300000	1610500000	20989000000	12057000000	11901000000	21751000000	16779000000	15559000000	12285000000	12588000000	12891000000	14	14	14	1	NaN	sp|Q2FJ89|HCHA_STAA3	sp|Q2FJ89|HCHA_STAA3	525	sp|Q2FJ89|HCHA_STAA3 Protein/nucleic acid deglycase HchA OS=Staphylococcus aureus (strain USA300) OX=367830 GN=hchA PE=3 SV=1
36.8609	36.9713	36.9773	36.6699	36.7286	36.5907	36.6205	36.8468	36.6873	36.7128	36.7891	36.7105	26	26	26	89.6	89.6	89.6	43.103	0	323.31	987700000000	3237	58793000000	13927000000	10699000000	95370000000	64554000000	48820000000	138670000000	118820000000	82965000000	97475000000	123480000000	134120000000	26	26	26	1	NaN	sp|Q2FJ92|EFTU_STAA3	sp|Q2FJ92|EFTU_STAA3	526	sp|Q2FJ92|EFTU_STAA3 Elongation factor Tu OS=Staphylococcus aureus (strain USA300) OX=367830 GN=tuf PE=3 SV=1
35.4657	35.3669	35.1278	35.157	35.1867	35.3118	35.3454	35.2605	35.1817	35.2234	35.4288	35.3256	40	40	40	81.7	81.7	81.7	76.612	0	323.31	364260000000	2341	22425000000	4295000000	2782700000	33111000000	21321000000	20508000000	55445000000	38240000000	30618000000	38681000000	46763000000	50070000000	40	40	40	1	NaN	sp|Q2FJ93|EFG_STAA3	sp|Q2FJ93|EFG_STAA3	527	sp|Q2FJ93|EFG_STAA3 Elongation factor G OS=Staphylococcus aureus (strain USA300) OX=367830 GN=fusA PE=3 SV=3
32.5153	31.9837	32.2948	31.7268	31.8593	31.8562	32.672	32.6084	32.3965	31.8488	31.8385	31.8087	9	9	9	55.1	55.1	55.1	17.794	0	159.81	40614000000	294	2409000000	390160000	415780000	3110100000	2221600000	1932900000	8628300000	6049100000	4241100000	3377400000	3836200000	4002600000	9	9	9	1	NaN	sp|Q2FJ94|RS7_STAA3	sp|Q2FJ94|RS7_STAA3	528	sp|Q2FJ94|RS7_STAA3 30S ribosomal protein S7 OS=Staphylococcus aureus (strain USA300) OX=367830 GN=rpsG PE=3 SV=2
32.2823	32.0793	32.1459	32.2258	32.3732	31.7973	32.5757	32.4139	32.4705	32.0474	31.7581	31.9572	9	9	9	53.3	53.3	53.3	15.287	0	92.474	41886000000	191	2463300000	417340000	390060000	4100000000	2837800000	2045100000	7580900000	5413100000	4158100000	4083100000	3846600000	4550300000	9	9	9	1	NaN	sp|Q2FJ95|RS12_STAA3	sp|Q2FJ95|RS12_STAA3	529	sp|Q2FJ95|RS12_STAA3 30S ribosomal protein S12 OS=Staphylococcus aureus (strain USA300) OX=367830 GN=rpsL PE=3 SV=1
34.46	34.3167	34.2878	34.2333	34.2223	34.3871	34.4197	34.5001	34.6304	34.3408	34.4052	34.3635	87	87	87	76.9	76.9	76.9	135.39	0	323.31	190620000000	2012	10847000000	1977100000	1634400000	16958000000	10303000000	9989400000	30573000000	22940000000	19232000000	20006000000	22420000000	23739000000	87	87	87	1	NaN	sp|Q2FJ97|RPOC_STAA3	sp|Q2FJ97|RPOC_STAA3	530	sp|Q2FJ97|RPOC_STAA3 DNA-directed RNA polymerase subunit beta OS=Staphylococcus aureus (strain USA300) OX=367830 GN=rpoC PE=3 SV=2
34.1008	33.9993	33.8494	33.8986	33.9082	34.0221	34.082	34.1762	34.2614	33.9301	34.0823	34.0596	76	76	76	74.6	74.6	74.6	133.22	0	323.31	152630000000	1669	8155200000	1545600000	1130600000	13191000000	8808800000	8228400000	23268000000	18353000000	14640000000	15768000000	19237000000	20308000000	76	76	76	1	NaN	sp|Q2FJ98|RPOB_STAA3	sp|Q2FJ98|RPOB_STAA3	531	sp|Q2FJ98|RPOB_STAA3 DNA-directed RNA polymerase subunit beta OS=Staphylococcus aureus (strain USA300) OX=367830 GN=rpoB PE=3 SV=2
33.7131	33.6582	33.7587	32.7978	32.7901	32.2014	33.1276	33.2685	33.4628	32.5191	32.5205	32.2384	7	7	7	77.9	77.9	77.9	12.711	0	163.57	75150000000	871	6984200000	1221800000	1020100000	7384800000	2202200000	2055400000	13014000000	10201000000	9202100000	8769000000	6802500000	6293200000	7	7	7	1	NaN	sp|Q2FJA0|RL7_STAA3	sp|Q2FJA0|RL7_STAA3	532	sp|Q2FJA0|RL7_STAA3 50S ribosomal protein L7/L12 OS=Staphylococcus aureus (strain USA300) OX=367830 GN=rplL PE=3 SV=1
32.606	33.1237	32.7355	32.063	32.1089	31.6325	32.2933	32.662	32.7901	32.0731	32.1259	32.0222	10	10	10	81.9	81.9	81.9	17.71	0	323.31	46595000000	301	3057700000	767940000	577460000	3796300000	2304300000	1789300000	7955300000	6165000000	5379200000	4838400000	4755900000	5208000000	10	10	10	1	NaN	sp|Q2FJA1|RL10_STAA3	sp|Q2FJA1|RL10_STAA3	533	sp|Q2FJA1|RL10_STAA3 50S ribosomal protein L10 OS=Staphylococcus aureus (strain USA300) OX=367830 GN=rplJ PE=3 SV=1
33.2001	33.3527	33.241	32.8513	33.0351	32.8399	33.2405	33.1523	33.1114	32.9408	32.9688	32.9746	13	13	13	71.3	71.3	71.3	24.708	0	301.48	78152000000	495	4547600000	908860000	711040000	6704800000	4711400000	3594100000	13414000000	8982300000	7359900000	8422000000	8785600000	10010000000	13	13	13	1	NaN	sp|Q2FJA2|RL1_STAA3	sp|Q2FJA2|RL1_STAA3	534	sp|Q2FJA2|RL1_STAA3 50S ribosomal protein L1 OS=Staphylococcus aureus (strain USA300) OX=367830 GN=rplA PE=3 SV=1
33.1966	32.7841	33.0824	32.4585	32.559	32.4821	33.0504	33.2457	33.1974	32.7795	32.9804	32.8199	6	6	6	45	45	45	14.874	0	170.4	68579000000	294	4736200000	838380000	566750000	5297200000	3553100000	3778200000	11412000000	8869300000	6959100000	6147500000	8264200000	8157000000	6	6	6	1	NaN	sp|Q2FJA3|RL11_STAA3	sp|Q2FJA3|RL11_STAA3	535	sp|Q2FJA3|RL11_STAA3 50S ribosomal protein L11 OS=Staphylococcus aureus (strain USA300) OX=367830 GN=rplK PE=3 SV=3
30.8703	31.0972	30.8118	31.1358	31.187	31.4377	30.9045	30.9705	30.7782	31.0672	31.1633	31.0511	23	23	23	63.1	63.1	63.1	53.685	0	323.31	18653000000	315	944430000	212560000	137480000	1704600000	1205900000	1432100000	2673700000	1867200000	1278700000	1991000000	2688500000	2517000000	23	23	23	1	NaN	sp|Q2FJB0|SYC_STAA3	sp|Q2FJB0|SYC_STAA3	536	sp|Q2FJB0|SYC_STAA3 Cysteine--tRNA ligase OS=Staphylococcus aureus (strain USA300) OX=367830 GN=cysS PE=3 SV=1
32.6134	32.5526	32.375	32.6009	32.5707	32.8492	32.6376	32.6698	32.7938	32.4456	32.5836	32.4985	30	30	30	75.6	75.6	75.6	56.288	0	323.31	56131000000	606	2680500000	518730000	449780000	5613800000	3361000000	3688800000	8695400000	6370300000	5580700000	5094000000	6980500000	7097600000	30	30	30	1	NaN	sp|Q2FJB2|SYE_STAA3	sp|Q2FJB2|SYE_STAA3	537	sp|Q2FJB2|SYE_STAA3 Glutamate--tRNA ligase OS=Staphylococcus aureus (strain USA300) OX=367830 GN=gltX PE=3 SV=1
33.2265	33.0045	32.965	32.9247	32.9416	33.0537	33.3644	33.3591	33.1451	32.7304	33.0267	32.8548	45	45	44	65	65	63.4	91.036	0	323.31	76873000000	1005	4603600000	766750000	603640000	6992600000	4142800000	4194900000	14395000000	10130000000	7450400000	6386100000	8927000000	8280700000	45	45	44	1	NaN	sp|Q2FJB5|CLPC_STAA3	sp|Q2FJB5|CLPC_STAA3	538	sp|Q2FJB5|CLPC_STAA3 ATP-dependent Clp protease ATP-binding subunit ClpC OS=Staphylococcus aureus (strain USA300) OX=367830 GN=clpC PE=3 SV=1
27.1739	27.5277	27.4187	27.4594	27.4875	27.526	27.8099	27.6984	27.4452	27.3761	27.5561	27.539	10	10	10	46.3	46.3	46.3	38.61	0	148.63	1734200000	66	42415000	13870000	11904000	118740000	124430000	77323000	290940000	151180000	134110000	211470000	292970000	264850000	10	10	10	1	NaN	sp|Q2FJB6|MCSB_STAA3	sp|Q2FJB6|MCSB_STAA3	539	sp|Q2FJB6|MCSB_STAA3 Protein-arginine kinase OS=Staphylococcus aureus (strain USA300) OX=367830 GN=mcsB PE=3 SV=1
28.0835	27.6325	27.7046	27.8585	27.9601	28.1868	28.3797	28.1829	28.0285	27.9798	28.3966	28.3013	6	6	6	41.8	41.8	41.8	17.841	0	37.866	2455600000	118	128300000	19785000	18468000	212980000	146300000	136460000	341700000	319090000	221400000	235490000	324270000	351330000	6	6	6	1	NaN	sp|Q2FJB8|CTSR_STAA3	sp|Q2FJB8|CTSR_STAA3	540	sp|Q2FJB8|CTSR_STAA3 Transcriptional regulator CtsR OS=Staphylococcus aureus (strain USA300) OX=367830 GN=ctsR PE=3 SV=1
30.9457	30.8024	30.5813	31.1145	31.0728	31.3555	31.2673	31.2957	31.3245	30.5606	30.6893	30.5981	11	11	11	62.4	62.4	62.4	20.63	0	323.31	18394000000	188	931520000	169520000	118210000	1975700000	1223000000	1349000000	3269600000	2367000000	2036000000	1390600000	1747300000	1816500000	11	11	11	1	NaN	sp|Q2FJC0|PDXT_STAA3	sp|Q2FJC0|PDXT_STAA3	541	sp|Q2FJC0|PDXT_STAA3 Pyridoxal 5-phosphate synthase subunit PdxT OS=Staphylococcus aureus (strain USA300) OX=367830 GN=pdxT PE=3 SV=1
33.3319	33.3465	33.3318	33.3864	33.4758	33.6208	33.5544	33.6748	33.7107	32.9549	33.1786	33.075	19	19	19	78.6	78.6	78.6	31.992	0	323.31	97624000000	668	4968300000	1013600000	825010000	9687400000	6487900000	6577800000	16179000000	12783000000	10589000000	7822700000	10141000000	10548000000	19	19	19	1	NaN	sp|Q2FJC1|PDXS_STAA3	sp|Q2FJC1|PDXS_STAA3	542	sp|Q2FJC1|PDXS_STAA3 Pyridoxal 5-phosphate synthase subunit PdxS OS=Staphylococcus aureus (strain USA300) OX=367830 GN=pdxS PE=3 SV=1
33.0791	32.9487	32.8773	33.2759	33.2115	33.4198	33.1283	33.1854	33.0364	32.5999	32.7525	32.6607	35	35	35	82.6	82.6	82.6	56.719	0	323.31	72196000000	845	3698400000	788020000	694430000	8903800000	5090800000	5403800000	12451000000	8784100000	6453300000	5742400000	6976500000	7209500000	35	35	35	1	NaN	sp|Q2FJC3|SYK_STAA3	sp|Q2FJC3|SYK_STAA3	543	sp|Q2FJC3|SYK_STAA3 Lysine--tRNA ligase OS=Staphylococcus aureus (strain USA300) OX=367830 GN=lysS PE=3 SV=1
30.7405	30.2811	30.4327	30.3706	30.5688	30.8941	30.49	30.5496	30.7024	29.8623	30.062	30.0441	12	12	12	56	56	56	31.822	0	285.4	11970000000	211	809280000	123300000	97907000	1165200000	916600000	895870000	2039000000	1366200000	1417200000	899360000	1161700000	1078600000	12	12	12	1	NaN	sp|Q2FJC9|HSLO_STAA3	sp|Q2FJC9|HSLO_STAA3	544	sp|Q2FJC9|HSLO_STAA3 33 kDa chaperonin OS=Staphylococcus aureus (strain USA300) OX=367830 GN=hslO PE=3 SV=1
29.8875	29.7526	29.78	29.6985	29.7499	29.7575	30.1338	29.9925	29.9025	29.1937	29.1913	29.1678	40	40	40	44.8	44.8	44.8	134.22	0	323.31	7204900000	336	497300000	77719000	74586000	715060000	457330000	417910000	1579300000	969180000	742030000	565800000	558290000	550400000	40	40	40	1	NaN	sp|Q2FJD8|MFD_STAA3	sp|Q2FJD8|MFD_STAA3	545	sp|Q2FJD8|MFD_STAA3 Transcription-repair-coupling factor OS=Staphylococcus aureus (strain USA300) OX=367830 GN=mfd PE=3 SV=1
28.7272	28.4483	28.4652	28.4657	28.5668	28.5246	28.8147	28.9288	28.7764	27.6836	27.748	27.7033	8	8	8	44.2	44.2	44.2	21.703	0	41.459	3015400000	103	195630000	31802000	27158000	362940000	221750000	194510000	649740000	454450000	337960000	170530000	227970000	140910000	8	8	8	1	NaN	sp|Q2FJD9|PTH_STAA3	sp|Q2FJD9|PTH_STAA3	546	sp|Q2FJD9|PTH_STAA3 Peptidyl-tRNA hydrolase OS=Staphylococcus aureus (strain USA300) OX=367830 GN=pth PE=3 SV=1
33.0516	33.2521	33.2427	32.8874	32.9377	32.9684	32.9526	33.2536	33.1976	32.7921	33.0282	32.9902	6	6	6	34.6	34.6	34.6	23.787	0	119.39	74053000000	435	4197600000	997510000	715240000	6639700000	4196300000	4228100000	11439000000	9115900000	6989900000	7197700000	8857600000	9478600000	6	6	6	1	NaN	sp|Q2FJE0|RL25_STAA3	sp|Q2FJE0|RL25_STAA3	547	sp|Q2FJE0|RL25_STAA3 50S ribosomal protein L25 OS=Staphylococcus aureus (strain USA300) OX=367830 GN=rplY PE=1 SV=1
29.3068	28.6935	28.7356	29.0965	29.0704	29.2238	29.4046	29.2233	29.2615	29.9691	30.2686	30.1301	13	13	13	40.9	40.9	40.9	48.532	0	201.55	7292500000	160	222380000	56766000	47511000	452740000	307750000	276240000	847840000	566650000	369140000	1111600000	1738200000	1295700000	13	13	13	1	NaN	sp|Q2FJE2|GLMU_STAA3	sp|Q2FJE2|GLMU_STAA3	548	sp|Q2FJE2|GLMU_STAA3 Bifunctional protein GlmU OS=Staphylococcus aureus (strain USA300) OX=367830 GN=glmU PE=3 SV=1
31.4876	31.213	31.5003	31.8125	31.8499	31.8762	31.7543	31.9025	32.1583	32.5078	32.8002	32.7067	7	7	7	72	72	72	11.278	0	78.039	42268000000	270	1373900000	213850000	288430000	3247700000	1905900000	1978400000	5028900000	3649700000	3299100000	5381500000	7942000000	7959100000	7	7	7	1	NaN	sp|Q2FJE4|SP5G_STAA3	sp|Q2FJE4|SP5G_STAA3	549	sp|Q2FJE4|SP5G_STAA3 Putative septation protein SpoVG OS=Staphylococcus aureus (strain USA300) OX=367830 GN=spoVG PE=3 SV=1
26.2805	25.9286	26.2399	26.2002	25.9721	26.479	26.1631	26.2356	26.0502	25.4796	25.6365	25.6639	5	5	5	19.5	19.5	19.5	31.442	0	16.748	576720000	43	43611000	5581900	3804300	78180000	40452000	41040000	88901000	82819000	47416000	42312000	50565000	52038000	5	5	5	1	NaN	sp|Q2FJE7|ISPE_STAA3	sp|Q2FJE7|ISPE_STAA3	550	sp|Q2FJE7|ISPE_STAA3 Putative 4-diphosphocytidyl-2-C-methyl-D-erythritol kinase OS=Staphylococcus aureus (strain USA300) OX=367830 GN=ispE PE=3 SV=1
28.8865	28.694	28.9058	28.8605	28.9497	28.8515	29.0019	28.8657	28.7539	28.6547	28.7757	28.6194	10	10	10	38	38	38	33.737	0	182.24	3969700000	170	186140000	39054000	51778000	416870000	266210000	211030000	641130000	396670000	308850000	456880000	494910000	500210000	10	10	10	1	NaN	sp|Q2FJE9|RSMA_STAA3	sp|Q2FJE9|RSMA_STAA3	551	sp|Q2FJE9|RSMA_STAA3 Ribosomal RNA small subunit methyltransferase A OS=Staphylococcus aureus (strain USA300) OX=367830 GN=rsmA PE=3 SV=1
29.1786	28.9214	29.041	28.7411	28.9916	28.6852	29.1649	29.2514	29.122	28.443	28.7118	28.5895	11	11	11	54.1	54.1	54.1	23.424	0	82.807	4288000000	142	192090000	48474000	45678000	364070000	245910000	221790000	726640000	612600000	460000000	357880000	519120000	493770000	11	11	11	1	NaN	sp|Q2FJG0|KTHY_STAA3	sp|Q2FJG0|KTHY_STAA3	552	sp|Q2FJG0|KTHY_STAA3 Thymidylate kinase OS=Staphylococcus aureus (strain USA300) OX=367830 GN=tmk PE=3 SV=1
26.838	27.059	27.0019	27.2171	26.895	26.2832	27.3805	27.4054	27.5212	26.7867	27.1011	27.1209	5	5	5	31.3	31.3	31.3	22.099	0	11.514	1199200000	31	51006000	14113000	14069000	76024000	63592000	32326000	264590000	212190000	146970000	81485000	157560000	85325000	5	5	5	1	NaN	sp|Q2FJG2|RECR_STAA3	sp|Q2FJG2|RECR_STAA3	553	sp|Q2FJG2|RECR_STAA3 Recombination protein RecR OS=Staphylococcus aureus (strain USA300) OX=367830 GN=recR PE=3 SV=1
30.8355	31.7233	31.5527	31.1845	31.4412	30.7365	31.1388	31.4055	31.8121	30.8894	30.8722	30.833	7	7	7	82.9	82.9	82.9	11.597	0	88.784	19510000000	196	905800000	343180000	324780000	2076000000	1690500000	947720000	2821800000	1974600000	1752300000	2154500000	2148700000	2370600000	7	7	7	1	NaN	sp|Q2FJG3|Y453_STAA3	sp|Q2FJG3|Y453_STAA3	554	sp|Q2FJG3|Y453_STAA3 Nucleoid-associated protein SAUSA300_0453 OS=Staphylococcus aureus (strain USA300) OX=367830 GN=SAUSA300_0453 PE=3 SV=1
26.3978	25.6869	25.685	26.5219	26.4668	26.436	26.1418	25.874	25.0481	25.6274	25.685	25.6452	6	6	6	23.7	23.7	23.7	35.835	0	16.967	563660000	45	37088000	4166400	3599100	91866000	44189000	55322000	96528000	64810000	20518000	34425000	44038000	67111000	6	6	6	1	NaN	sp|Q2FJH7|SLE1_STAA3	sp|Q2FJH7|SLE1_STAA3	555	sp|Q2FJH7|SLE1_STAA3 N-acetylmuramoyl-L-alanine amidase sle1 OS=Staphylococcus aureus (strain USA300) OX=367830 GN=sle1 PE=3 SV=1
27.2884	27.2507	27.1609	28.1644	28.0254	28.518	28.0598	27.9226	27.5851	27.2539	27.4134	27.4055	11	11	11	48.7	48.7	48.7	38.675	0	243.32	1996900000	85	75031000	10647000	11174000	276790000	149920000	159570000	416910000	204650000	159130000	150410000	177310000	205300000	11	11	11	1	NaN	sp|Q2FJI0|METN1_STAA3	sp|Q2FJI0|METN1_STAA3	556	sp|Q2FJI0|METN1_STAA3 Methionine import ATP-binding protein MetN 1 OS=Staphylococcus aureus (strain USA300) OX=367830 GN=metN1 PE=3 SV=1
28.0268	28.0107	27.7935	27.7404	28.0234	27.8382	27.9877	28.0287	27.5309	27.4336	27.5713	27.5778	13	13	13	16.1	16.1	16.1	102.64	0	78.183	2100800000	84	140830000	19360000	14649000	188860000	119990000	111800000	365100000	280380000	164610000	173990000	249770000	271480000	13	13	13	1	NaN	sp|Q2FJI9|Y426_STAA3	sp|Q2FJI9|Y426_STAA3	557	sp|Q2FJI9|Y426_STAA3 UPF0753 protein SAUSA300_0426 OS=Staphylococcus aureus (strain USA300) OX=367830 GN=SAUSA300_0426 PE=3 SV=1
29.1928	29.14	28.839	29.7449	29.6935	29.8175	29.1359	29.1229	29.171	30.0767	30.3727	30.1912	12	12	10	45.6	45.6	39.6	31.437	0	237.56	7642800000	156	248860000	46633000	37500000	704250000	461510000	458050000	869350000	454040000	380990000	1222300000	1472300000	1287100000	NaN	NaN	NaN	2	NaN	sp|Q2FJJ6|Y419_STAA3;sp|Q2FJK0|Y415_STAA3	sp|Q2FJJ6|Y419_STAA3	558	sp|Q2FJJ6|Y419_STAA3 Uncharacterized lipoprotein SAUSA300_0419 OS=Staphylococcus aureus (strain USA300) OX=367830 GN=SAUSA300_0419 PE=3 SV=1
34.484	34.4259	34.3396	34.3662	34.4212	34.448	34.7262	34.6768	34.3694	33.8466	34.087	34.0041	28	28	28	70	70	70	58.23	0	323.31	189010000000	953	10498000000	2026000000	1654900000	19250000000	11734000000	10559000000	36621000000	24590000000	16957000000	15851000000	18956000000	20310000000	28	28	28	1	NaN	sp|Q2FJM5|GUAA_STAA3	sp|Q2FJM5|GUAA_STAA3	559	sp|Q2FJM5|GUAA_STAA3 GMP synthase [glutamine-hydrolyzing] OS=Staphylococcus aureus (strain USA300) OX=367830 GN=guaA PE=3 SV=1
35.5944	35.7632	35.6178	35.4633	35.604	35.606	35.7297	35.9109	36.0362	35.0303	35.2351	35.1024	34	34	34	83	83	83	52.85	0	323.31	434680000000	2435	23970000000	5633800000	3826700000	41813000000	27977000000	25032000000	76523000000	60853000000	51063000000	34975000000	40449000000	42567000000	34	34	34	1	NaN	sp|Q2FJM6|IMDH_STAA3	sp|Q2FJM6|IMDH_STAA3	560	sp|Q2FJM6|IMDH_STAA3 Inosine-5-monophosphate dehydrogenase OS=Staphylococcus aureus (strain USA300) OX=367830 GN=guaB PE=3 SV=1
32.6983	32.4294	32.4823	32.3804	32.5233	32.4859	33.0184	32.9464	32.7051	32.0483	32.2787	32.2375	14	14	14	71.4	71.4	71.4	20.884	0	173.2	52888000000	293	2842100000	601120000	490570000	4962300000	3030300000	2731300000	9965800000	7809500000	5256700000	4526000000	5164700000	5507900000	14	14	14	1	NaN	sp|Q2FJM8|XPT_STAA3	sp|Q2FJM8|XPT_STAA3	561	sp|Q2FJM8|XPT_STAA3 Xanthine phosphoribosyltransferase OS=Staphylococcus aureus (strain USA300) OX=367830 GN=xpt PE=3 SV=1
28.5492	28.3193	28.1392	29.0711	29.1525	28.9188	28.37	28.2694	28.3977	28.786	28.7829	28.6688	6	6	6	29.5	29.5	29.5	28.597	0	53.243	4193200000	48	121210000	18333000	13553000	325360000	196130000	164220000	281560000	181940000	36910000	876950000	997310000	979740000	6	6	6	1	NaN	sp|Q2FJN3|NFRA_STAA3	sp|Q2FJN3|NFRA_STAA3	562	sp|Q2FJN3|NFRA_STAA3 NADPH-dependent oxidoreductase OS=Staphylococcus aureus (strain USA300) OX=367830 GN=nfrA PE=3 SV=1
35.1761	35.2529	35.591	36.1378	35.9949	36.3608	34.0363	34.113	34.0889	34.0546	34.2253	34.1381	16	16	16	90.5	90.5	90.5	20.976	0	304.44	281760000000	923	13341000000	4251600000	5041700000	65420000000	38027000000	38005000000	24852000000	18184000000	14307000000	18881000000	20659000000	20788000000	16	16	16	1	NaN	sp|Q2FJN4|AHPC_STAA3	sp|Q2FJN4|AHPC_STAA3	563	sp|Q2FJN4|AHPC_STAA3 Alkyl hydroperoxide reductase C OS=Staphylococcus aureus (strain USA300) OX=367830 GN=ahpC PE=3 SV=1
27.2374	27.8693	28.3726	28.5564	27.3843	27.0848	27.6344	NaN	27.5391	27.3847	NaN	NaN	2	2	2	20	20	20	9.3098	0	4.5775	1259000000	26	44864000	29517000	35550000	276390000	81329000	37465000	227690000	77141000	149610000	163410000	41156000	94843000	2	2	2	1	NaN	sp|Q2FJP6|RS18_STAA3	sp|Q2FJP6|RS18_STAA3	564	sp|Q2FJP6|RS18_STAA3 30S ribosomal protein S18 OS=Staphylococcus aureus (strain USA300) OX=367830 GN=rpsR PE=3 SV=1
33.1857	32.7301	32.7678	32.8468	32.8667	33.0683	32.9666	32.9818	33.1197	32.5607	32.891	32.7227	10	10	10	76.5	76.5	76.5	11.595	0	205.74	67040000000	321	4280200000	644280000	609300000	6316600000	4378700000	4212500000	10562000000	7992700000	6796600000	5457500000	7920800000	7868400000	10	10	10	1	NaN	sp|Q2FJP8|RS6_STAA3	sp|Q2FJP8|RS6_STAA3	565	sp|Q2FJP8|RS6_STAA3 30S ribosomal protein S6 OS=Staphylococcus aureus (strain USA300) OX=367830 GN=rpsF PE=3 SV=1
30.2535	30.0423	29.8744	30.7988	30.7723	31.0145	30.8308	30.8489	30.951	30.0495	30.259	30.257	34	34	34	56.5	56.5	56.5	85.074	0	296.06	13816000000	354	579130000	88897000	74659000	1701800000	1007400000	1073100000	2311900000	1859700000	1525000000	954920000	1207800000	1431900000	34	34	34	1	NaN	sp|Q2FJQ7|METE_STAA3	sp|Q2FJQ7|METE_STAA3	566	sp|Q2FJQ7|METE_STAA3 5-methyltetrahydropteroyltriglutamate--homocysteine methyltransferase OS=Staphylococcus aureus (strain USA300) OX=367830 GN=metE PE=3 SV=1
30.3006	30.2611	30.2066	30.1892	30.1304	30.2245	30.2052	30.1513	30.3816	30.9333	31.1132	31.0543	13	13	13	58.5	58.5	58.5	41.703	0	323.31	13723000000	215	564720000	108800000	80720000	742390000	519540000	636900000	1578900000	1223900000	1135300000	2096400000	2494500000	2541100000	13	13	13	1	NaN	sp|Q2FJQ9|THLA_STAA3	sp|Q2FJQ9|THLA_STAA3	567	sp|Q2FJQ9|THLA_STAA3 Probable acetyl-CoA acyltransferase OS=Staphylococcus aureus (strain USA300) OX=367830 GN=SAUSA300_0355 PE=3 SV=1
27.1057	26.6435	26.4013	27.2554	27.0213	26.8854	27.4957	27.4317	27.5344	28.0113	28.1356	28.0732	5	5	5	23.9	23.9	23.9	24.545	0	52.084	2175000000	60	68466000	6398300	3896500	188550000	104900000	55221000	408190000	148080000	200090000	295900000	332130000	363200000	5	5	5	1	NaN	sp|Q2FJU6|NANE_STAA3	sp|Q2FJU6|NANE_STAA3	568	sp|Q2FJU6|NANE_STAA3 Putative N-acetylmannosamine-6-phosphate 2-epimerase OS=Staphylococcus aureus (strain USA300) OX=367830 GN=nanE PE=3 SV=1
25.6791	24.6972	24.834	24.6557	24.6564	25.0486	24.7263	26.6523	26.5407	28.0097	28.0771	27.9722	6	6	6	33.8	33.8	33.8	33.042	0	97.426	1124600000	28	24046000	2310800	2671200	25572000	15707000	11211000	48469000	80623000	46500000	239960000	299710000	327840000	6	6	6	1	NaN	sp|Q2FJU9|NANA_STAA3	sp|Q2FJU9|NANA_STAA3	569	sp|Q2FJU9|NANA_STAA3 N-acetylneuraminate lyase OS=Staphylococcus aureus (strain USA300) OX=367830 GN=nanA PE=3 SV=1
24.5842	NaN	NaN	NaN	NaN	NaN	NaN	24.5429	NaN	25.7774	25.1059	25.4244	3	3	3	34.3	34.3	34.3	15.179	0	10.061	184920000	7	9370100	836780	1291100	0	0	0	4018100	21282000	0	51568000	10082000	86476000	3	3	3	1	NaN	sp|Q2FK01|RBSD_STAA3	sp|Q2FK01|RBSD_STAA3	570	sp|Q2FK01|RBSD_STAA3 D-ribose pyranase OS=Staphylococcus aureus (strain USA300) OX=367830 GN=rbsD PE=3 SV=1
27.5713	26.8278	26.7714	26.7357	26.5607	26.622	27	27.2662	26.9344	26.8089	26.8838	26.9383	2	2	2	10.3	10.3	10.3	25.097	0	51.652	1117700000	42	89574000	9126500	7331300	98426000	53148000	45113000	171070000	154090000	102770000	113330000	121350000	152390000	2	2	2	1	NaN	sp|Q2FK07|LRGB_STAA3	sp|Q2FK07|LRGB_STAA3	571	sp|Q2FK07|LRGB_STAA3 Antiholin-like protein LrgB OS=Staphylococcus aureus (strain USA300) OX=367830 GN=lrgB PE=3 SV=1
27.0675	26.9993	27.0762	26.6487	26.4848	27.2	27.3007	26.8957	26.6179	26.2217	26.5466	26.4841	5	5	5	23.6	23.6	23.6	28.221	0	108.12	977830000	59	65228000	11462000	10241000	111590000	58214000	59461000	219560000	100040000	82121000	66114000	99337000	94466000	5	5	5	1	NaN	sp|Q2FK09|LYTR_STAA3	sp|Q2FK09|LYTR_STAA3	572	sp|Q2FK09|LYTR_STAA3 Transcriptional regulatory protein LytR OS=Staphylococcus aureus (strain USA300) OX=367830 GN=lytR PE=3 SV=1
26.3039	26.39	25.7925	26.2026	26.3376	25.6211	26.3748	26.0368	25.8815	25.7235	25.7716	25.5955	7	7	7	14.7	14.7	14.7	65.028	0	17.162	579770000	27	26324000	5010400	4255000	56538000	39254000	20571000	87615000	51827000	141770000	44397000	45202000	57007000	7	7	7	1	NaN	sp|Q2FK10|LYTS_STAA3	sp|Q2FK10|LYTS_STAA3	573	sp|Q2FK10|LYTS_STAA3 Sensor histidine kinase/phosphatase LytS OS=Staphylococcus aureus (strain USA300) OX=367830 GN=lytS PE=3 SV=2
27.1608	27.051	27.0707	26.6277	26.7823	26.9526	27.4476	27.577	27.5725	27.4499	27.7593	27.651	8	7	7	44.2	41.1	41.1	25.485	0	131.99	1597500000	80	61732000	6173300	4955500	82848000	63569000	74066000	260390000	194600000	189460000	196610000	254020000	209050000	8	7	7	1	NaN	sp|Q2FK11|SCDA_STAA3	sp|Q2FK11|SCDA_STAA3	574	sp|Q2FK11|SCDA_STAA3 Iron-sulfur cluster repair protein ScdA OS=Staphylococcus aureus (strain USA300) OX=367830 GN=scdA PE=3 SV=1
32.7225	32.6271	32.4467	32.6465	32.5199	32.6652	32.3909	32.4349	32.4495	31.932	32.0645	32.095	22	22	19	89.1	89.1	79.4	26.656	0	240.39	46908000000	492	3388100000	606200000	438570000	5619600000	3435800000	2856400000	6558100000	5563100000	4567000000	3804300000	4788100000	5282700000	22	22	19	1	NaN	sp|Q2FK15|TARI1_STAA3	sp|Q2FK15|TARI1_STAA3	575	sp|Q2FK15|TARI1_STAA3 Ribitol-5-phosphate cytidylyltransferase 1 OS=Staphylococcus aureus (strain USA300) OX=367830 GN=tarI1 PE=3 SV=1
30.0397	29.8148	29.8743	28.6303	28.6529	28.6579	30.2179	29.7896	30.1195	33.2339	33.3036	33.2446	15	15	15	57.7	57.7	57.7	34.583	0	323.31	36656000000	321	439810000	72525000	56806000	252170000	172140000	147680000	1621400000	744710000	794140000	9502300000	11003000000	11850000000	15	15	15	1	NaN	sp|Q2FK29|LDH1_STAA3	sp|Q2FK29|LDH1_STAA3	576	sp|Q2FK29|LDH1_STAA3 L-lactate dehydrogenase 1 OS=Staphylococcus aureus (strain USA300) OX=367830 GN=ldh1 PE=3 SV=2
31.494	31.3375	31.318	28.8174	28.8834	29.0569	30.644	30.234	30.1678	33.5109	33.6737	33.6953	41	41	41	71.3	71.3	71.3	84.861	0	323.31	49444000000	564	1304100000	206730000	157810000	243610000	215580000	160250000	2091200000	922120000	840590000	12512000000	14881000000	15909000000	41	41	41	1	NaN	sp|Q2FK44|PFLB_STAA3	sp|Q2FK44|PFLB_STAA3	577	sp|Q2FK44|PFLB_STAA3 Formate acetyltransferase OS=Staphylococcus aureus (strain USA300) OX=367830 GN=pflB PE=3 SV=1
26.5227	26.3301	26.304	26.3795	26.0941	26.7393	26.7133	26.8275	26.2608	26.2631	26.3755	26.6355	9	9	9	50	50	50	29.599	0	39.132	813760000	26	46941000	6915200	5622000	41226000	37197000	59251000	144680000	108590000	62425000	85543000	76626000	138750000	9	9	9	1	NaN	sp|Q2FK47|HPTR_STAA3	sp|Q2FK47|HPTR_STAA3	578	sp|Q2FK47|HPTR_STAA3 Transcriptional regulatory protein HptR OS=Staphylococcus aureus (strain USA300) OX=367830 GN=hptR PE=3 SV=1
30.0342	29.8888	29.7976	30.4847	30.4365	30.7936	30.158	30.1441	30.2359	29.4782	29.7646	29.659	11	11	11	77.9	77.9	77.9	23.352	0	307.4	9808700000	165	502040000	83599000	65215000	1332700000	729920000	796270000	1595500000	1117600000	1001700000	731130000	917790000	935260000	11	11	11	1	NaN	sp|Q2FK58|AZOR_STAA3	sp|Q2FK58|AZOR_STAA3	579	sp|Q2FK58|AZOR_STAA3 FMN-dependent NADH-azoreductase OS=Staphylococcus aureus (strain USA300) OX=367830 GN=azoR PE=3 SV=1
24.8639	24.4371	NaN	NaN	24.5227	24.7068	24.1416	NaN	NaN	NaN	23.8912	24.1671	1	1	1	4.7	4.7	4.7	29.648	0.0068298	1.5544	164070000	7	12307000	1891800	1274100	16065000	11343000	16498000	23278000	20129000	15135000	9200200	15970000	20984000	1	1	1	1	8215	sp|Q2FK59|Y205_STAA3	sp|Q2FK59|Y205_STAA3	580	sp|Q2FK59|Y205_STAA3 Uncharacterized protein SAUSA300_0205 OS=Staphylococcus aureus (strain USA300) OX=367830 GN=SAUSA300_0205 PE=3 SV=1
29.0201	29.0394	28.8731	28.3415	28.1969	28.3293	28.534	28.6317	28.2327	31.023	30.8089	30.9457	9	9	9	23.8	23.8	23.8	50.664	0	237.09	8226900000	144	223870000	44720000	46637000	267540000	141700000	153320000	393470000	353130000	233500000	2194000000	1896200000	2278700000	9	9	9	1	NaN	sp|Q2FK70|PTXBC_STAA3	sp|Q2FK70|PTXBC_STAA3	581	sp|Q2FK70|PTXBC_STAA3 PTS system EIIBC component SAUSA300_0194 OS=Staphylococcus aureus (strain USA300) OX=367830 GN=SAUSA300_0194 PE=3 SV=1
23.7788	23.9282	24.0445	25.8206	24.8743	24.1261	24.1852	23.7281	24.9431	29.9292	29.5557	29.6076	12	12	12	58.9	58.9	58.9	32.382	0	122.35	2871100000	47	22670000	2673400	2053700	28968000	47442000	12944000	87732000	28664000	38744000	800010000	786350000	1012900000	12	12	12	1	NaN	sp|Q2FK71|MURQ_STAA3	sp|Q2FK71|MURQ_STAA3	582	sp|Q2FK71|MURQ_STAA3 N-acetylmuramic acid 6-phosphate etherase OS=Staphylococcus aureus (strain USA300) OX=367830 GN=murQ PE=3 SV=2
31.0106	30.8885	30.6868	30.6698	30.7509	30.8402	30.6537	30.6062	30.3303	31.0201	30.9038	31.0079	19	19	17	38.6	38.6	36.4	73.924	0	323.31	15926000000	312	1081100000	163840000	116080000	1538800000	779150000	861420000	2164000000	1503500000	974550000	2335800000	2007200000	2400900000	19	19	17	1	NaN	sp|Q2FK73|PTG3C_STAA3	sp|Q2FK73|PTG3C_STAA3	583	sp|Q2FK73|PTG3C_STAA3 PTS system glucose-specific EIICBA component OS=Staphylococcus aureus (strain USA300) OX=367830 GN=ptsG PE=3 SV=1
23.7108	23.477	23.4689	24.5993	23.9015	24.1826	23.7011	24.0857	24.1973	23.4898	NaN	23.4765	2	2	2	6.1	6.1	6.1	37.89	0	6.3661	122670000	6	5939500	842930	684690	17650000	9609600	11895000	16579000	18283000	16750000	8804800	5298100	10331000	2	2	2	1	NaN	sp|Q2FK78|ARGC_STAA3	sp|Q2FK78|ARGC_STAA3	584	sp|Q2FK78|ARGC_STAA3 N-acetyl-gamma-glutamyl-phosphate reductase OS=Staphylococcus aureus (strain USA300) OX=367830 GN=argC PE=3 SV=1
31.7995	31.5306	31.3891	31.3906	31.4339	31.5604	32.0309	32.1937	32.2268	31.6495	31.7709	31.7349	25	25	25	68.7	68.7	68.7	53.658	0	323.31	32826000000	486	1652700000	289450000	194860000	2307800000	1474300000	1510800000	5661800000	4708500000	3797000000	3353000000	3715700000	4160500000	25	25	25	1	NaN	sp|Q2FK94|ALDA_STAA3	sp|Q2FK94|ALDA_STAA3	585	sp|Q2FK94|ALDA_STAA3 Putative aldehyde dehydrogenase AldA OS=Staphylococcus aureus (strain USA300) OX=367830 GN=aldA PE=3 SV=1
32.0317	31.8606	31.9982	32.0317	32.1766	31.9755	31.4797	31.5581	31.9374	27.7516	27.5763	27.8026	7	7	7	80.6	80.6	80.6	12.791	0	226.93	20035000000	155	1964000000	394560000	427260000	3615500000	2399100000	1786100000	3744100000	2683100000	2539000000	137120000	150450000	194450000	7	7	7	1	NaN	sp|Q2FK96|HDOX2_STAA3	sp|Q2FK96|HDOX2_STAA3	586	sp|Q2FK96|HDOX2_STAA3 Heme oxygenase (staphylobilin-producing) 2 OS=Staphylococcus aureus (strain USA300) OX=367830 GN=isdI PE=3 SV=1
31.5232	31.3108	31.2402	31.2229	31.1898	31.4831	31.9932	31.9433	32.0344	31.2908	31.4714	31.3614	22	22	22	70.9	70.9	70.9	43.795	0	323.31	28546000000	371	1350900000	210190000	171950000	1856300000	1213800000	1318100000	5071700000	4324100000	3175900000	2658300000	3554100000	3640400000	22	22	22	1	NaN	sp|Q2FKC0|DEOB_STAA3	sp|Q2FKC0|DEOB_STAA3	587	sp|Q2FKC0|DEOB_STAA3 Phosphopentomutase OS=Staphylococcus aureus (strain USA300) OX=367830 GN=deoB PE=3 SV=1
29.6537	29.6175	29.5755	30.2402	30.3008	30.616	30.2154	30.2172	30.5752	30.1904	30.3428	30.4323	7	7	7	43.7	43.7	43.7	23.041	0	279.19	11181000000	110	345600000	69876000	59637000	1188700000	777350000	750920000	1755100000	1355800000	794580000	1275800000	1279500000	1527900000	7	7	7	1	NaN	sp|Q2FKC6|SODM2_STAA3	sp|Q2FKC6|SODM2_STAA3	588	sp|Q2FKC6|SODM2_STAA3 Superoxide dismutase [Mn/Fe] 2 OS=Staphylococcus aureus (strain USA300) OX=367830 GN=sodM PE=3 SV=1
34.5883	34.3288	33.0409	34.9489	33.8821	34.973	33.4343	33.4486	33.2579	24.3311	NaN	NaN	16	16	16	74.5	74.5	74.5	35.897	0	323.31	97047000000	527	10283000000	1678900000	1123700000	22690000000	15431000000	14114000000	14119000000	9913700000	7670000000	13098000	6160200	4396000	16	16	16	1	NaN	sp|Q2FKE3|SBNA_STAA3	sp|Q2FKE3|SBNA_STAA3	589	sp|Q2FKE3|SBNA_STAA3 N-(2-amino-2-carboxyethyl)-L-glutamate synthase OS=Staphylococcus aureus (strain USA300) OX=367830 GN=sbnA PE=3 SV=2
30.3215	30.1372	30.1247	29.7916	29.684	30.0084	30.7731	30.4896	30.3127	30.0299	30.2812	30.2177	17	17	17	40.1	40.1	40.1	73.166	0	323.31	10969000000	234	604440000	100580000	88612000	648500000	460920000	517650000	2250500000	1431500000	939930000	1016300000	1408900000	1501200000	17	17	17	1	NaN	sp|Q2FKI2|COPB_STAA3	sp|Q2FKI2|COPB_STAA3	591	sp|Q2FKI2|COPB_STAA3 Probable copper-transporting P-type ATPase B OS=Staphylococcus aureus (strain USA300) OX=367830 GN=copB PE=3 SV=1
27.4868	27.0517	26.9707	27.0666	27.0104	27.3698	27.4064	27.4664	27.0458	26.9926	27.07	26.9342	8	8	8	29.4	29.4	29.4	33.156	0	28.825	1235400000	65	90224000	15748000	10090000	108580000	68089000	73504000	172010000	176730000	120030000	124980000	134770000	140650000	8	8	8	1	NaN	sp|Q2FKJ8|ARCC3_STAA3	sp|Q2FKJ8|ARCC3_STAA3	592	sp|Q2FKJ8|ARCC3_STAA3 Carbamate kinase 3 OS=Staphylococcus aureus (strain USA300) OX=367830 GN=arcC3 PE=3 SV=1
27.8619	27.7166	27.3621	28.0356	28.1179	28.236	28.0385	28.0184	27.7622	28.0921	28.2272	28.1259	6	6	6	36.5	36.5	36.5	18.306	0	66.307	2298200000	84	125430000	20023000	11710000	269960000	144710000	178680000	307320000	224150000	159560000	250330000	296730000	309660000	6	6	6	1	NaN	sp|Q2FKN2|RLMH_STAA3	sp|Q2FKN2|RLMH_STAA3	593	sp|Q2FKN2|RLMH_STAA3 Ribosomal RNA large subunit methyltransferase H OS=Staphylococcus aureus (strain USA300) OX=367830 GN=rlmH PE=3 SV=1
27.7851	27.6933	27.4524	27.6828	27.7698	27.9835	27.6177	27.5451	27.3254	27.7799	27.774	27.7676	16	16	16	27.8	27.8	27.8	69.923	0	75.442	1748400000	100	93116000	21183000	19882000	187340000	131520000	108400000	238590000	173660000	108310000	206400000	210330000	249670000	16	16	16	1	NaN	sp|Q2FKN7|WALK_STAA3	sp|Q2FKN7|WALK_STAA3	594	sp|Q2FKN7|WALK_STAA3 Sensor protein kinase WalK OS=Staphylococcus aureus (strain USA300) OX=367830 GN=walK PE=3 SV=1
30.8695	30.7841	30.5433	31.1264	31.0799	31.1871	30.8736	30.8987	30.6801	31.1886	31.3144	31.226	18	18	18	68.7	68.7	68.7	27.192	0	307.39	18298000000	371	859840000	183650000	166370000	1884600000	1138200000	977450000	2167100000	1764200000	1219700000	2046600000	2975700000	2914900000	18	18	18	1	NaN	sp|Q2FKN8|WALR_STAA3	sp|Q2FKN8|WALR_STAA3	595	sp|Q2FKN8|WALR_STAA3 Transcriptional regulatory protein WalR OS=Staphylococcus aureus (strain USA300) OX=367830 GN=walR PE=3 SV=1
31.1066	30.5241	31.0291	30.4625	30.5299	30.5889	30.9966	31.0475	31.2078	30.4561	30.6893	30.5426	9	9	9	63.5	63.5	63.5	16.454	0	44.957	15690000000	177	913800000	121310000	169330000	1227800000	884620000	842580000	2787800000	2033000000	1816400000	1353900000	1797900000	1741700000	9	9	9	1	NaN	sp|Q2FKP1|RL9_STAA3	sp|Q2FKP1|RL9_STAA3	596	sp|Q2FKP1|RL9_STAA3 50S ribosomal protein L9 OS=Staphylococcus aureus (strain USA300) OX=367830 GN=rplI PE=3 SV=1
31.8582	31.5725	31.5444	32.0405	32.0962	32.2563	31.9032	31.9712	32.0795	32.9792	33.3084	33.1279	25	25	25	68.5	68.5	68.5	48.639	0	323.31	52302000000	515	1762700000	285800000	223730000	3723600000	2461400000	2409700000	5241200000	3851800000	3289200000	8004600000	10711000000	10337000000	25	25	25	1	NaN	sp|Q2FKP7|SYS_STAA3	sp|Q2FKP7|SYS_STAA3	597	sp|Q2FKP7|SYS_STAA3 Serine--tRNA ligase OS=Staphylococcus aureus (strain USA300) OX=367830 GN=serS PE=3 SV=1
NaN	NaN	NaN	NaN	NaN	NaN	25.7499	24.9574	25.7353	29.7197	29.8884	29.8283	18	18	18	42.7	42.7	42.7	56.075	0	197.48	3011100000	86	2019700	274270	0	6685700	971100	2213600	96377000	28790000	40922000	903450000	959670000	969770000	18	18	18	1	NaN	sp|Q2FKP8|HUTH_STAA3	sp|Q2FKP8|HUTH_STAA3	598	sp|Q2FKP8|HUTH_STAA3 Histidine ammonia-lyase OS=Staphylococcus aureus (strain USA300) OX=367830 GN=hutH PE=3 SV=1
31.3495	31.2877	31.2467	31.1404	31.2043	31.2517	31.3298	31.3594	31.0857	31.5523	31.6308	31.7116	40	40	40	49.8	49.8	49.8	99.375	0	323.31	23651000000	588	1265700000	254380000	189420000	2167900000	1479100000	1300600000	3214800000	2578200000	1514100000	2844800000	3201800000	3640400000	40	40	40	1	NaN	sp|Q2FKQ0|GYRA_STAA3	sp|Q2FKQ0|GYRA_STAA3	599	sp|Q2FKQ0|GYRA_STAA3 DNA gyrase subunit A OS=Staphylococcus aureus (strain USA300) OX=367830 GN=gyrA PE=3 SV=1
31.5483	31.5347	31.2632	31.4177	31.5839	31.4173	31.5685	31.5246	31.2809	31.8045	32.0192	31.9672	33	33	33	56.4	56.4	56.4	72.539	0	323.31	29410000000	473	1165300000	242060000	162510000	1974200000	1410000000	1189900000	3657100000	4094600000	3112800000	3037300000	5339000000	4025500000	33	33	33	1	NaN	sp|Q2FKQ1|GYRB_STAA3	sp|Q2FKQ1|GYRB_STAA3	600	sp|Q2FKQ1|GYRB_STAA3 DNA gyrase subunit B OS=Staphylococcus aureus (strain USA300) OX=367830 GN=gyrB PE=3 SV=3
26.7275	26.9004	26.3969	26.758	26.7452	26.895	27.0777	26.9608	26.8096	27.0132	26.942	26.8925	9	9	9	27.8	27.8	27.8	42.441	0	31.005	1094600000	67	38738000	13156000	4523200	150900000	67465000	50535000	218840000	113850000	87454000	116390000	111880000	120920000	9	9	9	1	NaN	sp|Q2FKQ2|RECF_STAA3	sp|Q2FKQ2|RECF_STAA3	601	sp|Q2FKQ2|RECF_STAA3 DNA replication and repair protein RecF OS=Staphylococcus aureus (strain USA300) OX=367830 GN=recF PE=3 SV=1
30.7958	30.9429	30.6705	30.6696	30.7793	30.4853	30.7334	30.7627	30.6091	30.8151	30.7871	30.8091	28	28	28	69.5	69.5	69.5	51.965	0	323.31	14628000000	407	796870000	229910000	151850000	1416700000	906560000	719580000	2262200000	1538200000	1165400000	1634000000	1763100000	2043400000	28	28	28	1	NaN	sp|Q2FKQ5|DNAA_STAA3	sp|Q2FKQ5|DNAA_STAA3	602	sp|Q2FKQ5|DNAA_STAA3 Chromosomal replication initiator protein DnaA OS=Staphylococcus aureus (strain USA300) OX=367830 GN=dnaA PE=3 SV=1
27.0453	26.9197	26.6189	27.4661	27.6138	27.819	26.9628	27.0586	26.9175	27.62	27.8182	27.6838	6	6	6	60.4	60.4	60.4	23.141	0	87.892	1460900000	45	61137000	15810000	7139600	184090000	85095000	128880000	99793000	132870000	90382000	158610000	217880000	279250000	6	6	6	1	NaN	tr|A0A0H2XDD9|A0A0H2XDD9_STAA3	tr|A0A0H2XDD9|A0A0H2XDD9_STAA3	603	tr|A0A0H2XDD9|A0A0H2XDD9_STAA3 Lactamase_B domain-containing protein OS=Staphylococcus aureus (strain USA300) OX=367830 GN=SAUSA300_1505 PE=4 SV=1
32.7318	32.5598	32.5079	32.5565	32.7158	32.7227	32.189	32.2567	32.5543	31.5258	31.4465	31.5061	9	9	9	57.1	57.1	57.1	17.089	0	201.3	42096000000	273	3183200000	599600000	457330000	5208600000	3854600000	3471700000	6572100000	4948600000	4551300000	2764600000	3022500000	3462100000	9	9	9	1	NaN	tr|A0A0H2XDE4|A0A0H2XDE4_STAA3	tr|A0A0H2XDE4|A0A0H2XDE4_STAA3	604	tr|A0A0H2XDE4|A0A0H2XDE4_STAA3 Transcriptional regulator, MarR family OS=Staphylococcus aureus (strain USA300) OX=367830 GN=SAUSA300_0672 PE=4 SV=1
27.9421	27.9149	27.8281	27.9861	28.0652	28.0446	27.9311	27.9694	27.7358	28.5436	28.6902	28.6275	13	13	13	45.1	45.1	45.1	33.11	0	38.302	2693600000	128	111460000	23261000	21325000	212710000	132960000	111530000	376360000	222280000	147130000	396750000	430020000	507790000	13	13	13	1	NaN	tr|A0A0H2XDE9|A0A0H2XDE9_STAA3	tr|A0A0H2XDE9|A0A0H2XDE9_STAA3	605	tr|A0A0H2XDE9|A0A0H2XDE9_STAA3 Acetyltransferase, GNAT family OS=Staphylococcus aureus (strain USA300) OX=367830 GN=SAUSA300_2083 PE=4 SV=1
24.537	24.7932	NaN	24.7613	24.7275	24.1387	25.3494	25.884	24.9991	25.2762	25.6727	25.5035	3	3	3	5.2	5.2	5.2	59.329	0	5.4898	357520000	15	11402000	1545500	638850	13432000	8099100	12155000	67937000	84211000	16271000	41714000	50378000	49733000	3	3	3	1	NaN	tr|A0A0H2XDH0|A0A0H2XDH0_STAA3	tr|A0A0H2XDH0|A0A0H2XDH0_STAA3	607	tr|A0A0H2XDH0|A0A0H2XDH0_STAA3 PTS system, arbutin-like IIBC component OS=Staphylococcus aureus (strain USA300) OX=367830 GN=glvC PE=4 SV=1
27.0563	26.6641	26.6211	27.0503	26.9339	27.3765	27.62	27.58	27.4258	27.7871	28.1418	27.7786	12	12	12	26.6	26.6	26.6	59.186	0	60.015	1768200000	76	65430000	7753600	6768300	99158000	50887000	64921000	306680000	203930000	117290000	219720000	325460000	300180000	12	12	12	1	NaN	tr|A0A0H2XDI1|A0A0H2XDI1_STAA3	tr|A0A0H2XDI1|A0A0H2XDI1_STAA3	608	tr|A0A0H2XDI1|A0A0H2XDI1_STAA3 Zn-binding lipoprotein adcA-like protein OS=Staphylococcus aureus (strain USA300) OX=367830 GN=SAUSA300_2351 PE=3 SV=1
27.2023	27.0719	26.9171	26.9704	26.9156	27.1923	27.2958	27.3527	27.4696	26.4585	26.6763	26.4403	9	7	7	20.8	16.1	16.1	47.135	0	37.882	1158300000	66	71815000	13531000	6872000	114990000	70915000	68913000	236480000	164520000	141830000	62817000	105440000	100140000	9	7	7	1	NaN	tr|A0A0H2XDI6|A0A0H2XDI6_STAA3	tr|A0A0H2XDI6|A0A0H2XDI6_STAA3	609	tr|A0A0H2XDI6|A0A0H2XDI6_STAA3 Putative restriction/modification system specificity protein OS=Staphylococcus aureus (strain USA300) OX=367830 GN=SAUSA300_0406 PE=4 SV=1
27.783	27.9787	27.7355	27.4988	27.9344	27.8198	27.5999	27.6435	27.4975	27.0906	27.2792	27.1687	13	13	13	25.5	25.5	25.5	85.61	0	204.45	1705300000	118	106360000	18791000	14081000	145020000	125880000	96694000	291230000	203420000	151660000	160880000	192870000	198440000	13	13	13	1	NaN	tr|A0A0H2XDJ7|A0A0H2XDJ7_STAA3	tr|A0A0H2XDJ7|A0A0H2XDJ7_STAA3	610	tr|A0A0H2XDJ7|A0A0H2XDJ7_STAA3 Single-stranded-DNA-specific exonuclease RecJ OS=Staphylococcus aureus (strain USA300) OX=367830 GN=recJ PE=3 SV=1
28.2528	27.9366	28.0174	27.6142	27.5712	27.6931	27.828	27.8561	28.064	27.0269	27.2912	27.2495	9	9	9	30.2	30.2	30.2	39.18	0	87.782	1707800000	110	148970000	23043000	24773000	160080000	88629000	107230000	310050000	196950000	208250000	123050000	146340000	170440000	9	9	9	1	NaN	tr|A0A0H2XDN2|A0A0H2XDN2_STAA3	tr|A0A0H2XDN2|A0A0H2XDN2_STAA3	611	tr|A0A0H2XDN2|A0A0H2XDN2_STAA3 Oxidoreductase, Gfo/Idh/MocA family OS=Staphylococcus aureus (strain USA300) OX=367830 GN=SAUSA300_0212 PE=4 SV=1
29.5764	29.7024	29.8136	29.7278	29.6915	29.4859	29.839	29.9081	29.7751	29.4654	29.4175	29.5022	12	12	12	68.3	68.3	68.3	27.241	0	74.878	7227000000	146	404150000	75555000	77648000	643560000	487070000	401360000	1042000000	1141400000	542380000	712410000	803250000	896270000	12	12	12	1	NaN	tr|A0A0H2XDP9|A0A0H2XDP9_STAA3	tr|A0A0H2XDP9|A0A0H2XDP9_STAA3	612	tr|A0A0H2XDP9|A0A0H2XDP9_STAA3 ABC transporter, ATP-binding protein OS=Staphylococcus aureus (strain USA300) OX=367830 GN=SAUSA300_2357 PE=4 SV=1
24.3961	24.3176	24.4668	29.6217	29.7952	29.2672	NaN	23.3224	24.2905	21.8076	NaN	NaN	16	16	16	40.9	40.9	40.9	56.361	0	141	1583800000	51	38203000	8079200	9718700	625620000	479370000	260690000	51131000	46640000	33455000	18333000	5184200	7357000	16	16	16	1	NaN	tr|A0A0H2XDQ5|A0A0H2XDQ5_STAA3	tr|A0A0H2XDQ5|A0A0H2XDQ5_STAA3	613	tr|A0A0H2XDQ5|A0A0H2XDQ5_STAA3 Neutral metalloproteinase OS=Staphylococcus aureus (strain USA300) OX=367830 GN=aur PE=3 SV=1
30.5696	30.5533	30.319	30.6036	30.5984	30.7036	30.5616	30.5033	30.1678	30.0656	30.1317	30.1114	31	31	31	47.8	47.8	47.8	91.073	0	323.31	11679000000	400	716390000	136560000	104480000	1314500000	1096800000	934630000	1995400000	1353900000	764640000	978380000	1019600000	1263900000	31	31	31	1	NaN	tr|A0A0H2XDR6|A0A0H2XDR6_STAA3	tr|A0A0H2XDR6|A0A0H2XDR6_STAA3	614	tr|A0A0H2XDR6|A0A0H2XDR6_STAA3 DNA topoisomerase 4 subunit A OS=Staphylococcus aureus (strain USA300) OX=367830 GN=parC PE=3 SV=1
25.9234	26.1538	26.4324	26.3177	26.3866	25.4009	26.4462	26.2844	26.4232	25.6559	25.0619	25.4079	5	5	5	20.7	20.7	20.7	30.172	0	12.532	573160000	25	40966000	6255400	4376200	53380000	31992000	48237000	129830000	84573000	70493000	31475000	33719000	37871000	5	5	5	1	NaN	tr|A0A0H2XDS1|A0A0H2XDS1_STAA3	tr|A0A0H2XDS1|A0A0H2XDS1_STAA3	615	tr|A0A0H2XDS1|A0A0H2XDS1_STAA3 ADP-dependent (S)-NAD(P)H-hydrate dehydratase OS=Staphylococcus aureus (strain USA300) OX=367830 GN=nnrD PE=3 SV=1
28.1287	28.0957	27.7598	28.4866	28.2365	28.4388	28.3535	28.2873	28.5704	28.0516	28.168	28.0393	8	8	8	41.8	41.8	41.8	24.004	0	46.108	2773300000	121	129510000	25164000	14882000	305220000	131680000	184970000	490130000	308050000	313400000	250530000	307940000	311810000	8	8	8	1	NaN	tr|A0A0H2XDT0|A0A0H2XDT0_STAA3	tr|A0A0H2XDT0|A0A0H2XDT0_STAA3	616	tr|A0A0H2XDT0|A0A0H2XDT0_STAA3 Nitroreductase family protein OS=Staphylococcus aureus (strain USA300) OX=367830 GN=SAUSA300_1986 PE=4 SV=1
30.4444	30.2023	29.9607	30.8299	30.7881	31.2012	31.081	31.193	30.8113	30.1529	30.3573	30.3146	13	13	13	26	26	26	60.647	0	55.998	13355000000	111	93445000	189540000	157140000	2173300000	1510400000	212360000	519340000	3068900000	2249300000	970790000	1962000000	248730000	13	13	13	1	NaN	tr|A0A0H2XDU2|A0A0H2XDU2_STAA3	tr|A0A0H2XDU2|A0A0H2XDU2_STAA3	618	tr|A0A0H2XDU2|A0A0H2XDU2_STAA3 Na/Pi cotransporter family protein OS=Staphylococcus aureus (strain USA300) OX=367830 GN=SAUSA300_0107 PE=4 SV=1
NaN	NaN	NaN	25.441	25.4539	25.6754	NaN	NaN	25.264	26.9228	26.7543	26.856	4	4	4	30.9	30.9	30.9	20.243	0	38.214	557770000	28	0	3063600	1545600	41168000	27159000	26532000	44041000	27661000	28371000	100940000	105790000	151490000	4	4	4	1	NaN	tr|A0A0H2XDU3|A0A0H2XDU3_STAA3	tr|A0A0H2XDU3|A0A0H2XDU3_STAA3	619	tr|A0A0H2XDU3|A0A0H2XDU3_STAA3 FMN-dependent NADPH-azoreductase OS=Staphylococcus aureus (strain USA300) OX=367830 GN=SAUSA300_0590 PE=3 SV=1
29.3267	29.4966	29.3803	29.5144	29.5354	29.6775	29.3647	29.5158	29.2687	28.8744	29.0786	28.9393	10	10	10	30.3	30.3	30.3	44.767	0	43.912	5549200000	78	308850000	89911000	64143000	242860000	158490000	412720000	972470000	861670000	187460000	619440000	771650000	859580000	10	10	10	1	NaN	tr|A0A0H2XDU9|A0A0H2XDU9_STAA3	tr|A0A0H2XDU9|A0A0H2XDU9_STAA3	621	tr|A0A0H2XDU9|A0A0H2XDU9_STAA3 Uncharacterized protein OS=Staphylococcus aureus (strain USA300) OX=367830 GN=SAUSA300_0981 PE=4 SV=1
28.6501	28.3543	28.0079	28.3879	28.3821	28.4491	28.3499	28.4322	28.0547	28.235	28.2048	28.1867	9	9	9	32.4	32.4	32.4	47.856	0	143.25	2784100000	92	207510000	36098000	21004000	303160000	100040000	169170000	433800000	348290000	215880000	276270000	326450000	346420000	9	9	9	1	NaN	tr|A0A0H2XDV3|A0A0H2XDV3_STAA3	tr|A0A0H2XDV3|A0A0H2XDV3_STAA3	622	tr|A0A0H2XDV3|A0A0H2XDV3_STAA3 Folylpolyglutamate synthase OS=Staphylococcus aureus (strain USA300) OX=367830 GN=folC PE=3 SV=1
24.0432	24.0123	22.5059	25.9585	25.6484	24.9739	28.1568	28.6813	28.3631	32.9628	33.0328	33.2137	28	28	28	52.3	52.3	52.3	60.632	0	323.31	28580000000	256	16928000	3878400	2151500	57928000	38156000	21150000	375070000	430490000	461260000	8170400000	8848200000	10154000000	28	28	28	1	NaN	tr|A0A0H2XDW3|A0A0H2XDW3_STAA3	tr|A0A0H2XDW3|A0A0H2XDW3_STAA3	623	tr|A0A0H2XDW3|A0A0H2XDW3_STAA3 Urocanate hydratase OS=Staphylococcus aureus (strain USA300) OX=367830 GN=hutU PE=3 SV=1
27.6541	27.5043	27.6704	27.6214	27.6637	27.4961	27.7422	27.9181	28.0257	26.7997	27.1592	26.8113	6	6	6	53	53	53	17.521	0	124.06	1586300000	57	59347000	18214000	17419000	198990000	130410000	103860000	238910000	201220000	155210000	140710000	169260000	152790000	6	6	6	1	NaN	tr|A0A0H2XDW4|A0A0H2XDW4_STAA3	tr|A0A0H2XDW4|A0A0H2XDW4_STAA3	624	tr|A0A0H2XDW4|A0A0H2XDW4_STAA3 Transcriptional regulator TcaR OS=Staphylococcus aureus (strain USA300) OX=367830 GN=tcaR PE=4 SV=1
NaN	NaN	25.7594	26.8428	25.9378	27.5248	26.1541	26.3208	26.0977	26.4486	26.5712	26.4803	3	3	3	20.1	20.1	20.1	17.511	0	9.9281	842860000	26	12245000	1584600	1930500	203790000	18318000	75954000	61630000	54530000	32853000	124280000	135310000	120430000	3	3	3	1	NaN	tr|A0A0H2XDW9|A0A0H2XDW9_STAA3	tr|A0A0H2XDW9|A0A0H2XDW9_STAA3	625	tr|A0A0H2XDW9|A0A0H2XDW9_STAA3 Uncharacterized protein OS=Staphylococcus aureus (strain USA300) OX=367830 GN=SAUSA300_2626 PE=4 SV=1
28.7512	28.9388	28.7051	28.7137	28.8859	28.9648	28.8942	28.8888	28.7643	28.8861	28.9529	29.0181	10	10	10	48.2	48.2	48.2	25.549	0	58.757	4120300000	110	189510000	52879000	29729000	348330000	266600000	225590000	614540000	446140000	419610000	491920000	457930000	577560000	10	10	10	1	NaN	tr|A0A0H2XDX1|A0A0H2XDX1_STAA3	tr|A0A0H2XDX1|A0A0H2XDX1_STAA3	626	tr|A0A0H2XDX1|A0A0H2XDX1_STAA3 Ribose-5-phosphate isomerase A OS=Staphylococcus aureus (strain USA300) OX=367830 GN=rpiA PE=3 SV=1
29.0754	29.0717	29.2567	29.7551	29.9573	29.7044	29.2875	29.3941	29.246	28.9779	28.9244	29.0115	17	17	17	35.1	35.1	35.1	57.922	0	85.217	5772200000	155	201790000	43757000	38454000	1034700000	624940000	392690000	607970000	669460000	322660000	633250000	514220000	688280000	17	17	17	1	NaN	tr|A0A0H2XDX3|A0A0H2XDX3_STAA3	tr|A0A0H2XDX3|A0A0H2XDX3_STAA3	627	tr|A0A0H2XDX3|A0A0H2XDX3_STAA3 Uncharacterized protein OS=Staphylococcus aureus (strain USA300) OX=367830 GN=SAUSA300_0274 PE=4 SV=1
27.3135	27.1452	27.0718	27.1546	27.4433	27.6834	27.2963	27.0445	26.9849	26.7938	26.531	26.8589	5	5	5	8.5	8.5	8.5	67.572	0	16.141	1144600000	50	73322000	17243000	12846000	121500000	97100000	81147000	199490000	126350000	95363000	99436000	101510000	119330000	5	5	5	1	NaN	tr|A0A0H2XDX7|A0A0H2XDX7_STAA3	tr|A0A0H2XDX7|A0A0H2XDX7_STAA3	628	tr|A0A0H2XDX7|A0A0H2XDX7_STAA3 Putative membrane protein OS=Staphylococcus aureus (strain USA300) OX=367830 GN=SAUSA300_2385 PE=4 SV=1
31.5135	31.4	31.3365	31.0478	31.0677	31.0427	31.1693	31.146	30.9273	30.8828	31.1168	30.9823	18	18	18	39.3	39.3	39.3	68.713	0	323.31	19966000000	315	1436100000	226250000	151610000	1945300000	1171400000	1329000000	3310500000	2237800000	1296100000	1838400000	2668300000	2355500000	18	18	18	1	NaN	tr|A0A0H2XDY2|A0A0H2XDY2_STAA3	tr|A0A0H2XDY2|A0A0H2XDY2_STAA3	629	tr|A0A0H2XDY2|A0A0H2XDY2_STAA3 EIIA OS=Staphylococcus aureus (strain USA300) OX=367830 GN=fruA PE=4 SV=1
27.519	27.6402	27.6421	27.9715	28.1474	28.039	27.4237	27.5786	27.3926	27.9295	27.8871	27.9502	6	6	6	42	42	42	20.589	0	107.04	1950000000	75	94603000	18459000	14966000	210850000	151440000	131830000	248020000	185760000	122950000	245670000	219790000	305710000	6	6	6	1	NaN	tr|A0A0H2XDY4|A0A0H2XDY4_STAA3	tr|A0A0H2XDY4|A0A0H2XDY4_STAA3	630	tr|A0A0H2XDY4|A0A0H2XDY4_STAA3 Uncharacterized protein OS=Staphylococcus aureus (strain USA300) OX=367830 GN=SAUSA300_1908 PE=4 SV=1
24.9918	NaN	NaN	25.3057	25.4093	25.6236	25.3528	24.1403	25.6219	24.7547	24.4219	24.5882	2	2	2	7.2	7.2	7.2	29.507	0	5.1663	288500000	17	17098000	2525400	1092000	34250000	21624000	23046000	53986000	24613000	34635000	24344000	23424000	27866000	2	2	2	1	NaN	tr|A0A0H2XDY8|A0A0H2XDY8_STAA3	tr|A0A0H2XDY8|A0A0H2XDY8_STAA3	631	tr|A0A0H2XDY8|A0A0H2XDY8_STAA3 Prephenate dehydratase OS=Staphylococcus aureus (strain USA300) OX=367830 GN=pheA PE=4 SV=1
27.8684	NaN	25.426	24.5933	NaN	24.4849	NaN	24.4647	NaN	NaN	NaN	NaN	3	3	3	63.8	63.8	63.8	8.7409	0	150.52	199990000	7	90980000	0	6746500	20880000	7383800	10124000	0	18735000	0	17426000	16703000	11015000	3	3	3	1	NaN	tr|A0A0H2XDZ0|A0A0H2XDZ0_STAA3	tr|A0A0H2XDZ0|A0A0H2XDZ0_STAA3	632	tr|A0A0H2XDZ0|A0A0H2XDZ0_STAA3 NifU domain-containing protein OS=Staphylococcus aureus (strain USA300) OX=367830 GN=SAUSA300_0839 PE=4 SV=1
31.1048	30.694	30.6337	30.9997	31.0967	31.3964	31.3069	31.2804	31.4479	30.7137	30.8768	30.8346	19	19	19	53.2	53.2	53.2	54.128	0	323.31	19350000000	409	979130000	161640000	125900000	1811300000	1240600000	1300000000	3564600000	2481900000	2220600000	1557700000	1912500000	1993900000	19	19	19	1	NaN	tr|A0A0H2XDZ4|A0A0H2XDZ4_STAA3	tr|A0A0H2XDZ4|A0A0H2XDZ4_STAA3	634	tr|A0A0H2XDZ4|A0A0H2XDZ4_STAA3 Cytosol aminopeptidase OS=Staphylococcus aureus (strain USA300) OX=367830 GN=ampA PE=3 SV=1
24.4629	25.6054	26.1717	24.6893	24.7735	NaN	24.2701	23.7588	24.137	24.5869	23.3239	23.9097	2	2	2	27.5	27.5	27.5	10.712	0	10.619	180500000	28	10119000	4569200	4142600	23779000	16325000	1177700	28393000	13740000	12574000	24044000	17275000	24364000	2	2	2	1	NaN	tr|A0A0H2XDZ5|A0A0H2XDZ5_STAA3	tr|A0A0H2XDZ5|A0A0H2XDZ5_STAA3	635	tr|A0A0H2XDZ5|A0A0H2XDZ5_STAA3 Uncharacterized protein OS=Staphylococcus aureus (strain USA300) OX=367830 GN=SAUSA300_2527 PE=4 SV=1
28.2801	29.8039	29.3536	29.364	28.9062	28.4868	28.7733	28.4373	29.0589	27.8389	27.5383	27.7058	3	3	3	4.8	4.8	4.8	53.412	0	5.3219	2579300000	42	99138000	169350000	97347000	451950000	167560000	166570000	368870000	213340000	340860000	207980000	147960000	148360000	3	3	3	1	NaN	tr|A0A0H2XDZ6|A0A0H2XDZ6_STAA3	tr|A0A0H2XDZ6|A0A0H2XDZ6_STAA3	636	tr|A0A0H2XDZ6|A0A0H2XDZ6_STAA3 Gamma-aminobutyrate permease OS=Staphylococcus aureus (strain USA300) OX=367830 GN=SAUSA300_1231 PE=4 SV=1
27.5009	27.7032	27.4829	27.4973	27.6505	27.6271	27.6462	27.7019	27.3903	27.1351	27.0469	27.0307	11	11	11	30.5	30.5	30.5	54.532	0	72.285	1517000000	90	114350000	17360000	10750000	142380000	89382000	132880000	230150000	198080000	109080000	154530000	152220000	165800000	11	11	11	1	NaN	tr|A0A0H2XDZ9|A0A0H2XDZ9_STAA3	tr|A0A0H2XDZ9|A0A0H2XDZ9_STAA3	637	tr|A0A0H2XDZ9|A0A0H2XDZ9_STAA3 Replication initiation and membrane attachment protein OS=Staphylococcus aureus (strain USA300) OX=367830 GN=SAUSA300_1631 PE=4 SV=1
27.6761	28.0697	27.6764	27.8082	27.7434	27.9187	27.753	27.846	27.4364	26.9172	27.1525	27.1669	8	8	8	43	43	43	32.358	0	207.82	1668900000	71	101160000	24639000	13256000	248240000	112220000	117850000	286200000	219820000	154070000	94989000	142090000	154320000	8	8	8	1	NaN	tr|A0A0H2XE00|A0A0H2XE00_STAA3	tr|A0A0H2XE00|A0A0H2XE00_STAA3	638	tr|A0A0H2XE00|A0A0H2XE00_STAA3 2-dehydropantoate 2-reductase OS=Staphylococcus aureus (strain USA300) OX=367830 GN=panE PE=3 SV=1
28.2123	27.9188	27.7843	28.3709	28.2661	28.5171	28.0007	28.1284	28.2402	27.6651	27.8277	27.8531	11	11	11	52.7	52.7	52.7	29.443	0	63.922	2358600000	105	131000000	27017000	15432000	288310000	168700000	179100000	365070000	256650000	244560000	185980000	245760000	251030000	11	11	11	1	NaN	tr|A0A0H2XE01|A0A0H2XE01_STAA3	tr|A0A0H2XE01|A0A0H2XE01_STAA3	639	tr|A0A0H2XE01|A0A0H2XE01_STAA3 RNA polymerase sigma factor OS=Staphylococcus aureus (strain USA300) OX=367830 GN=rpoF PE=3 SV=1
28.265	28.3956	28.2839	28.7036	28.6545	28.6806	28.6076	28.5738	28.3672	28.5167	28.5677	28.653	13	13	13	43	43	43	43.468	0	116.25	3305400000	101	66465000	46519000	33293000	345160000	258550000	105680000	308870000	426400000	158540000	368730000	601730000	585470000	13	13	13	1	NaN	tr|A0A0H2XE05|A0A0H2XE05_STAA3	tr|A0A0H2XE05|A0A0H2XE05_STAA3	640	tr|A0A0H2XE05|A0A0H2XE05_STAA3 ATPase, AAA family OS=Staphylococcus aureus (strain USA300) OX=367830 GN=SAUSA300_1584 PE=3 SV=1
29.5065	29.5249	29.5426	29.4678	29.4016	29.8087	29.4533	29.363	29.0252	29.3383	29.6031	29.4203	14	14	14	51.3	51.3	51.3	34.624	0	160.42	6424300000	211	371390000	63572000	45927000	681600000	430120000	507080000	968930000	589840000	369860000	633590000	870540000	891870000	14	14	14	1	NaN	tr|A0A0H2XE09|A0A0H2XE09_STAA3	tr|A0A0H2XE09|A0A0H2XE09_STAA3	641	tr|A0A0H2XE09|A0A0H2XE09_STAA3 Uncharacterized protein OS=Staphylococcus aureus (strain USA300) OX=367830 GN=SAUSA300_2112 PE=4 SV=1
28.4765	28.5802	28.7678	28.7013	28.7232	28.7868	28.934	28.9198	28.7441	29.1148	28.957	28.9088	5	5	5	53.5	53.5	53.5	16.779	0	79.07	4053200000	90	192360000	43609000	33715000	385810000	236690000	171370000	608830000	480200000	293880000	549080000	475050000	582660000	5	5	5	1	NaN	tr|A0A0H2XE12|A0A0H2XE12_STAA3	tr|A0A0H2XE12|A0A0H2XE12_STAA3	642	tr|A0A0H2XE12|A0A0H2XE12_STAA3 Uncharacterized protein OS=Staphylococcus aureus (strain USA300) OX=367830 GN=SAUSA300_0832 PE=4 SV=1
25.6618	25.2002	24.9456	25.155	25.0793	25.5761	25.7279	25.6657	25.0778	25.6623	25.9754	25.8816	4	4	4	28	28	28	18.569	0	11.567	424310000	26	21990000	4034900	2475200	30651000	18963000	24881000	68540000	46951000	27649000	48963000	64997000	64213000	4	4	4	1	NaN	tr|A0A0H2XE14|A0A0H2XE14_STAA3	tr|A0A0H2XE14|A0A0H2XE14_STAA3	643	tr|A0A0H2XE14|A0A0H2XE14_STAA3 Molybdopterin-guanine dinucleotide biosynthesis protein B OS=Staphylococcus aureus (strain USA300) OX=367830 GN=mobB PE=4 SV=1
25.1757	25.0825	NaN	24.7088	25.2374	25.1473	25.0998	24.8699	NaN	26.0658	26.2864	26.3234	5	5	5	26.3	26.3	26.3	21	0	6.1902	414940000	17	26168000	1576800	829440	25321000	13916000	20828000	52966000	23979000	6578700	45216000	95460000	102100000	5	5	5	1	NaN	tr|A0A0H2XE16|A0A0H2XE16_STAA3	tr|A0A0H2XE16|A0A0H2XE16_STAA3	644	tr|A0A0H2XE16|A0A0H2XE16_STAA3 5-formyltetrahydrofolate cyclo-ligase OS=Staphylococcus aureus (strain USA300) OX=367830 GN=SAUSA300_1510 PE=3 SV=1
28.6244	28.5753	28.3665	28.4657	28.3576	28.636	28.4107	28.5202	28.3444	28.2641	28.1966	28.1288	8	8	8	60.9	60.9	60.9	18.11	0	234.99	2864900000	126	170450000	33104000	35992000	322680000	164660000	187380000	456570000	340530000	221250000	319880000	293300000	319060000	8	8	8	1	NaN	tr|A0A0H2XE18|A0A0H2XE18_STAA3	tr|A0A0H2XE18|A0A0H2XE18_STAA3	645	tr|A0A0H2XE18|A0A0H2XE18_STAA3 Putative tRNA (cytidine(34)-2-O)-methyltransferase OS=Staphylococcus aureus (strain USA300) OX=367830 GN=SAUSA300_1805 PE=3 SV=1
29.2221	28.1617	28.6685	29.0633	28.9366	28.9014	29.0493	29.001	29.069	28.1092	28.0942	27.9056	7	7	7	69.8	69.8	69.8	16.306	0	174.68	3889000000	117	265730000	27045000	23503000	467990000	262500000	233120000	686550000	535080000	388300000	314880000	340250000	344090000	7	7	7	1	NaN	tr|A0A0H2XE20|A0A0H2XE20_STAA3	tr|A0A0H2XE20|A0A0H2XE20_STAA3	646	tr|A0A0H2XE20|A0A0H2XE20_STAA3 Uncharacterized protein OS=Staphylococcus aureus (strain USA300) OX=367830 GN=SAUSA300_2295 PE=4 SV=1
30.1215	30.059	29.9146	30.1558	30.1761	30.2836	30.0512	30.0728	29.7488	28.9616	29.1243	29.0526	14	14	14	41.3	41.3	41.3	50.595	0	135.22	7853500000	262	544110000	109760000	86715000	1129400000	676570000	614640000	1472700000	1028200000	671710000	447960000	511920000	559840000	14	14	14	1	NaN	tr|A0A0H2XE39|A0A0H2XE39_STAA3	tr|A0A0H2XE39|A0A0H2XE39_STAA3	647	tr|A0A0H2XE39|A0A0H2XE39_STAA3 HD domain-containing protein OS=Staphylococcus aureus (strain USA300) OX=367830 GN=SAUSA300_0592 PE=4 SV=1
29.3345	29.1168	29.1674	28.8734	28.8894	28.8015	29.1946	29.0445	28.9147	29.0452	29.1586	29.2181	17	17	17	54.7	54.7	54.7	42.412	0	118.15	4680500000	247	362350000	49362000	52743000	333910000	238950000	182770000	739730000	450800000	313030000	618400000	720120000	618350000	17	17	17	1	NaN	tr|A0A0H2XE45|A0A0H2XE45_STAA3	tr|A0A0H2XE45|A0A0H2XE45_STAA3	649	tr|A0A0H2XE45|A0A0H2XE45_STAA3 UDP-N-acetylglucosamine 2-epimerase OS=Staphylococcus aureus (strain USA300) OX=367830 GN=SAUSA300_2065 PE=3 SV=1
28.9023	28.932	28.7898	29.0204	29.0751	29.1828	29.0488	28.9376	28.8656	27.8696	27.7195	27.864	11	11	11	44.8	44.8	44.8	43.657	0	161.96	3588600000	159	247770000	41448000	36177000	480360000	252290000	338070000	743360000	399350000	352450000	201100000	243790000	252400000	11	11	11	1	NaN	tr|A0A0H2XE49|A0A0H2XE49_STAA3	tr|A0A0H2XE49|A0A0H2XE49_STAA3	651	tr|A0A0H2XE49|A0A0H2XE49_STAA3 Amidohydrolase OS=Staphylococcus aureus (strain USA300) OX=367830 GN=SAUSA300_0534 PE=4 SV=1
28.4725	28.6234	28.1275	27.8604	27.8256	28.0766	28.0338	27.942	28.1239	27.4499	27.5056	27.4346	8	8	8	36	36	36	36.671	0	93.571	2024500000	84	173080000	38910000	24391000	170050000	119700000	107650000	361770000	225640000	230420000	162560000	202380000	207950000	8	8	8	1	NaN	tr|A0A0H2XE52|A0A0H2XE52_STAA3	tr|A0A0H2XE52|A0A0H2XE52_STAA3	652	tr|A0A0H2XE52|A0A0H2XE52_STAA3 AP_endonuc_2 domain-containing protein OS=Staphylococcus aureus (strain USA300) OX=367830 GN=SAUSA300_0214 PE=4 SV=1
28.6024	28.2046	28.2175	28.378	28.42	28.7492	28.4548	28.5029	28.391	28.7495	28.7713	28.9174	10	10	10	50	50	50	22.463	0	57.258	3416900000	120	181940000	29282000	22488000	320830000	193070000	200840000	445870000	363370000	262880000	433260000	466290000	496770000	10	10	10	1	NaN	tr|A0A0H2XE54|A0A0H2XE54_STAA3	tr|A0A0H2XE54|A0A0H2XE54_STAA3	653	tr|A0A0H2XE54|A0A0H2XE54_STAA3 HD domain-containing protein OS=Staphylococcus aureus (strain USA300) OX=367830 GN=SAUSA300_1552 PE=4 SV=1
31.0782	30.8175	30.8377	31.702	31.7255	32.1311	31.1346	31.2084	31.3164	29.828	30.0903	29.9662	7	7	7	53.7	53.7	53.7	19.014	0	294.68	19001000000	136	997930000	161990000	197600000	3065300000	1986800000	1901300000	3118800000	2262100000	2076400000	892480000	1151000000	1188800000	7	7	7	1	NaN	tr|A0A0H2XE56|A0A0H2XE56_STAA3	tr|A0A0H2XE56|A0A0H2XE56_STAA3	654	tr|A0A0H2XE56|A0A0H2XE56_STAA3 Uncharacterized protein OS=Staphylococcus aureus (strain USA300) OX=367830 GN=SAUSA300_2447 PE=4 SV=1
26.8494	26.9608	26.8573	26.3281	26.4378	26.9178	26.66	26.7297	26.8338	25.9613	26.1089	26.2772	3	3	3	24.4	24.4	24.4	25.508	0	79.095	829630000	45	55446000	10620000	7662300	73333000	47981000	60616000	162360000	105400000	87106000	58284000	73270000	87562000	3	3	3	1	NaN	tr|A0A0H2XE57|A0A0H2XE57_STAA3	tr|A0A0H2XE57|A0A0H2XE57_STAA3	655	tr|A0A0H2XE57|A0A0H2XE57_STAA3 Uncharacterized protein OS=Staphylococcus aureus (strain USA300) OX=367830 GN=SAUSA300_1520 PE=4 SV=1
27.6492	27.0794	26.961	28.2111	28.2017	28.6238	27.885	27.8587	27.5941	28.0207	28.2777	28.1025	10	10	10	67.7	67.7	67.7	25.172	0	156.76	2306000000	95	96896000	12844000	9571300	254300000	160050000	214490000	315220000	215880000	122690000	255690000	345770000	302590000	10	10	10	1	NaN	tr|A0A0H2XE61|A0A0H2XE61_STAA3	tr|A0A0H2XE61|A0A0H2XE61_STAA3	656	tr|A0A0H2XE61|A0A0H2XE61_STAA3 ABC transporter, ATP-binding protein OS=Staphylococcus aureus (strain USA300) OX=367830 GN=SAUSA300_2399 PE=4 SV=1
25.4079	24.731	24.542	24.8357	24.8115	25.0029	25.4411	25.3469	24.9286	24.3957	24.3909	24.4015	4	4	4	28.3	28.3	28.3	15.798	0	3.687	269210000	13	19569000	2463700	1766200	25584000	15992000	17540000	66190000	33707000	23203000	19359000	20816000	23020000	4	4	4	1	NaN	tr|A0A0H2XE63|A0A0H2XE63_STAA3	tr|A0A0H2XE63|A0A0H2XE63_STAA3	658	tr|A0A0H2XE63|A0A0H2XE63_STAA3 Putative transcriptional regulator OS=Staphylococcus aureus (strain USA300) OX=367830 GN=SAUSA300_0577 PE=4 SV=1
27.8946	27.764	28.0356	27.9115	27.7619	28.1244	27.903	27.8085	27.5247	27.6674	27.9771	27.8547	4	4	4	24.2	24.2	24.2	25.002	0	70.55	1980300000	53	94798000	29258000	21388000	197170000	100270000	124710000	302530000	194100000	120190000	264440000	253890000	277570000	4	4	4	1	NaN	tr|A0A0H2XE66|A0A0H2XE66_STAA3	tr|A0A0H2XE66|A0A0H2XE66_STAA3	659	tr|A0A0H2XE66|A0A0H2XE66_STAA3 NfeD domain-containing protein OS=Staphylococcus aureus (strain USA300) OX=367830 GN=SAUSA300_1534 PE=4 SV=1
28.1193	27.7959	27.6348	27.9375	27.8887	28.0283	27.8513	28.0595	27.8843	28.0048	28.3856	28.0326	3	3	3	29.5	29.5	29.5	11.537	0	7.5214	3036800000	52	185010000	26672000	23893000	411510000	328280000	171880000	408010000	334910000	267950000	258980000	315730000	303970000	3	3	3	1	NaN	tr|A0A0H2XE67|A0A0H2XE67_STAA3	tr|A0A0H2XE67|A0A0H2XE67_STAA3	660	tr|A0A0H2XE67|A0A0H2XE67_STAA3 Ribosomal protein L7Ae OS=Staphylococcus aureus (strain USA300) OX=367830 GN=SAUSA300_1161 PE=4 SV=1
NaN	NaN	NaN	26.7129	26.7165	27.7011	NaN	NaN	NaN	NaN	NaN	NaN	5	5	5	91.7	91.7	91.7	12.881	0	39.592	281170000	13	2242700	1585900	0	126740000	83934000	60929000	0	0	0	0	0	5740600	5	5	5	1	NaN	tr|A0A0H2XE71|A0A0H2XE71_STAA3	tr|A0A0H2XE71|A0A0H2XE71_STAA3	661	tr|A0A0H2XE71|A0A0H2XE71_STAA3 Staphostatin B OS=Staphylococcus aureus (strain USA300) OX=367830 GN=sspC PE=3 SV=1
26.6487	26.4679	26.7409	26.9366	26.7107	27.1044	26.1163	26.009	26.0547	26.9562	27.082	27.0084	7	7	7	34.6	34.6	34.6	34.132	0	72.247	912800000	47	52406000	7636400	7476900	130410000	58034000	73752000	53046000	26972000	42682000	130260000	165930000	164190000	7	7	7	1	NaN	tr|A0A0H2XE73|A0A0H2XE73_STAA3	tr|A0A0H2XE73|A0A0H2XE73_STAA3	662	tr|A0A0H2XE73|A0A0H2XE73_STAA3 Tyrosine recombinase XerD OS=Staphylococcus aureus (strain USA300) OX=367830 GN=xerD PE=3 SV=1
28.5557	26.9327	28.1892	28.6923	28.4067	29.1002	28.5381	28.3966	28.5085	27.4274	27.7869	27.4911	5	5	5	52.8	52.8	52.8	13.89	0	95.03	2598800000	62	188860000	16037000	25218000	404770000	189140000	301090000	443370000	269830000	271480000	146830000	156220000	185920000	5	5	5	1	NaN	tr|A0A0H2XE76|A0A0H2XE76_STAA3	tr|A0A0H2XE76|A0A0H2XE76_STAA3	663	tr|A0A0H2XE76|A0A0H2XE76_STAA3 Glyoxalase family protein OS=Staphylococcus aureus (strain USA300) OX=367830 GN=SAUSA300_1458 PE=4 SV=1
28.7838	28.6049	28.8837	28.7047	28.6227	28.595	28.7584	28.6145	28.3552	28.883	28.9183	28.8035	6	6	6	19.2	19.2	19.2	51.218	0	211.99	3729500000	100	192260000	42308000	34521000	371120000	237130000	148610000	548670000	428680000	286480000	438720000	498890000	502140000	6	6	6	1	NaN	tr|A0A0H2XE83|A0A0H2XE83_STAA3	tr|A0A0H2XE83|A0A0H2XE83_STAA3	665	tr|A0A0H2XE83|A0A0H2XE83_STAA3 PTS system, sucrose-specific IIBC component OS=Staphylococcus aureus (strain USA300) OX=367830 GN=SAUSA300_2324 PE=4 SV=1
30.4482	29.9523	29.5817	29.7393	29.7423	29.9595	29.9488	29.9776	30.1065	29.8578	29.9208	29.9053	13	13	13	67.9	67.9	67.9	35.395	0	123.72	8741900000	145	682020000	102160000	57376000	777390000	475660000	363070000	1295700000	1008200000	772710000	936050000	1078000000	1193700000	13	13	13	1	NaN	tr|A0A0H2XE87|A0A0H2XE87_STAA3	tr|A0A0H2XE87|A0A0H2XE87_STAA3	667	tr|A0A0H2XE87|A0A0H2XE87_STAA3 Mannose-6-phosphate isomerase OS=Staphylococcus aureus (strain USA300) OX=367830 GN=manA PE=3 SV=1
26.4982	26.3751	25.5595	25.8282	26.2148	25.938	26.2643	26.1952	26.6106	26.079	26.0534	25.9076	4	4	4	43.4	43.4	43.4	13.672	0	80.955	615620000	25	42820000	8633400	4004900	41601000	37719000	31843000	85464000	54965000	90151000	75591000	72279000	70551000	4	4	4	1	NaN	tr|A0A0H2XE88|A0A0H2XE88_STAA3	tr|A0A0H2XE88|A0A0H2XE88_STAA3	668	tr|A0A0H2XE88|A0A0H2XE88_STAA3 Uncharacterized protein OS=Staphylococcus aureus (strain USA300) OX=367830 GN=SAUSA300_1342 PE=4 SV=1
28.4791	28.4147	28.3001	28.1337	28.2702	28.3266	28.7113	28.5605	28.1651	28.0155	27.7676	28.0263	4	4	4	38.8	38.8	38.8	14.007	0	46.794	3117700000	65	187670000	36668000	27629000	261760000	175780000	186100000	579430000	379800000	245980000	268780000	393390000	374690000	4	4	4	1	NaN	tr|A0A0H2XE91|A0A0H2XE91_STAA3	tr|A0A0H2XE91|A0A0H2XE91_STAA3	669	tr|A0A0H2XE91|A0A0H2XE91_STAA3 Uncharacterized protein OS=Staphylococcus aureus (strain USA300) OX=367830 GN=SAUSA300_2330 PE=4 SV=1
30.8989	30.5984	30.7852	31.273	31.2203	31.4658	31.6643	31.6905	31.5819	30.8852	30.9553	30.8904	13	13	13	53.5	53.5	53.5	30.351	0	298.55	22234000000	230	845040000	138550000	140310000	2251400000	1167400000	1386300000	4566500000	3036500000	2375800000	2303000000	2172100000	1850800000	13	13	13	1	NaN	tr|A0A0H2XEA1|A0A0H2XEA1_STAA3	tr|A0A0H2XEA1|A0A0H2XEA1_STAA3	670	tr|A0A0H2XEA1|A0A0H2XEA1_STAA3 Lipoprotein OS=Staphylococcus aureus (strain USA300) OX=367830 GN=SAUSA300_0798 PE=3 SV=1
26.9143	26.9804	27.1375	27.1784	27.1514	27.2696	27.3631	27.4215	27.4137	27.9678	28.1503	28.1061	5	5	5	26.9	26.9	26.9	21.987	0	16.481	1561500000	63	72874000	10169000	23636000	108170000	103080000	67054000	188750000	142110000	110640000	208020000	257960000	269050000	5	5	5	1	NaN	tr|A0A0H2XEA4|A0A0H2XEA4_STAA3	tr|A0A0H2XEA4|A0A0H2XEA4_STAA3	672	tr|A0A0H2XEA4|A0A0H2XEA4_STAA3 Biofilm operon icaADBC HTH-type negative transcriptional regulator IcaR OS=Staphylococcus aureus (strain USA300) OX=367830 GN=tetR PE=4 SV=1
28.6472	28.8518	28.7648	29.2328	29.2986	29.5756	28.9701	28.8172	29.1302	28.3498	28.4433	28.537	11	11	11	80.1	80.1	80.1	21.416	0	116.5	4180800000	155	193710000	40926000	31200000	620910000	391770000	371390000	680090000	401050000	487080000	237840000	350170000	374720000	11	11	11	1	NaN	tr|A0A0H2XEA5|A0A0H2XEA5_STAA3	tr|A0A0H2XEA5|A0A0H2XEA5_STAA3	673	tr|A0A0H2XEA5|A0A0H2XEA5_STAA3 DNA-3-methyladenine glycosidase OS=Staphylococcus aureus (strain USA300) OX=367830 GN=tag PE=4 SV=1
30.5624	30.5013	30.5173	30.314	30.1946	29.9854	30.1388	30.2193	30.1505	29.9063	29.9077	29.7374	11	11	11	62.6	62.6	62.6	17.598	0	35.726	9515300000	131	686470000	157250000	104530000	1359000000	566720000	695010000	1474000000	1098700000	859570000	909280000	881560000	723260000	11	11	11	1	NaN	tr|A0A0H2XEA7|A0A0H2XEA7_STAA3	tr|A0A0H2XEA7|A0A0H2XEA7_STAA3	674	tr|A0A0H2XEA7|A0A0H2XEA7_STAA3 Signal peptidase I OS=Staphylococcus aureus (strain USA300) OX=367830 GN=spsB PE=3 SV=1
34.0396	33.7508	33.8592	33.8937	33.9247	33.7809	34.2893	34.2946	34.3418	30.5633	30.5166	30.5667	21	21	21	56.3	56.3	56.3	36.591	0	323.31	106500000000	588	8160900000	1283500000	1199900000	13548000000	8972900000	6935900000	27583000000	19859000000	15486000000	1030500000	1195200000	1245400000	21	21	21	1	NaN	tr|A0A0H2XEB0|A0A0H2XEB0_STAA3	tr|A0A0H2XEB0|A0A0H2XEB0_STAA3	675	tr|A0A0H2XEB0|A0A0H2XEB0_STAA3 Iron compound ABC transporter, iron compound-binding protein OS=Staphylococcus aureus (strain USA300) OX=367830 GN=SAUSA300_2136 PE=4 SV=1
25.1147	NaN	NaN	24.8156	NaN	NaN	24.9637	NaN	NaN	24.9671	24.5069	25.0491	3	3	3	13	13	13	27.427	0	5.8544	210340000	8	24823000	2444100	1050800	18908000	9495800	5600200	42080000	21787000	4523200	29113000	25116000	25403000	3	3	3	1	NaN	tr|A0A0H2XEB7|A0A0H2XEB7_STAA3	tr|A0A0H2XEB7|A0A0H2XEB7_STAA3	677	tr|A0A0H2XEB7|A0A0H2XEB7_STAA3 Integral membrane protein OS=Staphylococcus aureus (strain USA300) OX=367830 GN=SAUSA300_0729 PE=4 SV=1
30.18	30.1498	30.1087	30.4257	30.6004	30.5318	30.3148	30.4761	30.6252	30.0108	30.1378	29.9905	6	6	6	66.5	66.5	66.5	18.117	0	151.67	11560000000	184	588510000	104090000	59245000	1299500000	788180000	789750000	1951500000	1433800000	1265400000	973580000	1088200000	1218200000	6	6	6	1	NaN	tr|A0A0H2XEC3|A0A0H2XEC3_STAA3	tr|A0A0H2XEC3|A0A0H2XEC3_STAA3	678	tr|A0A0H2XEC3|A0A0H2XEC3_STAA3 Glutathione peroxidase OS=Staphylococcus aureus (strain USA300) OX=367830 GN=SAUSA300_1197 PE=3 SV=1
NaN	NaN	NaN	24.1537	NaN	24.1639	23.9078	24.0741	NaN	24.0201	NaN	NaN	2	2	2	9.4	9.4	9.4	29.668	0	4.2824	133740000	9	4445700	1231400	843500	15191000	6958200	9723200	18345000	16823000	15805000	15337000	17854000	11184000	2	2	2	1	NaN	tr|A0A0H2XEC4|A0A0H2XEC4_STAA3	tr|A0A0H2XEC4|A0A0H2XEC4_STAA3	679	tr|A0A0H2XEC4|A0A0H2XEC4_STAA3 Acetyltransferase, GNAT family OS=Staphylococcus aureus (strain USA300) OX=367830 GN=SAUSA300_2232 PE=4 SV=1
30.2679	30.0443	29.9856	30.3631	30.2989	30.5449	30.1851	30.2486	30.131	30.2892	30.348	30.3383	10	10	10	61	61	61	23.738	0	274.13	11128000000	233	533800000	103690000	75867000	1142900000	747460000	737910000	1330200000	1255300000	845900000	1308000000	1464600000	1582600000	10	10	10	1	NaN	tr|A0A0H2XED3|A0A0H2XED3_STAA3	tr|A0A0H2XED3|A0A0H2XED3_STAA3	682	tr|A0A0H2XED3|A0A0H2XED3_STAA3 Uncharacterized protein OS=Staphylococcus aureus (strain USA300) OX=367830 GN=SAUSA300_0649 PE=3 SV=1
28.8666	29.1208	28.8078	29.042	29.0823	29.0521	28.9454	29.0795	28.8898	28.9668	29.0938	29.0557	9	9	9	56.2	56.2	56.2	32.068	0	323.31	5225400000	175	234210000	55262000	35492000	478650000	291080000	287110000	661220000	574000000	425640000	601740000	761890000	819070000	9	9	9	1	NaN	tr|A0A0H2XED7|A0A0H2XED7_STAA3	tr|A0A0H2XED7|A0A0H2XED7_STAA3	683	tr|A0A0H2XED7|A0A0H2XED7_STAA3 DegV family protein OS=Staphylococcus aureus (strain USA300) OX=367830 GN=SAUSA300_0733 PE=4 SV=1
28.1609	28.0772	28.1359	28.0034	28.2161	28.2812	28.2925	28.3376	27.9941	28.009	28.2292	28.2399	7	7	7	67.4	67.4	67.4	15.817	0	37.015	2598000000	83	127140000	25244000	20153000	220250000	155660000	161600000	431370000	306320000	200390000	251830000	314880000	383190000	7	7	7	1	NaN	tr|A0A0H2XED9|A0A0H2XED9_STAA3	tr|A0A0H2XED9|A0A0H2XED9_STAA3	685	tr|A0A0H2XED9|A0A0H2XED9_STAA3 Teichoic acid biosynthesis protein D OS=Staphylococcus aureus (strain USA300) OX=367830 GN=SAUSA300_0628 PE=4 SV=1
31.679	31.6816	31.3198	30.702	30.7087	30.9486	31.388	31.5791	31.3409	30.0639	30.179	30.1052	13	13	13	68.2	68.2	68.2	31.841	0	323.31	17026000000	220	1489900000	319000000	254550000	1439000000	876300000	1227400000	3541900000	2580300000	1783700000	951870000	1230500000	1331900000	13	13	13	1	NaN	tr|A0A0H2XEE1|A0A0H2XEE1_STAA3	tr|A0A0H2XEE1|A0A0H2XEE1_STAA3	686	tr|A0A0H2XEE1|A0A0H2XEE1_STAA3 Hydrolase, haloacid dehalogenase-like family OS=Staphylococcus aureus (strain USA300) OX=367830 GN=SAUSA300_0544 PE=4 SV=1
27.9411	27.9814	27.8403	28.1778	28.2042	28.104	28.4688	28.4494	28.6156	28.2745	28.3003	28.2504	13	13	13	55.9	55.9	55.9	37.269	0	118.69	2682000000	125	118020000	30976000	22823000	231750000	181460000	125440000	434170000	248330000	239930000	304390000	384440000	360300000	13	13	13	1	NaN	tr|A0A0H2XEE2|A0A0H2XEE2_STAA3	tr|A0A0H2XEE2|A0A0H2XEE2_STAA3	687	tr|A0A0H2XEE2|A0A0H2XEE2_STAA3 Zinc-type alcohol dehydrogenase-like protein OS=Staphylococcus aureus (strain USA300) OX=367830 GN=SAUSA300_2146 PE=3 SV=1
NaN	NaN	NaN	NaN	NaN	NaN	NaN	NaN	NaN	27.9136	28.2254	28.0831	21	21	21	18.7	18.7	18.7	139.83	0	107.11	899770000	47	0	0	7899900	16821000	0	0	0	0	10555000	209410000	338450000	316620000	21	21	21	1	NaN	tr|A0A0H2XEE7|A0A0H2XEE7_STAA3	tr|A0A0H2XEE7|A0A0H2XEE7_STAA3	688	tr|A0A0H2XEE7|A0A0H2XEE7_STAA3 Nitrate reductase (quinone) OS=Staphylococcus aureus (strain USA300) OX=367830 GN=SAUSA300_2343 PE=3 SV=1
28.3604	27.81	27.8058	28.0767	27.9465	28.3734	28.4531	28.4066	28.5124	28.8325	29.0019	28.9206	12	12	12	31	31	31	63.905	0	60.581	3306400000	149	145100000	24625000	18311000	234260000	120080000	165630000	455060000	307280000	297830000	508850000	478120000	551260000	12	12	12	1	NaN	tr|A0A0H2XEF0|A0A0H2XEF0_STAA3	tr|A0A0H2XEF0|A0A0H2XEF0_STAA3	689	tr|A0A0H2XEF0|A0A0H2XEF0_STAA3 Alpha-amylase OS=Staphylococcus aureus (strain USA300) OX=367830 GN=SAUSA300_1456 PE=3 SV=1
29.9368	29.9326	29.5792	29.7369	29.7154	29.7989	29.9959	30.0596	29.9802	29.8961	30.0912	29.906	12	12	12	63.3	63.3	63.3	36.061	0	323.31	8650700000	163	460470000	91906000	53905000	740800000	456720000	442600000	1319500000	1087100000	797910000	925700000	1162400000	1111700000	12	12	12	1	NaN	tr|A0A0H2XEF1|A0A0H2XEF1_STAA3	tr|A0A0H2XEF1|A0A0H2XEF1_STAA3	690	tr|A0A0H2XEF1|A0A0H2XEF1_STAA3 2-oxoisovalerate dehydrogenase, E1 component, beta subunit OS=Staphylococcus aureus (strain USA300) OX=367830 GN=SAUSA300_1465 PE=4 SV=1
28.5301	28.2758	28.4755	28.8926	28.8543	29.293	29.0913	29.0689	29.1862	28.1891	28.4783	28.3917	6	6	6	67.8	67.8	67.8	13.734	0	117.36	3948900000	97	171550000	29332000	26654000	418650000	263080000	306450000	706440000	533160000	464770000	266460000	369240000	393130000	6	6	6	1	NaN	tr|A0A0H2XEF4|A0A0H2XEF4_STAA3	tr|A0A0H2XEF4|A0A0H2XEF4_STAA3	691	tr|A0A0H2XEF4|A0A0H2XEF4_STAA3 7,8-dihydroneopterin aldolase OS=Staphylococcus aureus (strain USA300) OX=367830 GN=folB PE=3 SV=1
32.2657	32.4472	32.1658	32.2678	32.2199	32.5911	32.463	32.4513	32.6686	32.0793	32.2436	32.1081	9	9	9	53	53	53	25.908	0	323.31	46601000000	234	2060100000	487270000	343880000	4364700000	2674100000	3129800000	8062400000	5664200000	5271700000	4059300000	5148600000	5335400000	9	9	9	1	NaN	tr|A0A0H2XEF6|A0A0H2XEF6_STAA3	tr|A0A0H2XEF6|A0A0H2XEF6_STAA3	692	tr|A0A0H2XEF6|A0A0H2XEF6_STAA3 Purine nucleoside phosphorylase DeoD-type OS=Staphylococcus aureus (strain USA300) OX=367830 GN=deoD PE=3 SV=1
24.063	NaN	24.571	24.4564	24.506	24.8659	24.2811	24.5808	24.2735	24.5766	24.6701	24.9256	4	4	4	10.7	10.7	10.7	37.849	0.0017575	2.085	212560000	7	9218100	645730	1181200	12685000	12703000	13403000	17891000	14821000	7748500	61235000	27824000	33206000	4	4	4	1	NaN	tr|A0A0H2XEG3|A0A0H2XEG3_STAA3	tr|A0A0H2XEG3|A0A0H2XEG3_STAA3	693	tr|A0A0H2XEG3|A0A0H2XEG3_STAA3 HTH_40 domain-containing protein OS=Staphylococcus aureus (strain USA300) OX=367830 GN=SAUSA300_1372 PE=4 SV=1
30.916	30.4161	30.3805	30.9924	31.1774	30.7783	31.0625	31.2129	31.3784	30.4481	30.5975	30.5657	4	4	4	38.3	38.3	38.3	14.812	0	235.93	17380000000	107	933070000	131900000	107510000	1864800000	1179300000	819160000	3097600000	2282400000	2002400000	1462600000	1674400000	1825200000	4	4	4	1	NaN	tr|A0A0H2XEG5|A0A0H2XEG5_STAA3	tr|A0A0H2XEG5|A0A0H2XEG5_STAA3	694	tr|A0A0H2XEG5|A0A0H2XEG5_STAA3 Polyribonucleotide nucleotidyltransferase OS=Staphylococcus aureus (strain USA300) OX=367830 GN=SAUSA300_0486 PE=4 SV=1
26.644	26.4888	26.6819	26.6765	26.8554	27.069	27.1697	27.0512	26.5999	26.4543	NaN	NaN	5	5	5	10.5	10.5	10.5	68.169	0	5.5068	917160000	24	50954000	6638900	6453800	84110000	67091000	71391000	201310000	146920000	75311000	77197000	129790000	0	5	5	5	1	NaN	tr|A0A0H2XEG6|A0A0H2XEG6_STAA3	tr|A0A0H2XEG6|A0A0H2XEG6_STAA3	695	tr|A0A0H2XEG6|A0A0H2XEG6_STAA3 DNA helicase OS=Staphylococcus aureus (strain USA300) OX=367830 GN=recQ PE=3 SV=1
28.4168	28.3262	28.0862	28.4336	28.5572	28.663	28.3428	28.4852	28.1577	27.7828	27.9778	27.9743	6	6	6	62.2	62.2	62.2	18.962	0	128.35	2660400000	59	165310000	30028000	19212000	351250000	235200000	221550000	440290000	260160000	223760000	185580000	247970000	280080000	6	6	6	1	NaN	tr|A0A0H2XEG8|A0A0H2XEG8_STAA3	tr|A0A0H2XEG8|A0A0H2XEG8_STAA3	696	tr|A0A0H2XEG8|A0A0H2XEG8_STAA3 Acetyltransferase, GNAT family OS=Staphylococcus aureus (strain USA300) OX=367830 GN=SAUSA300_0785 PE=4 SV=1
27.1292	26.9101	26.7275	26.4863	26.7874	26.7729	26.9478	26.7369	26.7038	27.0019	26.9755	27.0507	11	11	11	23.6	23.6	23.6	63.539	0	50.824	977490000	63	62248000	17765000	8324900	68970000	44778000	56908000	95224000	84192000	79948000	118460000	145060000	195620000	11	11	11	1	NaN	tr|A0A0H2XEH0|A0A0H2XEH0_STAA3	tr|A0A0H2XEH0|A0A0H2XEH0_STAA3	697	tr|A0A0H2XEH0|A0A0H2XEH0_STAA3 Alpha,alpha-phosphotrehalase OS=Staphylococcus aureus (strain USA300) OX=367830 GN=treC PE=4 SV=1
26.5644	25.6284	25.766	29.218	29.4992	29.2438	25.2358	24.9317	24.1505	28.095	28.0727	28.1367	35	35	35	33.3	33.3	33.3	166.35	0	133.14	2223000000	138	66375000	6645800	5736200	542200000	328220000	315020000	54024000	119520000	9206800	234830000	211020000	330240000	35	35	35	1	NaN	tr|A0A0H2XEH4|A0A0H2XEH4_STAA3	tr|A0A0H2XEH4|A0A0H2XEH4_STAA3	698	tr|A0A0H2XEH4|A0A0H2XEH4_STAA3 Glutamate synthase, large subunit OS=Staphylococcus aureus (strain USA300) OX=367830 GN=gltB PE=3 SV=1
NaN	25.7144	25.096	26.0599	26.0357	25.7087	NaN	25.8636	25.5997	25.2772	NaN	25.304	3	3	3	15.1	15.1	15.1	30.367	0	6.9837	418450000	32	16637000	5445100	2481700	57679000	37625000	26692000	73076000	55500000	36606000	36001000	29912000	40791000	3	3	3	1	NaN	tr|A0A0H2XEH6|A0A0H2XEH6_STAA3	tr|A0A0H2XEH6|A0A0H2XEH6_STAA3	699	tr|A0A0H2XEH6|A0A0H2XEH6_STAA3 Glyoxalase family protein OS=Staphylococcus aureus (strain USA300) OX=367830 GN=SAUSA300_1088 PE=4 SV=1
30.5885	30.4203	30.5131	29.4581	29.4081	29.5021	29.9999	29.9307	29.6956	27.2286	27.3804	27.3146	18	18	18	49.2	49.2	49.2	44.262	0	94.415	6292500000	183	575100000	117790000	99291000	664980000	343090000	325290000	1299700000	801430000	562220000	67363000	1368600000	67658000	18	18	18	1	NaN	tr|A0A0H2XEH7|A0A0H2XEH7_STAA3	tr|A0A0H2XEH7|A0A0H2XEH7_STAA3	700	tr|A0A0H2XEH7|A0A0H2XEH7_STAA3 Staphopain A OS=Staphylococcus aureus (strain USA300) OX=367830 GN=SAUSA300_1890 PE=3 SV=1
NaN	NaN	NaN	NaN	24.8728	24.7404	NaN	NaN	NaN	NaN	NaN	NaN	3	3	3	13.6	13.6	13.6	33.59	0	43.939	124800000	4	0	3296400	2542600	23910000	16145000	13333000	19399000	27140000	19036000	0	0	0	3	3	3	1	NaN	tr|A0A0H2XEI1|A0A0H2XEI1_STAA3	tr|A0A0H2XEI1|A0A0H2XEI1_STAA3	701	tr|A0A0H2XEI1|A0A0H2XEI1_STAA3 Uncharacterized protein OS=Staphylococcus aureus (strain USA300) OX=367830 GN=SAUSA300_1236 PE=4 SV=1
29.7542	28.6916	29.272	29.2937	29.4484	29.7439	28.4394	28.3437	28.3266	24.5278	23.9716	23.9969	14	14	14	46.8	46.8	46.8	46.894	0	73.888	2706400000	125	339830000	82622000	51037000	515070000	318220000	340680000	454200000	333690000	226870000	14186000	13988000	16026000	14	14	14	1	NaN	tr|A0A0H2XEI2|A0A0H2XEI2_STAA3	tr|A0A0H2XEI2|A0A0H2XEI2_STAA3	702	tr|A0A0H2XEI2|A0A0H2XEI2_STAA3 Uncharacterized protein OS=Staphylococcus aureus (strain USA300) OX=367830 GN=SAUSA300_2412 PE=4 SV=1
31.8557	31.6807	31.6049	31.6998	31.6908	32.0033	31.6572	31.6574	31.534	31.5011	31.8128	31.7355	11	11	11	65.4	65.4	65.4	20.663	0	323.31	29238000000	231	1864300000	311000000	229700000	2962800000	1802600000	2012700000	3863600000	3258600000	2291800000	2893600000	3813400000	3933500000	11	11	11	1	NaN	tr|A0A0H2XEI4|A0A0H2XEI4_STAA3	tr|A0A0H2XEI4|A0A0H2XEI4_STAA3	703	tr|A0A0H2XEI4|A0A0H2XEI4_STAA3 Transcription termination/antitermination protein NusG OS=Staphylococcus aureus (strain USA300) OX=367830 GN=nusG PE=3 SV=1
NaN	26.4458	NaN	28.0857	27.3563	27.6909	NaN	NaN	NaN	NaN	NaN	NaN	7	7	7	69.6	69.6	69.6	13.193	0	23.495	472610000	18	828480	914690	331780	217280000	113880000	133130000	4914600	672420	647450	0	0	0	7	7	7	1	NaN	tr|A0A0H2XEI9|A0A0H2XEI9_STAA3	tr|A0A0H2XEI9|A0A0H2XEI9_STAA3	704	tr|A0A0H2XEI9|A0A0H2XEI9_STAA3 Single-stranded DNA-binding protein OS=Staphylococcus aureus (strain USA300) OX=367830 GN=SAUSA300_2052 PE=3 SV=1
27.6553	27.6563	27.3572	28.1541	28.1248	28.2014	28.0149	28.0056	27.8674	28.3525	28.5362	28.4504	14	14	14	41.3	41.3	41.3	43.267	0	55.027	2669600000	147	105640000	13830000	9366200	261520000	144840000	174540000	320960000	270740000	176350000	262330000	454770000	474720000	14	14	14	1	NaN	tr|A0A0H2XEJ4|A0A0H2XEJ4_STAA3	tr|A0A0H2XEJ4|A0A0H2XEJ4_STAA3	705	tr|A0A0H2XEJ4|A0A0H2XEJ4_STAA3 Putative competence-damage inducible protein OS=Staphylococcus aureus (strain USA300) OX=367830 GN=cinA PE=3 SV=1
31.495	31.4854	31.2635	31.3554	31.4371	31.6189	31.6881	31.5869	31.4964	26.66	26.2497	26.9429	12	12	12	59.2	59.2	59.2	29.496	0	323.31	16905000000	162	1304000000	279470000	199770000	2391800000	1544700000	1538500000	4343700000	2889700000	2208700000	70000000	51425000	83665000	12	12	12	1	NaN	tr|A0A0H2XEK5|A0A0H2XEK5_STAA3	tr|A0A0H2XEK5|A0A0H2XEK5_STAA3	707	tr|A0A0H2XEK5|A0A0H2XEK5_STAA3 Ferrichrome transport ATP-binding protein fhuA OS=Staphylococcus aureus (strain USA300) OX=367830 GN=fhuA PE=4 SV=1
30.2918	30.4784	30.1398	30.6349	30.7162	30.4786	30.6635	30.8402	31.0559	31.813	31.6238	31.7653	17	17	17	51.8	51.8	51.8	51.107	0	323.31	20345000000	346	567250000	115540000	95380000	1418500000	967500000	652570000	2045200000	1796900000	1735400000	3380500000	3313400000	4256700000	17	17	17	1	NaN	tr|A0A0H2XEK9|A0A0H2XEK9_STAA3	tr|A0A0H2XEK9|A0A0H2XEK9_STAA3	708	tr|A0A0H2XEK9|A0A0H2XEK9_STAA3 Fumarate hydratase class II OS=Staphylococcus aureus (strain USA300) OX=367830 GN=fumC PE=3 SV=1
25.9706	25.9943	25.7933	26.0682	25.5195	25.8613	25.9165	25.7442	25.6188	26.0151	26.2869	26.129	4	4	4	24.4	24.4	24.4	31.274	0	136.47	594110000	19	17528000	3571800	2193700	36514000	27452000	39428000	59817000	76676000	49101000	90624000	76534000	114670000	4	4	4	1	NaN	tr|A0A0H2XEL0|A0A0H2XEL0_STAA3	tr|A0A0H2XEL0|A0A0H2XEL0_STAA3	709	tr|A0A0H2XEL0|A0A0H2XEL0_STAA3 Ribosomal RNA small subunit methyltransferase I OS=Staphylococcus aureus (strain USA300) OX=367830 GN=rsmI PE=3 SV=1
25.5991	24.8719	25.1049	25.0673	25.0455	25.5478	NaN	NaN	NaN	NaN	NaN	NaN	3	3	3	7.6	7.6	7.6	42.232	0	7.0156	101020000	8	21989000	2857700	2872700	28973000	18295000	22322000	0	0	0	0	0	3715800	3	3	3	1	NaN	tr|A0A0H2XEL4|A0A0H2XEL4_STAA3	tr|A0A0H2XEL4|A0A0H2XEL4_STAA3	711	tr|A0A0H2XEL4|A0A0H2XEL4_STAA3 Phi77 ORF006-like protein, putative capsid protein OS=Staphylococcus aureus (strain USA300) OX=367830 GN=SAUSA300_1938 PE=4 SV=1
27.4786	27.6115	28.0106	27.5025	27.3601	27.9441	26.9797	26.9293	27.1398	26.6534	26.3923	26.3799	7	7	7	47.8	47.8	47.8	18.459	0	52.895	1138900000	66	76950000	16749000	26751000	158200000	99369000	93451000	168390000	116220000	87603000	99132000	74073000	121970000	7	7	7	1	NaN	tr|A0A0H2XEL6|A0A0H2XEL6_STAA3	tr|A0A0H2XEL6|A0A0H2XEL6_STAA3	712	tr|A0A0H2XEL6|A0A0H2XEL6_STAA3 SWIM-type domain-containing protein OS=Staphylococcus aureus (strain USA300) OX=367830 GN=SAUSA300_1272 PE=4 SV=1
29.549	29.5216	29.4377	29.6202	29.0176	29.6843	29.9856	29.6629	29.6849	28.983	29.166	29.3245	6	6	6	30.7	30.7	30.7	29.327	0	222.86	6015400000	90	285700000	78258000	95084000	816380000	284290000	350290000	1147900000	662340000	651220000	628930000	447130000	567860000	6	6	6	1	NaN	tr|A0A0H2XEL7|A0A0H2XEL7_STAA3	tr|A0A0H2XEL7|A0A0H2XEL7_STAA3	713	tr|A0A0H2XEL7|A0A0H2XEL7_STAA3 Secretory antigen SsaA OS=Staphylococcus aureus (strain USA300) OX=367830 GN=ssaA PE=4 SV=1
NaN	NaN	NaN	NaN	NaN	NaN	NaN	NaN	NaN	25.8627	25.9339	25.9454	6	6	6	17.2	17.2	17.2	50.955	0	45.755	194560000	15	1464900	267110	174120	0	0	0	0	0	2843400	71270000	57695000	60845000	6	6	6	1	NaN	tr|A0A0H2XEL8|A0A0H2XEL8_STAA3	tr|A0A0H2XEL8|A0A0H2XEL8_STAA3	714	tr|A0A0H2XEL8|A0A0H2XEL8_STAA3 Uncharacterized protein OS=Staphylococcus aureus (strain USA300) OX=367830 GN=SAUSA300_1536 PE=4 SV=1
26.6885	26.1636	26.3611	27.1482	27.2381	27.3223	26.5622	26.6724	26.1189	26.4429	26.6176	26.3407	5	5	5	23.6	23.6	23.6	22.315	0	22.363	913100000	50	44720000	6391900	6444900	131070000	86555000	81802000	133480000	100080000	47046000	70187000	103610000	101700000	5	5	5	1	NaN	tr|A0A0H2XEM0|A0A0H2XEM0_STAA3	tr|A0A0H2XEM0|A0A0H2XEM0_STAA3	715	tr|A0A0H2XEM0|A0A0H2XEM0_STAA3 Flavin_Reduct domain-containing protein OS=Staphylococcus aureus (strain USA300) OX=367830 GN=SAUSA300_2593 PE=4 SV=1
25.4764	25.5599	25.645	27.2892	27.2281	27.0706	27.5227	27.4092	27.4682	29.5032	29.7826	29.7569	13	13	13	53.4	53.4	53.4	33.577	0	195.46	3555400000	117	16308000	2411700	2560000	121650000	69381000	67644000	233340000	119080000	131530000	728630000	993140000	1069800000	13	13	13	1	NaN	tr|A0A0H2XEM2|A0A0H2XEM2_STAA3	tr|A0A0H2XEM2|A0A0H2XEM2_STAA3	717	tr|A0A0H2XEM2|A0A0H2XEM2_STAA3 Uncharacterized protein OS=Staphylococcus aureus (strain USA300) OX=367830 GN=SAUSA300_0793 PE=4 SV=1
30.4073	30.3327	30.3115	30.1972	30.2344	30.4025	30.3864	30.392	30.3441	30.3576	30.6588	30.6103	12	12	12	72.1	72.1	72.1	29.474	0	323.31	12157000000	203	662190000	120280000	97029000	879080000	682880000	598050000	1725500000	1187500000	1018800000	1354400000	1802600000	2028800000	12	12	12	1	NaN	tr|A0A0H2XEM3|A0A0H2XEM3_STAA3	tr|A0A0H2XEM3|A0A0H2XEM3_STAA3	718	tr|A0A0H2XEM3|A0A0H2XEM3_STAA3 ATP synthase gamma chain OS=Staphylococcus aureus (strain USA300) OX=367830 GN=atpG PE=3 SV=1
30.4728	30.6748	30.1801	30.3503	30.416	30.4418	30.5026	30.6041	30.7372	29.9086	29.765	29.8565	19	19	19	58.9	58.9	58.9	59.444	0	323.31	11015000000	305	652860000	150920000	109700000	1190400000	721840000	669440000	2040600000	1484100000	1289900000	915870000	757580000	1031800000	NaN	NaN	NaN	2	NaN	tr|A0A0H2XEM4|A0A0H2XEM4_STAA3;tr|A0A0H2XJM2|A0A0H2XJM2_STAA3	tr|A0A0H2XEM4|A0A0H2XEM4_STAA3;tr|A0A0H2XJM2|A0A0H2XJM2_STAA3	719	tr|A0A0H2XEM4|A0A0H2XEM4_STAA3 Site-specific DNA-methyltransferase (adenine-specific) OS=Staphylococcus aureus (strain USA300) OX=367830 GN=hsdM PE=3 SV=1;tr|A0A0H2XJM2|A0A0H2XJM2_STAA3 Site-specific DNA-methyltransferase (adenine-specific) OS=Staphylococc
27.0799	26.9142	26.7877	27.2164	27.1832	27.2605	27.0888	26.9888	26.7137	26.6929	26.7696	26.6859	5	5	5	22.4	22.4	22.4	34.4	0	18.272	1099600000	45	78546000	10308000	8578100	97976000	82087000	93775000	188930000	128030000	77364000	68246000	130230000	135500000	5	5	5	1	NaN	tr|A0A0H2XEM6|A0A0H2XEM6_STAA3	tr|A0A0H2XEM6|A0A0H2XEM6_STAA3	720	tr|A0A0H2XEM6|A0A0H2XEM6_STAA3 1,4-dihydroxy-2-naphthoate octaprenyltransferase OS=Staphylococcus aureus (strain USA300) OX=367830 GN=menA PE=3 SV=1
30.7191	30.6002	30.2209	30.3384	30.1439	30.6303	30.5162	30.3968	30.5181	30.6506	31.1003	31.0397	23	23	23	57.5	57.5	57.5	60.538	0	323.31	14057000000	305	885480000	155580000	115170000	1169300000	562550000	828890000	1848000000	1346400000	1162500000	1742800000	2032700000	2207400000	23	23	23	1	NaN	tr|A0A0H2XEM7|A0A0H2XEM7_STAA3	tr|A0A0H2XEM7|A0A0H2XEM7_STAA3	721	tr|A0A0H2XEM7|A0A0H2XEM7_STAA3 Indole-3-pyruvate decarboxylase OS=Staphylococcus aureus (strain USA300) OX=367830 GN=ipdC PE=3 SV=1
25.341	NaN	26.1367	27.2507	27.2226	26.8667	NaN	NaN	NaN	27.4143	27.5707	27.8064	10	10	10	38.6	38.6	38.6	30.233	0	91.377	947410000	58	12961000	1590200	3241400	143230000	75310000	64756000	0	0	0	211680000	238230000	196430000	10	10	10	1	NaN	tr|A0A0H2XEM8|A0A0H2XEM8_STAA3	tr|A0A0H2XEM8|A0A0H2XEM8_STAA3	722	tr|A0A0H2XEM8|A0A0H2XEM8_STAA3 PSP1 C-terminal domain-containing protein OS=Staphylococcus aureus (strain USA300) OX=367830 GN=SAUSA300_0462 PE=4 SV=1
27.4056	27.3253	26.9354	27.4278	27.5474	27.5232	27.4933	27.4551	27.3623	27.7353	27.9091	27.8576	6	6	6	34.6	34.6	34.6	20.56	0	24.188	1712800000	80	79950000	15921000	9415800	161860000	105300000	79163000	243200000	168060000	125330000	211460000	252800000	260320000	6	6	6	1	NaN	tr|A0A0H2XEM9|A0A0H2XEM9_STAA3	tr|A0A0H2XEM9|A0A0H2XEM9_STAA3	723	tr|A0A0H2XEM9|A0A0H2XEM9_STAA3 CBS domain pair protein OS=Staphylococcus aureus (strain USA300) OX=367830 GN=SAUSA300_1524 PE=4 SV=1
25.7753	NaN	25.7928	25.9512	25.009	NaN	25.9283	25.4833	25.7942	25.7158	25.4231	25.2986	4	4	4	16.5	16.5	16.5	30.258	0	4.6394	440870000	15	36019000	10100000	2746000	73001000	16925000	18372000	73675000	43116000	47416000	28617000	43180000	47703000	4	4	4	1	NaN	tr|A0A0H2XEN1|A0A0H2XEN1_STAA3	tr|A0A0H2XEN1|A0A0H2XEN1_STAA3	724	tr|A0A0H2XEN1|A0A0H2XEN1_STAA3 Uncharacterized protein OS=Staphylococcus aureus (strain USA300) OX=367830 GN=SAUSA300_0317 PE=4 SV=1
24.961	24.8557	25.2527	25.1941	25.1293	25.3511	24.5974	24.4888	24.5267	25.4423	25.1676	25.2334	3	3	3	14.9	14.9	14.9	24.689	0	32.876	284630000	25	14823000	2753000	3101000	31923000	19029000	20280000	32206000	20890000	17418000	41682000	37287000	43235000	3	3	3	1	NaN	tr|A0A0H2XEN2|A0A0H2XEN2_STAA3	tr|A0A0H2XEN2|A0A0H2XEN2_STAA3	725	tr|A0A0H2XEN2|A0A0H2XEN2_STAA3 Uncharacterized protein OS=Staphylococcus aureus (strain USA300) OX=367830 GN=SAUSA300_0580 PE=4 SV=1
25.7084	NaN	24.2155	24.756	NaN	25.8658	25.6751	24.9527	NaN	24.4268	24.4126	24.2947	2	2	2	40.3	40.3	40.3	9.1962	0	10.984	257770000	12	23288000	339560	2029000	27597000	8367600	24610000	56463000	36267000	11263000	21380000	23767000	22397000	2	2	2	1	NaN	tr|A0A0H2XEN4|A0A0H2XEN4_STAA3	tr|A0A0H2XEN4|A0A0H2XEN4_STAA3	726	tr|A0A0H2XEN4|A0A0H2XEN4_STAA3 Glutaredoxin domain-containing protein OS=Staphylococcus aureus (strain USA300) OX=367830 GN=SAUSA300_0985 PE=4 SV=1
30.3459	29.6977	30.0225	30.3981	30.5242	30.3238	29.7135	29.601	29.0836	29.9585	30.2975	30.2779	8	8	8	25.7	25.7	25.7	45.604	0	323.31	9143400000	175	621250000	75978000	101040000	1117000000	869290000	604600000	1042500000	725190000	390750000	954750000	1253700000	1387300000	8	8	8	1	NaN	tr|A0A0H2XEN6|A0A0H2XEN6_STAA3	tr|A0A0H2XEN6|A0A0H2XEN6_STAA3	727	tr|A0A0H2XEN6|A0A0H2XEN6_STAA3 Putative membrane protein OS=Staphylococcus aureus (strain USA300) OX=367830 GN=SAUSA300_1864 PE=4 SV=1
29.7136	29.9242	29.7581	29.8328	29.9756	30.1031	29.3802	29.4206	29.2281	29.258	29.1624	29.1739	6	5	5	14.9	12.1	12.1	56.19	0	33.009	6696700000	86	480080000	93990000	70710000	815190000	583600000	633180000	1061300000	662010000	463940000	566780000	605480000	660470000	6	5	5	1	NaN	tr|A0A0H2XEN8|A0A0H2XEN8_STAA3	tr|A0A0H2XEN8|A0A0H2XEN8_STAA3	728	tr|A0A0H2XEN8|A0A0H2XEN8_STAA3 L-lactate permease OS=Staphylococcus aureus (strain USA300) OX=367830 GN=lctP PE=3 SV=1
28.171	28.0481	28.5362	28.0793	28.0514	27.4863	28.4737	27.9653	28.5153	28.8425	28.6541	28.2457	2	2	2	40.7	40.7	40.7	9.1373	0	39.291	2852700000	42	148990000	21746000	28108000	252540000	160120000	100370000	309980000	249390000	297890000	471300000	425550000	386750000	2	2	2	1	NaN	tr|A0A0H2XEP1|A0A0H2XEP1_STAA3	tr|A0A0H2XEP1|A0A0H2XEP1_STAA3	729	tr|A0A0H2XEP1|A0A0H2XEP1_STAA3 S4 RNA-binding domain-containing protein OS=Staphylococcus aureus (strain USA300) OX=367830 GN=SAUSA300_0003 PE=4 SV=1
28.6347	27.8464	28.1205	28.6951	28.49	28.8623	28.6099	28.4694	28.7855	28.626	28.8614	28.6721	4	4	4	64.9	64.9	64.9	10.548	0	130.33	3567400000	45	180590000	18163000	21943000	369120000	198890000	266280000	534190000	336330000	334590000	361390000	486820000	459090000	4	4	4	1	NaN	tr|A0A0H2XEP7|A0A0H2XEP7_STAA3	tr|A0A0H2XEP7|A0A0H2XEP7_STAA3	731	tr|A0A0H2XEP7|A0A0H2XEP7_STAA3 Acetyltransferase family protein OS=Staphylococcus aureus (strain USA300) OX=367830 GN=SAUSA300_2460 PE=4 SV=1
24.217	24.3489	24.2111	NaN	NaN	NaN	24.0198	NaN	24.8725	23.5556	23.719	23.7161	3	3	3	21.3	21.3	21.3	14.276	0	4.2276	123260000	6	10018000	2346100	1561100	9959500	4421000	6956600	28089000	10201000	18224000	8508400	11099000	11879000	3	3	3	1	NaN	tr|A0A0H2XEP9|A0A0H2XEP9_STAA3	tr|A0A0H2XEP9|A0A0H2XEP9_STAA3	732	tr|A0A0H2XEP9|A0A0H2XEP9_STAA3 Glutamine synthetase repressor OS=Staphylococcus aureus (strain USA300) OX=367830 GN=glnR PE=4 SV=1
32.024	31.9566	31.7016	31.9864	32.0803	32.2738	32.2472	32.2869	32.3245	31.5053	31.6744	31.7277	25	25	25	67.6	67.6	67.6	56.965	0	323.31	36314000000	523	2123400000	393520000	276020000	3577200000	2522600000	2427800000	6163300000	4554400000	3559900000	3008800000	3579500000	4127400000	25	25	25	1	NaN	tr|A0A0H2XEQ2|A0A0H2XEQ2_STAA3	tr|A0A0H2XEQ2|A0A0H2XEQ2_STAA3	733	tr|A0A0H2XEQ2|A0A0H2XEQ2_STAA3 Glucose-6-phosphate 1-dehydrogenase OS=Staphylococcus aureus (strain USA300) OX=367830 GN=zwf PE=3 SV=1
29.5518	29.0066	29.2665	29.5189	29.5415	29.7075	29.551	29.5171	29.4034	28.7857	29.3156	29.0641	7	7	7	58	58	58	19.611	0	62.784	5970500000	136	303780000	47886000	42365000	728030000	397910000	468950000	1137900000	763110000	477060000	373630000	579270000	650630000	7	7	7	1	NaN	tr|A0A0H2XEQ6|A0A0H2XEQ6_STAA3	tr|A0A0H2XEQ6|A0A0H2XEQ6_STAA3	734	tr|A0A0H2XEQ6|A0A0H2XEQ6_STAA3 Peptide methionine sulfoxide reductase MsrA OS=Staphylococcus aureus (strain USA300) OX=367830 GN=msrA PE=3 SV=1
24.6743	24.8761	NaN	24.8709	NaN	NaN	24.9783	25.1538	25.0537	NaN	24.4032	24.3717	3	3	3	9	9	9	47.85	0	33.738	214800000	15	8142000	2077100	0	25636000	8782500	6524300	52159000	40244000	29038000	0	26860000	15333000	3	3	3	1	NaN	tr|A0A0H2XEQ7|A0A0H2XEQ7_STAA3	tr|A0A0H2XEQ7|A0A0H2XEQ7_STAA3	735	tr|A0A0H2XEQ7|A0A0H2XEQ7_STAA3 Maltodextrin-binding protein OS=Staphylococcus aureus (strain USA300) OX=367830 GN=SAUSA300_0209 PE=3 SV=1
26.7486	26.64	26.5458	25.6479	26.0888	26.1451	25.7722	25.999	25.6298	NaN	NaN	25.1396	1	1	1	4.7	4.7	4.7	26.031	0	4.8264	480950000	17	44394000	8145500	6528500	49579000	37033000	39689000	81294000	60310000	46008000	25127000	37127000	45716000	1	1	1	1	756	tr|A0A0H2XER0|A0A0H2XER0_STAA3	tr|A0A0H2XER0|A0A0H2XER0_STAA3	736	tr|A0A0H2XER0|A0A0H2XER0_STAA3 Probable queuosine precursor transporter OS=Staphylococcus aureus (strain USA300) OX=367830 GN=SAUSA300_1324 PE=3 SV=1
26.3701	26.0056	26.375	26.1542	26.1349	26.4113	26.325	26.1076	26.2928	26.3296	26.2664	26.4875	7	7	7	30.5	30.5	30.5	29.931	0	23.629	729940000	27	53805000	1310300	6395500	61197000	52433000	21696000	133420000	98815000	68071000	68952000	66581000	97263000	7	7	7	1	NaN	tr|A0A0H2XER1|A0A0H2XER1_STAA3	tr|A0A0H2XER1|A0A0H2XER1_STAA3	737	tr|A0A0H2XER1|A0A0H2XER1_STAA3 YycI protein OS=Staphylococcus aureus (strain USA300) OX=367830 GN=SAUSA300_0023 PE=4 SV=1
27.3527	26.8199	27.3528	27.1308	27.4756	27.4075	27.8137	27.8273	27.5048	28.9934	29.1963	29.1784	25	25	25	26.3	26.3	26.3	114.7	0	144.02	3004800000	130	73243000	7872800	10069000	110160000	104020000	71256000	288900000	224650000	151430000	520650000	723640000	718910000	25	25	25	1	NaN	tr|A0A0H2XER4|A0A0H2XER4_STAA3	tr|A0A0H2XER4|A0A0H2XER4_STAA3	738	tr|A0A0H2XER4|A0A0H2XER4_STAA3 AcrB/AcrD/AcrF family protein OS=Staphylococcus aureus (strain USA300) OX=367830 GN=SAUSA300_2213 PE=4 SV=1
27.6936	27.5316	27.1525	27.7127	27.8054	27.74	27.3645	27.6328	27.2492	27.4675	27.447	27.4357	12	12	12	24.4	24.4	24.4	61.321	0	39.332	1652700000	88	109570000	15978000	9416800	198990000	131460000	102690000	296370000	213230000	100860000	168900000	129530000	175670000	12	12	12	1	NaN	tr|A0A0H2XER5|A0A0H2XER5_STAA3	tr|A0A0H2XER5|A0A0H2XER5_STAA3	739	tr|A0A0H2XER5|A0A0H2XER5_STAA3 DNA mismatch repair protein-like protein OS=Staphylococcus aureus (strain USA300) OX=367830 GN=SAUSA300_2001 PE=4 SV=1
31.2182	31.0501	30.9606	30.9925	31.1099	31.1322	30.8747	31.1471	31.133	30.4244	30.7076	30.4399	7	7	7	34.1	34.1	34.1	23.514	0	225.69	16704000000	256	1170100000	200020000	159660000	1862600000	1292900000	1148900000	2560400000	2436300000	1838800000	1130000000	1486000000	1418300000	7	7	7	1	NaN	tr|A0A0H2XER6|A0A0H2XER6_STAA3	tr|A0A0H2XER6|A0A0H2XER6_STAA3	740	tr|A0A0H2XER6|A0A0H2XER6_STAA3 Putative cell-division initiation protein OS=Staphylococcus aureus (strain USA300) OX=367830 GN=SAUSA300_1086 PE=4 SV=1
26.533	26.9301	26.9122	27.0436	26.9473	26.7409	26.7525	26.5962	26.5466	26.5138	26.0918	26.2912	5	5	5	12.2	12.2	12.2	45.015	0	9.6768	821470000	43	47458000	11757000	11585000	132010000	65447000	68031000	153440000	108690000	30909000	83403000	21225000	87518000	5	5	5	1	NaN	tr|A0A0H2XES0|A0A0H2XES0_STAA3	tr|A0A0H2XES0|A0A0H2XES0_STAA3	742	tr|A0A0H2XES0|A0A0H2XES0_STAA3 Putative nucleoside transporter OS=Staphylococcus aureus (strain USA300) OX=367830 GN=SAUSA300_0631 PE=3 SV=1
24.9284	24.5609	24.4242	NaN	24.5054	NaN	25.2432	25.107	24.6577	25.2805	25.4945	25.5827	4	4	4	8	8	8	48.103	0	6.4694	304670000	18	14813000	1555800	1224800	14525000	12720000	5037600	53513000	30836000	23349000	35247000	53800000	58047000	4	4	4	1	NaN	tr|A0A0H2XES1|A0A0H2XES1_STAA3	tr|A0A0H2XES1|A0A0H2XES1_STAA3	743	tr|A0A0H2XES1|A0A0H2XES1_STAA3 Gluconate permease OS=Staphylococcus aureus (strain USA300) OX=367830 GN=gntP PE=4 SV=1
32.4839	32.4602	32.2731	32.9415	32.9575	33.0967	32.4796	32.5262	32.2964	31.9743	32.2475	32.1411	35	35	35	60.8	60.8	60.8	80.125	0	323.31	50249000000	677	2525100000	517310000	475350000	7510900000	4366500000	3976200000	7494700000	5307100000	3871200000	4248000000	4814200000	5142600000	35	35	35	1	NaN	tr|A0A0H2XES4|A0A0H2XES4_STAA3	tr|A0A0H2XES4|A0A0H2XES4_STAA3	744	tr|A0A0H2XES4|A0A0H2XES4_STAA3 Ribonucleoside-diphosphate reductase OS=Staphylococcus aureus (strain USA300) OX=367830 GN=SAUSA300_0716 PE=3 SV=1
29.0494	29.0158	28.8114	29.4218	29.4615	29.5655	29.6397	29.4212	29.2419	28.7502	28.854	28.8159	12	12	12	50.2	50.2	50.2	37.538	0	203.45	5231600000	166	259180000	46986000	46870000	587790000	346200000	349390000	965590000	684050000	432990000	395220000	508760000	608590000	12	12	12	1	NaN	tr|A0A0H2XET0|A0A0H2XET0_STAA3	tr|A0A0H2XET0|A0A0H2XET0_STAA3	745	tr|A0A0H2XET0|A0A0H2XET0_STAA3 Putative osmoprotectant ABC transporter, ATP-binding protein OS=Staphylococcus aureus (strain USA300) OX=367830 GN=SAUSA300_0706 PE=4 SV=1
28.596	28.2655	28.3664	28.9247	28.9211	29.0816	27.5899	27.5518	27.0687	27.965	28.3915	28.2448	8	8	4	31.5	31.5	16.6	33.576	0	56.565	2502200000	61	61339000	20952000	18189000	367380000	910180000	280950000	147510000	109930000	56805000	163290000	178230000	187480000	NaN	NaN	NaN	3	NaN	tr|A0A0H2XET3|A0A0H2XET3_STAA3;tr|A0A0H2XGE5|A0A0H2XGE5_STAA3;tr|A0A0H2XIE6|A0A0H2XIE6_STAA3	tr|A0A0H2XET3|A0A0H2XET3_STAA3	746	tr|A0A0H2XET3|A0A0H2XET3_STAA3 Uncharacterized protein OS=Staphylococcus aureus (strain USA300) OX=367830 GN=SAUSA300_1440 PE=4 SV=1
32.983	33.3519	33.2586	33.0775	33.0907	33.1822	33.1973	33.2567	33.5512	31.7264	31.6578	31.5064	17	17	17	85.7	85.7	85.7	25.719	0	323.31	65919000000	471	3380200000	1014000000	717120000	7937200000	4700300000	4266900000	14121000000	9487600000	9829200000	3255500000	3472300000	3738000000	17	17	17	1	NaN	tr|A0A0H2XET4|A0A0H2XET4_STAA3	tr|A0A0H2XET4|A0A0H2XET4_STAA3	747	tr|A0A0H2XET4|A0A0H2XET4_STAA3 Transaldolase OS=Staphylococcus aureus (strain USA300) OX=367830 GN=SAUSA300_1725 PE=4 SV=1
NaN	25.228	NaN	25.4298	NaN	25.4271	NaN	25.4357	25.4779	24.5086	25.2226	25.2239	4	4	4	8.8	8.8	8.8	56.151	0.0029189	1.9882	328460000	23	20413000	3702900	389010	43971000	20550000	24550000	55505000	47849000	42112000	18188000	24493000	26736000	4	4	4	1	NaN	tr|A0A0H2XET9|A0A0H2XET9_STAA3	tr|A0A0H2XET9|A0A0H2XET9_STAA3	748	tr|A0A0H2XET9|A0A0H2XET9_STAA3 Uncharacterized protein OS=Staphylococcus aureus (strain USA300) OX=367830 GN=SAUSA300_2167 PE=4 SV=1
28.6406	28.4217	28.412	28.6257	28.7899	28.8895	29.0951	29.1563	29.0504	28.14	28.3432	28.2686	6	6	6	41.1	41.1	41.1	18.415	0	54.893	3722600000	99	196150000	32207000	23960000	346280000	240700000	194200000	607900000	558240000	518990000	278230000	361440000	364360000	6	6	6	1	NaN	tr|A0A0H2XEU1|A0A0H2XEU1_STAA3	tr|A0A0H2XEU1|A0A0H2XEU1_STAA3	749	tr|A0A0H2XEU1|A0A0H2XEU1_STAA3 Acetyltransferase, GNAT family OS=Staphylococcus aureus (strain USA300) OX=367830 GN=SAUSA300_0591 PE=4 SV=1
26.2517	26.3147	24.6718	26.504	26.2999	26.7125	26.7642	27.0708	26.4281	26.8024	27.3346	27.0897	4	4	4	12.4	12.4	12.4	39.765	0	35.193	904130000	43	50713000	10722000	6966400	70334000	42830000	47416000	171320000	92264000	47496000	94793000	134060000	135220000	4	4	4	1	NaN	tr|A0A0H2XEU4|A0A0H2XEU4_STAA3	tr|A0A0H2XEU4|A0A0H2XEU4_STAA3	750	tr|A0A0H2XEU4|A0A0H2XEU4_STAA3 Oligopeptide ABC transporter, permease protein OS=Staphylococcus aureus (strain USA300) OX=367830 GN=oppC PE=3 SV=1
27.2768	27.4612	27.0083	27.0282	27.2179	27.1832	27.5006	27.5931	27.6176	27.1869	27.5099	27.4235	7	7	7	42	42	42	18.71	0	30.463	1521100000	36	63727000	14782000	6536800	88229000	88665000	81528000	268430000	217960000	202510000	127730000	167580000	193370000	7	7	7	1	NaN	tr|A0A0H2XEU5|A0A0H2XEU5_STAA3	tr|A0A0H2XEU5|A0A0H2XEU5_STAA3	751	tr|A0A0H2XEU5|A0A0H2XEU5_STAA3 Uncharacterized protein OS=Staphylococcus aureus (strain USA300) OX=367830 GN=SAUSA300_0508 PE=4 SV=1
29.3585	29.1813	29.0469	29.3993	29.4983	29.6344	29.1323	29.1811	28.8453	28.8516	29.0022	28.9037	45	45	45	37.3	37.3	37.3	170.93	0	194.85	5070700000	269	309350000	51082000	37970000	615470000	416850000	375370000	804860000	717710000	295310000	457420000	498160000	491130000	45	45	45	1	NaN	tr|A0A0H2XEV3|A0A0H2XEV3_STAA3	tr|A0A0H2XEV3|A0A0H2XEV3_STAA3	753	tr|A0A0H2XEV3|A0A0H2XEV3_STAA3 Type VII secretion system protein EssC OS=Staphylococcus aureus (strain USA300) OX=367830 GN=SAUSA300_0283 PE=1 SV=1
28.8694	28.8486	28.8346	29.5316	29.485	29.7622	29.6544	29.4833	29.1886	29.3424	29.6167	29.4622	18	18	18	49.8	49.8	49.8	57.618	0	192.53	6241000000	210	192710000	38428000	37478000	663570000	421370000	451640000	1041300000	633340000	479520000	653270000	836120000	792280000	18	18	18	1	NaN	tr|A0A0H2XEW3|A0A0H2XEW3_STAA3	tr|A0A0H2XEW3|A0A0H2XEW3_STAA3	756	tr|A0A0H2XEW3|A0A0H2XEW3_STAA3 D-3-phosphoglycerate dehydrogenase OS=Staphylococcus aureus (strain USA300) OX=367830 GN=serA PE=3 SV=1
30.9747	31.027	30.6303	28.8786	28.9351	28.8316	29.6994	29.5325	29.7298	29.6047	29.4237	29.5917	14	14	14	53.9	53.9	53.9	35.973	0	264.81	6651600000	180	960560000	198130000	147490000	358260000	262850000	183230000	799930000	722450000	587270000	825660000	735270000	870540000	14	14	14	1	NaN	tr|A0A0H2XEW5|A0A0H2XEW5_STAA3	tr|A0A0H2XEW5|A0A0H2XEW5_STAA3	757	tr|A0A0H2XEW5|A0A0H2XEW5_STAA3 Alpha-hemolysin OS=Staphylococcus aureus (strain USA300) OX=367830 GN=SAUSA300_1058 PE=3 SV=1
25.4876	26.691	27.1662	25.5621	NaN	25.3671	24.9146	24.9871	24.6182	NaN	NaN	NaN	3	3	3	12.9	12.9	12.9	36.266	0	40.106	264560000	24	12618000	7605300	8111000	71526000	2605900	10780000	54342000	59312000	35827000	1276300	550380	0	3	3	3	1	NaN	tr|A0A0H2XEW9|A0A0H2XEW9_STAA3	tr|A0A0H2XEW9|A0A0H2XEW9_STAA3	758	tr|A0A0H2XEW9|A0A0H2XEW9_STAA3 Cation efflux family protein OS=Staphylococcus aureus (strain USA300) OX=367830 GN=SAUSA300_2099 PE=4 SV=1
28.4811	28.2313	28.3552	28.8564	28.7673	28.6228	28.945	28.9007	28.8547	29.1451	29.0599	29.1477	10	10	10	57.8	57.8	57.8	20.089	0	47.05	4181300000	105	146910000	34040000	28288000	497110000	289600000	146870000	535170000	407440000	366050000	645200000	475500000	609170000	10	10	10	1	NaN	tr|A0A0H2XEX3|A0A0H2XEX3_STAA3	tr|A0A0H2XEX3|A0A0H2XEX3_STAA3	759	tr|A0A0H2XEX3|A0A0H2XEX3_STAA3 Uncharacterized protein OS=Staphylococcus aureus (strain USA300) OX=367830 GN=SAUSA300_0982 PE=4 SV=1
31.9467	32.1323	31.8543	31.8215	31.8716	31.9553	31.7906	31.996	31.816	32.0164	32.2583	32.049	19	19	19	52.9	52.9	52.9	43.741	0	296.14	35503000000	405	1923800000	404580000	278400000	3246900000	2099700000	2067400000	4953300000	3744500000	2802000000	3927500000	5102900000	4951800000	19	19	19	1	NaN	tr|A0A0H2XEX6|A0A0H2XEX6_STAA3	tr|A0A0H2XEX6|A0A0H2XEX6_STAA3	761	tr|A0A0H2XEX6|A0A0H2XEX6_STAA3 Transcription termination/antitermination protein NusA OS=Staphylococcus aureus (strain USA300) OX=367830 GN=nusA PE=3 SV=1
29.5456	29.5005	29.2036	29.2714	29.3346	29.3416	30.1987	30.1274	29.9161	31.9994	32.1192	32.1373	17	17	17	64.4	64.4	64.4	42.493	0	323.31	19440000000	302	317420000	57546000	38370000	465500000	270860000	307790000	1487400000	962670000	636390000	4113900000	5175600000	5606500000	17	17	17	1	NaN	tr|A0A0H2XEX9|A0A0H2XEX9_STAA3	tr|A0A0H2XEX9|A0A0H2XEX9_STAA3	762	tr|A0A0H2XEX9|A0A0H2XEX9_STAA3 N5-carboxyaminoimidazole ribonucleotide synthase OS=Staphylococcus aureus (strain USA300) OX=367830 GN=purK PE=3 SV=1
32.4058	31.9191	31.8509	32.4379	32.5562	32.7962	32.5657	32.5843	32.5902	32.0455	32.3486	32.2309	14	14	14	78.1	78.1	78.1	21.916	0	323.31	49277000000	407	2579600000	371130000	291030000	4979100000	3341800000	3642700000	8346000000	6073400000	4761300000	4007900000	5369800000	5512900000	14	14	14	1	NaN	tr|A0A0H2XEY2|A0A0H2XEY2_STAA3	tr|A0A0H2XEY2|A0A0H2XEY2_STAA3	763	tr|A0A0H2XEY2|A0A0H2XEY2_STAA3 Uncharacterized protein OS=Staphylococcus aureus (strain USA300) OX=367830 GN=SAUSA300_1909 PE=4 SV=1
26.1603	25.8574	25.7435	26.5521	26.6197	26.7017	26.9757	27.1979	26.5928	27.2277	27.1392	27.2428	8	8	8	36.4	36.4	36.4	25.804	0	15.847	1135600000	56	38504000	3060500	2986400	80126000	40373000	45223000	215730000	162370000	94599000	130210000	167100000	155320000	8	8	8	1	NaN	tr|A0A0H2XEY5|A0A0H2XEY5_STAA3	tr|A0A0H2XEY5|A0A0H2XEY5_STAA3	764	tr|A0A0H2XEY5|A0A0H2XEY5_STAA3 Uncharacterized protein OS=Staphylococcus aureus (strain USA300) OX=367830 GN=SAUSA300_0384 PE=4 SV=1
27.3668	27.2086	27.0695	27.07	27.1276	27.2909	27.2902	27.4138	27.1581	26.6185	26.5387	26.5598	12	12	12	20.2	20.2	20.2	73.099	0	40.916	1100400000	75	65369000	16972000	12794000	105570000	72672000	96845000	248700000	166100000	114550000	68206000	69452000	63174000	12	12	12	1	NaN	tr|A0A0H2XEZ0|A0A0H2XEZ0_STAA3	tr|A0A0H2XEZ0|A0A0H2XEZ0_STAA3	765	tr|A0A0H2XEZ0|A0A0H2XEZ0_STAA3 VWFA domain-containing protein OS=Staphylococcus aureus (strain USA300) OX=367830 GN=SAUSA300_1301 PE=4 SV=1
27.1402	26.891	27.1468	27.324	27.307	27.5722	27.3358	27.4011	27.0387	28.5862	28.9075	28.8399	15	15	15	52.5	52.5	52.5	40.246	0	61.379	2290700000	87	68314000	11620000	12724000	137880000	84332000	71091000	187810000	156040000	100050000	387110000	523400000	550300000	15	15	15	1	NaN	tr|A0A0H2XEZ9|A0A0H2XEZ9_STAA3	tr|A0A0H2XEZ9|A0A0H2XEZ9_STAA3	766	tr|A0A0H2XEZ9|A0A0H2XEZ9_STAA3 Phosphomevalonate kinase OS=Staphylococcus aureus (strain USA300) OX=367830 GN=SAUSA300_0574 PE=4 SV=1
24.9605	NaN	24.9715	25.348	25.0733	25.1244	25.0843	25.2876	24.8028	24.7701	24.8811	24.7643	5	5	5	12.4	12.4	12.4	56.467	0	4.0638	289310000	17	6840300	2608000	2886700	54333000	13875000	15183000	45208000	61274000	16974000	11271000	45453000	13409000	5	5	5	1	NaN	tr|A0A0H2XF03|A0A0H2XF03_STAA3	tr|A0A0H2XF03|A0A0H2XF03_STAA3	767	tr|A0A0H2XF03|A0A0H2XF03_STAA3 Beta-lactamase OS=Staphylococcus aureus (strain USA300) OX=367830 GN=SAUSA300_2386 PE=4 SV=1
29.8249	29.7246	29.7297	30.1198	30.2762	30.2372	29.9406	29.8036	29.5858	30.0434	30.1659	30.1089	12	12	12	63	63	63	32.835	0	263.16	9137600000	190	421100000	76888000	64770000	976340000	680110000	606410000	1310600000	871460000	600680000	1044000000	1178800000	1306500000	12	12	12	1	NaN	tr|A0A0H2XF07|A0A0H2XF07_STAA3	tr|A0A0H2XF07|A0A0H2XF07_STAA3	768	tr|A0A0H2XF07|A0A0H2XF07_STAA3 Putative zinc-binding dehydrogenase OS=Staphylococcus aureus (strain USA300) OX=367830 GN=SAUSA300_2317 PE=4 SV=1
25.045	25.4459	25.7588	NaN	NaN	24.805	25.0009	NaN	24.8133	NaN	NaN	NaN	3	3	3	22.2	22.2	22.2	20.437	0	38.039	140460000	10	17923000	5222900	3474900	0	0	12346000	40230000	18133000	19117000	0	10655000	13355000	3	3	3	1	NaN	tr|A0A0H2XF08|A0A0H2XF08_STAA3	tr|A0A0H2XF08|A0A0H2XF08_STAA3	769	tr|A0A0H2XF08|A0A0H2XF08_STAA3 Uncharacterized protein OS=Staphylococcus aureus (strain USA300) OX=367830 GN=SAUSA300_2269 PE=4 SV=1
30.9066	30.7839	30.8613	31.0326	30.9313	31.0641	30.9045	30.8457	30.6809	30.8606	31.006	30.8881	28	28	28	57.3	57.3	57.3	66.313	0	323.31	16892000000	476	874430000	151570000	166980000	1956600000	1014200000	1052700000	2589800000	1711400000	1217300000	1863800000	2004600000	2289100000	28	28	28	1	NaN	tr|A0A0H2XF10|A0A0H2XF10_STAA3	tr|A0A0H2XF10|A0A0H2XF10_STAA3	770	tr|A0A0H2XF10|A0A0H2XF10_STAA3 Glycosyl transferase, group 2 family protein OS=Staphylococcus aureus (strain USA300) OX=367830 GN=SAUSA300_0252 PE=4 SV=1
34.0546	33.947	33.6703	34.2501	34.7277	34.5557	32.4138	32.1901	31.9222	28.2008	27.7478	NaN	29	29	29	76.4	76.4	76.4	66.432	0	323.31	76892000000	663	8205500000	1453400000	956840000	18361000000	10893000000	12809000000	11397000000	7360900000	4891600000	160840000	207980000	194420000	29	29	29	1	NaN	tr|A0A0H2XF13|A0A0H2XF13_STAA3	tr|A0A0H2XF13|A0A0H2XF13_STAA3	771	tr|A0A0H2XF13|A0A0H2XF13_STAA3 Siderophore biosynthesis protein, IucC family OS=Staphylococcus aureus (strain USA300) OX=367830 GN=sbnC PE=3 SV=1
27.698	27.9787	28.1728	28.0745	27.5287	26.2478	27.3663	27.1346	27.2854	27.2433	26.3296	26.6765	6	6	6	29.3	29.3	29.3	23.024	0	37.813	1224900000	53	59878000	33580000	26821000	112950000	90634000	62088000	201700000	165240000	123180000	145740000	110760000	92318000	6	6	6	1	NaN	tr|A0A0H2XF16|A0A0H2XF16_STAA3	tr|A0A0H2XF16|A0A0H2XF16_STAA3	772	tr|A0A0H2XF16|A0A0H2XF16_STAA3 Multidrug resistance protein A, drug resistance transporter OS=Staphylococcus aureus (strain USA300) OX=367830 GN=SAUSA300_2299 PE=4 SV=1
27.4416	27.2681	26.9232	28.2313	28.3173	28.7706	27.2298	27.3593	27.2379	27.5369	28.0129	27.7436	8	8	8	35	35	35	35.907	0	49.542	2225800000	59	108640000	18813000	12844000	247170000	177380000	232400000	265430000	198420000	137470000	215410000	307640000	304230000	8	8	8	1	NaN	tr|A0A0H2XF17|A0A0H2XF17_STAA3	tr|A0A0H2XF17|A0A0H2XF17_STAA3	773	tr|A0A0H2XF17|A0A0H2XF17_STAA3 Putative lipoprotein OS=Staphylococcus aureus (strain USA300) OX=367830 GN=SAUSA300_1106 PE=4 SV=1
26.033	25.6341	26.2351	25.5265	25.8228	25.5879	25.6752	25.7625	25.654	25.5185	25.7604	25.884	5	5	5	17.4	17.4	17.4	51.435	0	122.06	525320000	28	21688000	3332800	2926000	37140000	36554000	23499000	81073000	53615000	37039000	63866000	83849000	80737000	5	5	5	1	NaN	tr|A0A0H2XF27|A0A0H2XF27_STAA3	tr|A0A0H2XF27|A0A0H2XF27_STAA3	774	tr|A0A0H2XF27|A0A0H2XF27_STAA3 Magnesium transporter MgtE OS=Staphylococcus aureus (strain USA300) OX=367830 GN=mgtE PE=3 SV=1
NaN	25.0906	24.8852	25.1967	NaN	25.6909	NaN	NaN	NaN	25.2296	25.2842	NaN	3	3	3	16	16	16	25.234	0	5.3495	207360000	12	0	2307600	1732100	38675000	24303000	44100000	0	0	0	34399000	41373000	20474000	3	3	3	1	NaN	tr|A0A0H2XF32|A0A0H2XF32_STAA3	tr|A0A0H2XF32|A0A0H2XF32_STAA3	775	tr|A0A0H2XF32|A0A0H2XF32_STAA3 Endonuclease III OS=Staphylococcus aureus (strain USA300) OX=367830 GN=nth PE=3 SV=1
27.0407	27.4744	27.3456	26.8023	26.918	27.2462	27.3192	27.3258	27.0408	27.1083	27.0878	26.9438	7	7	7	27	27	27	29.668	0	39.043	1180200000	56	70694000	16117000	13161000	104130000	78490000	86389000	202790000	175080000	90067000	83293000	159900000	100110000	7	7	7	1	NaN	tr|A0A0H2XF36|A0A0H2XF36_STAA3	tr|A0A0H2XF36|A0A0H2XF36_STAA3	776	tr|A0A0H2XF36|A0A0H2XF36_STAA3 Uncharacterized protein OS=Staphylococcus aureus (strain USA300) OX=367830 GN=SAUSA300_2169 PE=4 SV=1
26.9078	26.2523	26.0248	26.4287	26.2895	26.4044	25.8877	25.5445	25.3519	24.7326	25.1646	25.1727	5	5	5	15.7	15.7	15.7	51.145	0	27.537	413780000	25	59503000	13493000	4544400	48827000	58331000	49507000	88152000	27142000	31421000	10487000	10617000	11755000	5	5	5	1	NaN	tr|A0A0H2XF42|A0A0H2XF42_STAA3	tr|A0A0H2XF42|A0A0H2XF42_STAA3	777	tr|A0A0H2XF42|A0A0H2XF42_STAA3 Cytochrome D ubiquinol oxidase, subunit I OS=Staphylococcus aureus (strain USA300) OX=367830 GN=SAUSA300_0986 PE=3 SV=1
NaN	NaN	NaN	25.2167	NaN	NaN	25.7805	25.9204	25.8128	24.2781	25.6998	25.3339	3	3	3	22.8	22.8	22.8	13.427	0	4.4892	372690000	15	13713000	3883800	5070300	36127000	12108000	10645000	69093000	53709000	39908000	23984000	51071000	53378000	3	3	3	1	NaN	tr|A0A0H2XF46|A0A0H2XF46_STAA3	tr|A0A0H2XF46|A0A0H2XF46_STAA3	778	tr|A0A0H2XF46|A0A0H2XF46_STAA3 S1 motif domain-containing protein OS=Staphylococcus aureus (strain USA300) OX=367830 GN=SAUSA300_0858 PE=4 SV=1
35.4902	35.8142	35.6106	35.322	35.4446	35.6348	35.3528	35.6757	35.9587	35.2749	35.43	35.2959	8	8	8	73.3	73.3	73.3	9.6259	0	323.31	424590000000	1071	20624000000	6162500000	4183400000	39720000000	26204000000	25396000000	61062000000	51325000000	47794000000	41938000000	49785000000	50397000000	8	8	8	1	NaN	tr|A0A0H2XF50|A0A0H2XF50_STAA3	tr|A0A0H2XF50|A0A0H2XF50_STAA3	779	tr|A0A0H2XF50|A0A0H2XF50_STAA3 DNA-binding protein HU OS=Staphylococcus aureus (strain USA300) OX=367830 GN=hup PE=3 SV=1
27.3083	26.8961	26.8777	28.261	28.2614	28.1646	27.762	27.7549	27.3961	27.9257	28.1248	28.0396	13	13	13	58.8	58.8	58.8	37.985	0	186.72	2250700000	114	70901000	5151500	6176300	268910000	204960000	139500000	296100000	181250000	127060000	212600000	339470000	398590000	13	13	13	1	NaN	tr|A0A0H2XF54|A0A0H2XF54_STAA3	tr|A0A0H2XF54|A0A0H2XF54_STAA3	780	tr|A0A0H2XF54|A0A0H2XF54_STAA3 Bacterial luciferase family protein OS=Staphylococcus aureus (strain USA300) OX=367830 GN=SAUSA300_1580 PE=4 SV=1
31.0217	30.9604	30.8694	31.0432	31.0792	31.1855	30.508	30.5965	30.245	30.2704	30.3415	30.3063	18	18	18	28.8	28.8	28.8	82.051	0	323.31	14963000000	281	803690000	126360000	154280000	2161700000	1367400000	1004100000	2455400000	1829900000	612650000	1513800000	1587300000	1346700000	18	18	18	1	NaN	tr|A0A0H2XF56|A0A0H2XF56_STAA3	tr|A0A0H2XF56|A0A0H2XF56_STAA3	781	tr|A0A0H2XF56|A0A0H2XF56_STAA3 Multifunctional fusion protein OS=Staphylococcus aureus (strain USA300) OX=367830 GN=secF PE=3 SV=1
27.1664	27.6346	26.9708	27.084	27.2512	27.4923	27.1289	26.8238	26.8841	NaN	NaN	26.0097	5	5	5	27.3	27.3	27.3	28.347	0	50.305	1001700000	38	63088000	8433800	10815000	158360000	100590000	100410000	216900000	127050000	106330000	86581000	0	23193000	5	5	5	1	NaN	tr|A0A0H2XF57|A0A0H2XF57_STAA3	tr|A0A0H2XF57|A0A0H2XF57_STAA3	782	tr|A0A0H2XF57|A0A0H2XF57_STAA3 Methyltransf_25 domain-containing protein OS=Staphylococcus aureus (strain USA300) OX=367830 GN=SAUSA300_0261 PE=4 SV=1
27.2875	28.0634	28.3527	28.0657	28.4277	27.6182	28.2676	28.5135	28.5389	28.7105	28.5353	28.8441	4	4	4	13.9	13.9	13.9	31.619	0.0034924	1.937	3695800000	31	87101000	11863000	25406000	233380000	134730000	135480000	501730000	336720000	441470000	764700000	407780000	615480000	4	4	4	1	NaN	tr|A0A0H2XF63|A0A0H2XF63_STAA3	tr|A0A0H2XF63|A0A0H2XF63_STAA3	784	tr|A0A0H2XF63|A0A0H2XF63_STAA3 DUF4097 domain-containing protein OS=Staphylococcus aureus (strain USA300) OX=367830 GN=SAUSA300_1906 PE=4 SV=1
25.0464	25.1314	25.2897	25.4796	25.2814	25.0692	25.5507	26.0921	25.7899	25.4618	25.4638	25.1074	8	8	8	15.9	15.9	15.9	70.931	0	13.103	363250000	24	16694000	4635800	3970800	34753000	22953000	11678000	50588000	68108000	65295000	32774000	28694000	23101000	8	8	8	1	NaN	tr|A0A0H2XF70|A0A0H2XF70_STAA3	tr|A0A0H2XF70|A0A0H2XF70_STAA3	785	tr|A0A0H2XF70|A0A0H2XF70_STAA3 Putative surface anchored protein OS=Staphylococcus aureus (strain USA300) OX=367830 GN=SAUSA300_2581 PE=4 SV=1
28.8106	28.5352	28.48	28.675	28.5468	28.7526	28.6878	28.7567	28.5327	28.3041	28.4618	28.3738	13	13	13	78.9	78.9	78.9	28.046	0	142.05	3318500000	139	226140000	36312000	26762000	388170000	216180000	225120000	532490000	421580000	298240000	268580000	325650000	353250000	13	13	13	1	NaN	tr|A0A0H2XF73|A0A0H2XF73_STAA3	tr|A0A0H2XF73|A0A0H2XF73_STAA3	786	tr|A0A0H2XF73|A0A0H2XF73_STAA3 Protein phosphatase 2C domain protein OS=Staphylococcus aureus (strain USA300) OX=367830 GN=SAUSA300_1112 PE=4 SV=1
29.452	29.4075	29.3181	28.923	28.8647	28.9828	29.3348	29.106	29.1388	28.6589	28.9278	28.7721	25	25	25	27.1	27.1	27.1	108.71	0	158.52	4980300000	222	382940000	67486000	57558000	414520000	328810000	198360000	985200000	511540000	646990000	487280000	413120000	486480000	25	25	25	1	NaN	tr|A0A0H2XF74|A0A0H2XF74_STAA3	tr|A0A0H2XF74|A0A0H2XF74_STAA3	787	tr|A0A0H2XF74|A0A0H2XF74_STAA3 Putative phage infection protein OS=Staphylococcus aureus (strain USA300) OX=367830 GN=SAUSA300_2578 PE=4 SV=1
29.6301	29.475	29.3343	29.5158	29.546	29.7732	29.5301	29.6133	29.3301	29.2085	29.4891	29.4149	27	27	27	42.2	42.2	42.2	84.073	0	157.05	6262600000	288	395000000	72286000	47650000	675060000	417670000	446160000	980260000	737360000	448520000	555010000	738860000	748760000	27	27	27	1	NaN	tr|A0A0H2XF75|A0A0H2XF75_STAA3	tr|A0A0H2XF75|A0A0H2XF75_STAA3	788	tr|A0A0H2XF75|A0A0H2XF75_STAA3 ATP-dependent DNA helicase OS=Staphylococcus aureus (strain USA300) OX=367830 GN=pcrA PE=3 SV=1
25.7497	25.2802	25.7089	NaN	25.432	NaN	25.2295	25.7484	25.1391	24.847	25.0781	24.7458	5	5	5	12.2	12.2	12.2	53.954	0	15.565	346060000	10	21313000	3882400	3359100	31995000	14071000	9280000	65326000	62230000	21948000	21579000	47022000	44051000	5	5	5	1	NaN	tr|A0A0H2XF80|A0A0H2XF80_STAA3	tr|A0A0H2XF80|A0A0H2XF80_STAA3	789	tr|A0A0H2XF80|A0A0H2XF80_STAA3 HTH-type transcriptional regulator NorG OS=Staphylococcus aureus (strain USA300) OX=367830 GN=SAUSA300_0503 PE=3 SV=1
26.5329	26.0999	26.4206	26.9301	26.6536	27.0616	26.8898	26.9178	26.4425	26.6418	26.4411	26.6982	6	6	6	32.2	32.2	32.2	25.416	0	12.784	880200000	38	38204000	11022000	8628800	99348000	50624000	63763000	143760000	106280000	52715000	87145000	111120000	107590000	6	6	6	1	NaN	tr|A0A0H2XF83|A0A0H2XF83_STAA3	tr|A0A0H2XF83|A0A0H2XF83_STAA3	790	tr|A0A0H2XF83|A0A0H2XF83_STAA3 DUF402 domain-containing protein OS=Staphylococcus aureus (strain USA300) OX=367830 GN=SAUSA300_0657 PE=4 SV=1
30.173	29.7437	29.7684	30.2424	30.2316	30.531	29.9153	29.934	29.7092	30.2935	30.4895	30.388	36	36	36	54.7	54.7	54.7	105.38	0	323.31	10433000000	464	472130000	76546000	63188000	1105200000	708400000	750310000	1263000000	936000000	596110000	1306100000	1494100000	1662100000	36	36	36	1	NaN	tr|A0A0H2XF85|A0A0H2XF85_STAA3	tr|A0A0H2XF85|A0A0H2XF85_STAA3	791	tr|A0A0H2XF85|A0A0H2XF85_STAA3 UvrABC system protein A OS=Staphylococcus aureus (strain USA300) OX=367830 GN=uvrA PE=3 SV=1
28.9914	29.0266	28.6856	28.7474	28.726	29.0062	29.049	29.1392	29.1002	29.615	29.7776	29.8336	18	18	18	58.9	58.9	58.9	45.016	0	239.61	5677700000	216	252520000	48068000	30944000	343000000	234340000	185420000	701630000	556590000	432630000	865710000	945600000	1081200000	18	18	18	1	NaN	tr|A0A0H2XF86|A0A0H2XF86_STAA3	tr|A0A0H2XF86|A0A0H2XF86_STAA3	792	tr|A0A0H2XF86|A0A0H2XF86_STAA3 Molybdopterin molybdenumtransferase OS=Staphylococcus aureus (strain USA300) OX=367830 GN=moeA PE=3 SV=1
26.5969	27.1237	27.0597	26.821	26.8546	26.9872	26.5564	26.7691	26.6462	26.5622	26.5064	26.6266	9	9	9	38.6	38.6	38.6	32.808	0	172.98	876850000	66	42946000	14529000	13396000	68341000	46649000	62466000	157240000	103350000	75349000	112510000	90614000	89461000	9	9	9	1	NaN	tr|A0A0H2XF90|A0A0H2XF90_STAA3	tr|A0A0H2XF90|A0A0H2XF90_STAA3	793	tr|A0A0H2XF90|A0A0H2XF90_STAA3 Geranyltranstransferase OS=Staphylococcus aureus (strain USA300) OX=367830 GN=SAUSA300_1470 PE=3 SV=1
26.7792	26.9249	26.7291	26.8464	27.0123	26.7922	26.3611	26.6551	26.5993	26.9222	26.9044	26.9231	6	6	6	35.1	35.1	35.1	20.25	0	28.639	1004200000	40	47636000	10077000	7470700	79306000	70541000	45847000	118720000	96000000	82728000	132320000	154460000	159090000	6	6	6	1	NaN	tr|A0A0H2XF92|A0A0H2XF92_STAA3	tr|A0A0H2XF92|A0A0H2XF92_STAA3	794	tr|A0A0H2XF92|A0A0H2XF92_STAA3 Uncharacterized protein OS=Staphylococcus aureus (strain USA300) OX=367830 GN=SAUSA300_0518 PE=4 SV=1
25.6026	26.0575	25.9085	25.4829	25.6031	25.2907	25.1372	26.2601	26.1374	25.023	25.5192	25.0745	3	3	3	39	39	39	11.649	0	20.308	457340000	24	18332000	7228400	3370500	44652000	30860000	20863000	55954000	94802000	76120000	30786000	34455000	39922000	3	3	3	1	NaN	tr|A0A0H2XF94|A0A0H2XF94_STAA3	tr|A0A0H2XF94|A0A0H2XF94_STAA3	795	tr|A0A0H2XF94|A0A0H2XF94_STAA3 Uncharacterized protein OS=Staphylococcus aureus (strain USA300) OX=367830 GN=SAUSA300_0463 PE=4 SV=1
25.1168	NaN	25.5524	24.7296	25.0869	24.9626	24.8468	24.8546	24.7483	24.6481	24.4882	NaN	2	2	2	29.9	29.9	29.9	7.8822	0	4.4137	233540000	18	11898000	2486000	2681200	25445000	17379000	13724000	46535000	36698000	27451000	21896000	26362000	979650	2	2	2	1	NaN	tr|A0A0H2XF96|A0A0H2XF96_STAA3	tr|A0A0H2XF96|A0A0H2XF96_STAA3	796	tr|A0A0H2XF96|A0A0H2XF96_STAA3 Uncharacterized protein OS=Staphylococcus aureus (strain USA300) OX=367830 GN=SAUSA300_0363 PE=4 SV=1
26.8826	26.707	26.5783	26.1427	25.8091	26.3069	26.7817	27.1921	26.5617	25.7139	26.5697	26.3439	4	4	4	29.4	29.4	29.4	22.542	0	33.861	972900000	27	56678000	10262000	8971600	35475000	36687000	29675000	175870000	145720000	63453000	105170000	149070000	155860000	4	4	4	1	NaN	tr|A0A0H2XF98|A0A0H2XF98_STAA3	tr|A0A0H2XF98|A0A0H2XF98_STAA3	797	tr|A0A0H2XF98|A0A0H2XF98_STAA3 Precorrin-2 dehydrogenase OS=Staphylococcus aureus (strain USA300) OX=367830 GN=SAUSA300_2553 PE=4 SV=1
26.4142	26.4438	26.1822	26.62	26.5471	26.826	26.6842	26.6918	26.8978	26.2608	26.5117	26.1448	9	9	9	38	38	38	28.752	0	12.768	884130000	38	26558000	6573700	7001800	127700000	37264000	78333000	150390000	95353000	99494000	79118000	115370000	60978000	9	9	9	1	NaN	tr|A0A0H2XFA3|A0A0H2XFA3_STAA3	tr|A0A0H2XFA3|A0A0H2XFA3_STAA3	798	tr|A0A0H2XFA3|A0A0H2XFA3_STAA3 Uncharacterized protein OS=Staphylococcus aureus (strain USA300) OX=367830 GN=SAUSA300_0356 PE=4 SV=1
29.56	29.449	29.1379	29.2681	29.2185	29.3528	29.2872	29.2871	28.8468	29.0857	29.1672	29.0159	10	10	10	41	41	41	41.086	0	242.89	4698100000	89	774530000	128210000	24025000	267180000	105310000	144630000	329530000	322170000	167590000	994300000	1110400000	330240000	10	10	10	1	NaN	tr|A0A0H2XFA5|A0A0H2XFA5_STAA3	tr|A0A0H2XFA5|A0A0H2XFA5_STAA3	799	tr|A0A0H2XFA5|A0A0H2XFA5_STAA3 Putative GTP-binding protein OS=Staphylococcus aureus (strain USA300) OX=367830 GN=SAUSA300_1556 PE=4 SV=1
29.5101	29.6343	29.5892	29.501	29.6766	29.8613	29.7029	29.8188	29.4884	28.7842	28.9444	29.0573	15	15	15	46.6	46.6	46.6	43.146	0	105.26	6322200000	193	409010000	86520000	58144000	684010000	468060000	500110000	1168100000	831420000	561130000	455400000	514610000	585670000	15	15	15	1	NaN	tr|A0A0H2XFA8|A0A0H2XFA8_STAA3	tr|A0A0H2XFA8|A0A0H2XFA8_STAA3	800	tr|A0A0H2XFA8|A0A0H2XFA8_STAA3 Aminotransferase OS=Staphylococcus aureus (strain USA300) OX=367830 GN=SAUSA300_0952 PE=3 SV=1
32.3927	32.3638	32.158	32.3463	32.3149	32.3088	32.3193	32.2557	32.0666	33.5705	33.6267	33.5627	30	30	30	75.7	75.7	75.7	65.849	0	323.31	69800000000	662	1989200000	431100000	335380000	4690900000	3154000000	1934800000	7902600000	5191800000	3559500000	12349000000	13505000000	14757000000	30	30	30	1	NaN	tr|A0A0H2XFA9|A0A0H2XFA9_STAA3	tr|A0A0H2XFA9|A0A0H2XFA9_STAA3	801	tr|A0A0H2XFA9|A0A0H2XFA9_STAA3 Glutamine--fructose-6-phosphate aminotransferase [isomerizing] OS=Staphylococcus aureus (strain USA300) OX=367830 GN=glmS PE=3 SV=1
31.5017	31.1812	31.3311	31.7705	31.6205	31.9899	31.0784	31.1789	31.013	31.3102	31.5061	31.3624	6	6	6	35	35	35	25.165	0	84.804	33804000000	113	1493900000	311280000	218360000	3462400000	2055500000	2190300000	5034500000	3816100000	3447200000	3498000000	4075000000	4201600000	6	6	6	1	NaN	tr|A0A0H2XFB2|A0A0H2XFB2_STAA3	tr|A0A0H2XFB2|A0A0H2XFB2_STAA3	802	tr|A0A0H2XFB2|A0A0H2XFB2_STAA3 MOSC domain-containing protein OS=Staphylococcus aureus (strain USA300) OX=367830 GN=SAUSA300_2284 PE=4 SV=1
29.5973	29.4529	29.4088	29.6706	29.7606	29.7132	29.4194	29.6152	29.5505	29.4794	29.4365	29.4674	12	12	12	57.2	57.2	57.2	31.915	0	323.31	6511000000	205	343370000	72646000	55034000	679320000	554830000	327450000	900490000	748120000	625540000	658540000	705960000	839710000	12	12	12	1	NaN	tr|A0A0H2XFB3|A0A0H2XFB3_STAA3	tr|A0A0H2XFB3|A0A0H2XFB3_STAA3	803	tr|A0A0H2XFB3|A0A0H2XFB3_STAA3 Octanoyltransferase LipM OS=Staphylococcus aureus (strain USA300) OX=367830 GN=lipM PE=3 SV=1
26.939	27.01	26.7489	27.2943	27.4736	27.0886	NaN	27.2263	26.9538	27.1529	27.2762	27.3308	9	9	9	25.5	25.5	25.5	40.719	0	20.796	1097200000	69	48240000	14162000	11043000	120370000	130810000	59987000	44473000	107160000	101820000	146930000	147710000	164450000	9	9	9	1	NaN	tr|A0A0H2XFB5|A0A0H2XFB5_STAA3	tr|A0A0H2XFB5|A0A0H2XFB5_STAA3	804	tr|A0A0H2XFB5|A0A0H2XFB5_STAA3 Pectate_lyase_3 domain-containing protein OS=Staphylococcus aureus (strain USA300) OX=367830 GN=SAUSA300_1898 PE=4 SV=1
24.2745	24.6171	24.9863	NaN	22.8737	NaN	24.3042	24.8363	24.9272	28.1859	27.5557	28.0634	15	15	15	21.5	21.5	21.5	84.637	0	47.698	867140000	51	8516100	3518300	4270400	18898000	4999300	538300	72157000	41511000	40144000	252230000	167710000	252640000	15	15	15	1	NaN	tr|A0A0H2XFB6|A0A0H2XFB6_STAA3	tr|A0A0H2XFB6|A0A0H2XFB6_STAA3	805	tr|A0A0H2XFB6|A0A0H2XFB6_STAA3 6-phosphogluconate dehydrogenase, decarboxylating OS=Staphylococcus aureus (strain USA300) OX=367830 GN=SAUSA300_0226 PE=3 SV=1
28.0016	27.5831	27.7527	27.2875	27.4783	27.0173	28.0015	27.8901	27.8355	29.2358	29.412	29.3646	8	8	8	43.8	43.8	43.8	21.261	0	130.54	3337000000	80	117930000	16756000	14296000	75097000	71550000	61466000	327020000	249960000	197400000	585820000	804460000	815250000	8	8	8	1	NaN	tr|A0A0H2XFB7|A0A0H2XFB7_STAA3	tr|A0A0H2XFB7|A0A0H2XFB7_STAA3	806	tr|A0A0H2XFB7|A0A0H2XFB7_STAA3 Dihydroxyacetone kinase, DhaL subunit OS=Staphylococcus aureus (strain USA300) OX=367830 GN=SAUSA300_0637 PE=4 SV=1
NaN	NaN	26.314	25.4019	25.6341	25.4967	25.8629	25.7703	25.7777	NaN	24.4127	24.6152	3	3	3	9.9	9.9	9.9	31.439	0.0073906	1.5423	327200000	18	10908000	1692700	4582900	39994000	32567000	30301000	58083000	57583000	49735000	2475000	17014000	22260000	3	3	3	1	NaN	tr|A0A0H2XFB9|A0A0H2XFB9_STAA3	tr|A0A0H2XFB9|A0A0H2XFB9_STAA3	807	tr|A0A0H2XFB9|A0A0H2XFB9_STAA3 Uncharacterized protein OS=Staphylococcus aureus (strain USA300) OX=367830 GN=SAUSA300_2619 PE=4 SV=1
25.8354	25.9521	NaN	25.2175	25.2051	25.3544	NaN	25.702	25.3324	24.9295	24.9002	25.1237	4	4	4	12.5	12.5	12.5	61.909	0	14.432	307840000	16	23470000	5973600	3118500	35450000	18237000	28790000	22103000	44445000	31622000	31400000	27605000	35631000	4	4	4	1	NaN	tr|A0A0H2XFC0|A0A0H2XFC0_STAA3	tr|A0A0H2XFC0|A0A0H2XFC0_STAA3	808	tr|A0A0H2XFC0|A0A0H2XFC0_STAA3 ABC transporter, ATP-binding protein, MsbA family OS=Staphylococcus aureus (strain USA300) OX=367830 GN=SAUSA300_0670 PE=4 SV=1
25.7449	25.3071	25.2936	25.1363	25.4346	25.2253	25.2045	25.2898	26.8347	25.2267	25.4187	26.9352	4	4	4	17.5	17.5	17.5	24.931	0	11.383	498700000	32	23210000	4065400	3476300	26281000	26163000	24977000	53437000	39457000	64901000	31272000	35485000	165980000	4	4	4	1	NaN	tr|A0A0H2XFC8|A0A0H2XFC8_STAA3	tr|A0A0H2XFC8|A0A0H2XFC8_STAA3	809	tr|A0A0H2XFC8|A0A0H2XFC8_STAA3 Oxidoreductase, short chain dehydrogenase/reductase family OS=Staphylococcus aureus (strain USA300) OX=367830 GN=SAUSA300_2516 PE=3 SV=1
32.2353	32.0714	31.8996	31.7143	31.8047	32.0568	31.6788	31.7839	31.9792	31.8817	32.175	32.1067	19	19	19	58.2	58.2	58.2	43.205	0	323.31	35006000000	536	2288000000	383420000	276680000	2928200000	2020000000	2115700000	4286600000	3291300000	3101800000	3531100000	5184500000	5599000000	19	19	19	1	NaN	tr|A0A0H2XFD1|A0A0H2XFD1_STAA3	tr|A0A0H2XFD1|A0A0H2XFD1_STAA3	810	tr|A0A0H2XFD1|A0A0H2XFD1_STAA3 Hydroxymethylglutaryl-CoA synthase OS=Staphylococcus aureus (strain USA300) OX=367830 GN=SAUSA300_2484 PE=3 SV=1
26.9974	27.4773	27.0338	27.0555	26.7852	27.3342	27.1298	27.0404	27.1958	26.7012	26.7171	26.765	2	2	2	15.1	15.1	15.1	17.242	0	44.54	1236800000	30	83808000	15304000	13262000	109580000	60950000	103540000	221080000	154210000	101970000	91716000	130540000	150870000	2	2	2	1	NaN	tr|A0A0H2XFD2|A0A0H2XFD2_STAA3	tr|A0A0H2XFD2|A0A0H2XFD2_STAA3	811	tr|A0A0H2XFD2|A0A0H2XFD2_STAA3 Uncharacterized protein OS=Staphylococcus aureus (strain USA300) OX=367830 GN=SAUSA300_0761 PE=4 SV=1
28.2281	28.1352	27.947	28.294	28.3177	28.3552	28.3271	28.3508	28.1556	27.7544	28.0624	27.9963	13	13	13	52.1	52.1	52.1	33.41	0	111.66	2554400000	115	151040000	27697000	17613000	317700000	183230000	152470000	470440000	298190000	200330000	175080000	279030000	281560000	13	13	13	1	NaN	tr|A0A0H2XFD5|A0A0H2XFD5_STAA3	tr|A0A0H2XFD5|A0A0H2XFD5_STAA3	812	tr|A0A0H2XFD5|A0A0H2XFD5_STAA3 Transcriptional regulator, LysR family domain protein OS=Staphylococcus aureus (strain USA300) OX=367830 GN=SAUSA300_0093 PE=3 SV=1
28.9849	28.9299	28.7578	27.9074	27.9165	28.0756	28.7155	28.9504	28.9566	27.847	27.8704	27.9027	5	5	5	52.5	52.5	52.5	16.011	0	77.821	2854800000	105	240500000	56237000	34722000	236460000	134680000	144090000	578820000	479820000	330360000	187390000	201490000	230190000	5	5	5	1	NaN	tr|A0A0H2XFD7|A0A0H2XFD7_STAA3	tr|A0A0H2XFD7|A0A0H2XFD7_STAA3	813	tr|A0A0H2XFD7|A0A0H2XFD7_STAA3 6-carboxy-5,6,7,8-tetrahydropterin synthase OS=Staphylococcus aureus (strain USA300) OX=367830 GN=SAUSA300_0696 PE=3 SV=1
26.9851	27.0151	26.8687	26.8858	27.0509	27.2388	26.841	26.7708	26.562	26.4889	26.8569	26.7828	4	4	4	42.5	42.5	42.5	13.581	0	54.08	987680000	30	60489000	13796000	8440100	59040000	61812000	83956000	138870000	125690000	90999000	64615000	144680000	135300000	4	4	4	1	NaN	tr|A0A0H2XFD8|A0A0H2XFD8_STAA3	tr|A0A0H2XFD8|A0A0H2XFD8_STAA3	814	tr|A0A0H2XFD8|A0A0H2XFD8_STAA3 DUF2294 domain-containing protein OS=Staphylococcus aureus (strain USA300) OX=367830 GN=SAUSA300_0427 PE=4 SV=1
29.9615	30.1719	29.9354	29.8991	30.0823	30.1713	29.9338	30.1213	30.1466	29.2383	29.2563	29.2378	21	21	21	66.7	66.7	66.7	47.034	0	216.84	7762900000	210	458460000	119610000	68751000	844970000	545540000	669780000	1287300000	1169800000	802350000	467190000	697490000	631560000	21	21	21	1	NaN	tr|A0A0H2XFD9|A0A0H2XFD9_STAA3	tr|A0A0H2XFD9|A0A0H2XFD9_STAA3	815	tr|A0A0H2XFD9|A0A0H2XFD9_STAA3 Diaminopimelate decarboxylase OS=Staphylococcus aureus (strain USA300) OX=367830 GN=lysA PE=3 SV=1
28.7568	28.4188	28.44	29.0145	28.8009	29.2587	28.9404	28.8385	28.4592	28.4553	28.6842	28.6953	3	3	3	33	33	33	11.967	0	34.515	3860800000	59	204540000	33109000	25926000	448570000	256890000	296570000	588750000	452310000	281790000	367230000	423720000	481370000	3	3	3	1	NaN	tr|A0A0H2XFE1|A0A0H2XFE1_STAA3	tr|A0A0H2XFE1|A0A0H2XFE1_STAA3	816	tr|A0A0H2XFE1|A0A0H2XFE1_STAA3 PepSY domain-containing protein OS=Staphylococcus aureus (strain USA300) OX=367830 GN=SAUSA300_1692 PE=4 SV=1
28.391	28.0697	28.054	28.2028	28.184	28.5505	28.1416	28.2968	28.2585	28.0377	28.0855	28.0957	9	9	9	61.9	61.9	61.9	18.175	0	39.437	2665100000	107	154090000	24001000	18422000	192720000	158420000	169710000	437000000	269390000	257460000	281490000	328990000	373380000	9	9	9	1	NaN	tr|A0A0H2XFE3|A0A0H2XFE3_STAA3	tr|A0A0H2XFE3|A0A0H2XFE3_STAA3	817	tr|A0A0H2XFE3|A0A0H2XFE3_STAA3 4HBT domain-containing protein OS=Staphylococcus aureus (strain USA300) OX=367830 GN=SAUSA300_1247 PE=3 SV=1
29.7474	29.6274	29.5358	29.8448	29.9452	30.204	29.7118	29.9266	29.6073	29.9324	30.1218	29.8934	11	11	11	17.7	17.7	17.7	69.098	0	46.485	9896800000	83	61272000	9682000	6517900	1247600000	680330000	585770000	1706200000	1260600000	791650000	990720000	1221000000	1335400000	11	11	11	1	NaN	tr|A0A0H2XFE4|A0A0H2XFE4_STAA3	tr|A0A0H2XFE4|A0A0H2XFE4_STAA3	818	tr|A0A0H2XFE4|A0A0H2XFE4_STAA3 Acyltransferase OS=Staphylococcus aureus (strain USA300) OX=367830 GN=SAUSA300_2504 PE=3 SV=1
29.0008	28.4376	28.7419	29.1791	29.1052	29.1297	29.4104	29.4448	29.1989	30.0133	29.9658	30.1228	23	23	23	55.2	55.2	55.2	57.274	0	129.76	6679300000	251	250190000	31196000	36466000	687140000	276200000	347650000	829530000	684730000	532790000	1013900000	943530000	1045900000	23	23	23	1	NaN	tr|A0A0H2XFE7|A0A0H2XFE7_STAA3	tr|A0A0H2XFE7|A0A0H2XFE7_STAA3	819	tr|A0A0H2XFE7|A0A0H2XFE7_STAA3 Glycosyl transferase, group 1 family protein OS=Staphylococcus aureus (strain USA300) OX=367830 GN=SAUSA300_0939 PE=4 SV=1
NaN	NaN	NaN	NaN	24.9849	NaN	NaN	NaN	NaN	27.1073	26.2769	26.1796	3	3	3	15.6	15.6	15.6	35.958	0	37.394	343550000	7	2451100	0	0	8975600	7087900	1220600	0	0	0	100400000	115660000	107760000	3	3	3	1	NaN	tr|A0A0H2XFF2|A0A0H2XFF2_STAA3	tr|A0A0H2XFF2|A0A0H2XFF2_STAA3	820	tr|A0A0H2XFF2|A0A0H2XFF2_STAA3 Peptidase, U32 family OS=Staphylococcus aureus (strain USA300) OX=367830 GN=SAUSA300_1570 PE=4 SV=1
29.3213	29.0222	28.767	29.3978	29.2482	29.3332	29.6195	29.7715	29.8091	28.3841	28.6204	28.6603	9	9	9	62.6	62.6	62.6	15.44	0	122.75	6111200000	100	235330000	37512000	26061000	405130000	245470000	233930000	887020000	658820000	546850000	306570000	373710000	2154800000	9	9	9	1	NaN	tr|A0A0H2XFF6|A0A0H2XFF6_STAA3	tr|A0A0H2XFF6|A0A0H2XFF6_STAA3	821	tr|A0A0H2XFF6|A0A0H2XFF6_STAA3 Regulatory protein Spx OS=Staphylococcus aureus (strain USA300) OX=367830 GN=spxA PE=3 SV=1
28.4687	28.8873	28.1275	28.4661	28.3893	28.6787	27.9265	28.3243	28.2081	27.5083	27.5335	27.7291	9	9	9	39.5	39.5	39.5	41.278	0	238.07	2393600000	79	210800000	29554000	22935000	312910000	178390000	259150000	142220000	307120000	232120000	188020000	201200000	309200000	9	9	9	1	NaN	tr|A0A0H2XFF8|A0A0H2XFF8_STAA3	tr|A0A0H2XFF8|A0A0H2XFF8_STAA3	822	tr|A0A0H2XFF8|A0A0H2XFF8_STAA3 Cystathionine gamma-synthase OS=Staphylococcus aureus (strain USA300) OX=367830 GN=metB PE=3 SV=1
32.9917	32.5603	32.4588	32.8183	32.917	33.1092	33.3244	33.3031	33.1895	30.349	30.5733	30.6133	18	18	18	56	56	56	34.011	0	323.31	53362000000	375	3632900000	610820000	572190000	7218900000	4919000000	3932100000	12010000000	9100200000	6824700000	1157800000	1424600000	1959100000	18	18	18	1	NaN	tr|A0A0H2XFG0|A0A0H2XFG0_STAA3	tr|A0A0H2XFG0|A0A0H2XFG0_STAA3	823	tr|A0A0H2XFG0|A0A0H2XFG0_STAA3 Iron compound ABC transporter, iron compound-binding protein OS=Staphylococcus aureus (strain USA300) OX=367830 GN=SAUSA300_2235 PE=4 SV=1
29.519	29.7407	29.6925	29.5873	29.7205	29.7831	29.6115	29.8798	30.1142	28.7461	29.0081	28.8262	9	9	9	81.1	81.1	81.1	15.763	0	52.333	6760300000	128	379600000	76377000	54725000	727870000	492850000	476340000	1289100000	1102800000	815050000	462200000	536940000	346520000	9	9	9	1	NaN	tr|A0A0H2XFG3|A0A0H2XFG3_STAA3	tr|A0A0H2XFG3|A0A0H2XFG3_STAA3	824	tr|A0A0H2XFG3|A0A0H2XFG3_STAA3 ComE operon protein 2 OS=Staphylococcus aureus (strain USA300) OX=367830 GN=SAUSA300_1548 PE=3 SV=1
26.9873	26.9485	26.612	27.3421	27.2475	27.2615	26.7335	26.671	26.0417	24.9795	24.8678	25.0581	7	7	7	29.1	29.1	29.1	33.799	0	15.497	745790000	45	59435000	12007000	8621200	158730000	75085000	79462000	121460000	99454000	62407000	19493000	24085000	25544000	7	7	7	1	NaN	tr|A0A0H2XFG4|A0A0H2XFG4_STAA3	tr|A0A0H2XFG4|A0A0H2XFG4_STAA3	825	tr|A0A0H2XFG4|A0A0H2XFG4_STAA3 Transcriptional regulator, LysR family OS=Staphylococcus aureus (strain USA300) OX=367830 GN=SAUSA300_0878 PE=3 SV=1
31.2219	31.0001	31.3298	31.0525	31.355	31.4227	31.0322	31.2923	31.3555	31.8258	31.8783	31.6787	11	11	11	58.6	58.6	58.6	15.733	0	169.09	24872000000	177	1173700000	190670000	216670000	1948000000	1299900000	1329400000	3264700000	2370600000	1984900000	3201700000	4019400000	3872600000	11	11	11	1	NaN	tr|A0A0H2XFG6|A0A0H2XFG6_STAA3	tr|A0A0H2XFG6|A0A0H2XFG6_STAA3	826	tr|A0A0H2XFG6|A0A0H2XFG6_STAA3 Uncharacterized protein OS=Staphylococcus aureus (strain USA300) OX=367830 GN=SAUSA300_1698 PE=4 SV=1
26.1619	25.8913	25.7958	25.7699	25.6087	NaN	26.4296	25.7409	25.5197	27.0117	26.3281	26.2391	3	3	3	11	11	11	28.115	0	8.2859	622040000	22	35901000	7050800	4752900	41296000	25246000	29861000	84472000	49073000	30149000	121820000	95399000	97020000	3	3	3	1	NaN	tr|A0A0H2XFG7|A0A0H2XFG7_STAA3	tr|A0A0H2XFG7|A0A0H2XFG7_STAA3	827	tr|A0A0H2XFG7|A0A0H2XFG7_STAA3 Glycerol uptake facilitator OS=Staphylococcus aureus (strain USA300) OX=367830 GN=glpF PE=3 SV=1
28.4385	27.7614	28.0554	27.6579	27.8937	27.8516	27.9873	28.1191	28.3485	27.6724	27.9003	27.832	8	8	8	80.3	80.3	80.3	13.482	0	123.59	2228300000	84	179620000	11460000	22642000	147010000	144950000	129610000	362100000	261650000	218920000	224860000	245940000	279530000	8	8	8	1	NaN	tr|A0A0H2XFH1|A0A0H2XFH1_STAA3	tr|A0A0H2XFH1|A0A0H2XFH1_STAA3	828	tr|A0A0H2XFH1|A0A0H2XFH1_STAA3 Ribosomal silencing factor RsfS OS=Staphylococcus aureus (strain USA300) OX=367830 GN=rsfS PE=3 SV=1
28.4326	28.3971	28.3457	29.0506	29.3666	29.3782	28.6037	28.7727	28.4807	29.0388	29.178	29.0984	12	12	12	51.7	51.7	51.7	27.165	0	63.226	4770100000	166	205230000	27850000	22900000	471240000	307010000	378010000	662610000	489990000	268150000	473550000	715600000	747910000	12	12	12	1	NaN	tr|A0A0H2XFH6|A0A0H2XFH6_STAA3	tr|A0A0H2XFH6|A0A0H2XFH6_STAA3	830	tr|A0A0H2XFH6|A0A0H2XFH6_STAA3 RelA_SpoT domain-containing protein OS=Staphylococcus aureus (strain USA300) OX=367830 GN=SAUSA300_2446 PE=4 SV=1
34.8205	34.9775	34.8276	35.0363	35.1066	35.1949	34.942	34.9901	35.1241	34.7474	34.9322	34.8218	20	20	20	79.4	79.4	79.4	35.246	0	323.31	280730000000	1318	13445000000	3050300000	2804800000	31230000000	17977000000	18612000000	41417000000	31091000000	27161000000	29661000000	31856000000	32428000000	20	20	20	1	NaN	tr|A0A0H2XFH8|A0A0H2XFH8_STAA3	tr|A0A0H2XFH8|A0A0H2XFH8_STAA3	831	tr|A0A0H2XFH8|A0A0H2XFH8_STAA3 Pyruvate dehydrogenase E1 component, beta subunit OS=Staphylococcus aureus (strain USA300) OX=367830 GN=pdhB PE=4 SV=1
28.9628	28.6702	28.9456	28.3877	28.4513	28.5553	28.6884	28.5541	28.3562	28.1617	28.3093	28.2825	15	15	15	44	44	44	52.571	0	136.96	3129400000	151	224360000	41858000	38508000	323940000	149920000	187980000	597350000	343970000	244180000	310090000	304330000	362950000	15	15	15	1	NaN	tr|A0A0H2XFI1|A0A0H2XFI1_STAA3	tr|A0A0H2XFI1|A0A0H2XFI1_STAA3	832	tr|A0A0H2XFI1|A0A0H2XFI1_STAA3 Replicative DNA helicase OS=Staphylococcus aureus (strain USA300) OX=367830 GN=dnaB PE=3 SV=1
24.3631	NaN	NaN	24.3689	24.6394	24.8065	25.3518	24.4937	NaN	24.0683	24.2985	24.3946	4	4	4	17.1	17.1	17.1	31.322	0	18.092	201180000	17	9064000	879910	1168300	16961000	16313000	17212000	44190000	21966000	12887000	12309000	24929000	23305000	4	4	4	1	NaN	tr|A0A0H2XFI2|A0A0H2XFI2_STAA3	tr|A0A0H2XFI2|A0A0H2XFI2_STAA3	833	tr|A0A0H2XFI2|A0A0H2XFI2_STAA3 Abhydrolase_3 domain-containing protein OS=Staphylococcus aureus (strain USA300) OX=367830 GN=SAUSA300_0321 PE=4 SV=1
30.5846	30.3619	30.2794	30.5492	30.4622	30.5997	30.64	30.5356	30.3561	29.9513	30.2854	30.2627	18	18	18	59.3	59.3	59.3	46.224	0	323.31	11913000000	340	668360000	136260000	106600000	1445800000	767170000	714310000	1999000000	1251700000	941780000	1090700000	1307900000	1483700000	18	18	18	1	NaN	tr|A0A0H2XFI3|A0A0H2XFI3_STAA3	tr|A0A0H2XFI3|A0A0H2XFI3_STAA3	834	tr|A0A0H2XFI3|A0A0H2XFI3_STAA3 Metallophos domain-containing protein OS=Staphylococcus aureus (strain USA300) OX=367830 GN=SAUSA300_1793 PE=4 SV=1
27.2405	27.3405	27.3117	27.3614	27.3722	27.7742	27.3085	27.3811	27.0485	27.3729	27.1329	27.1853	7	7	7	24.3	24.3	24.3	36.431	0	41.478	1574400000	39	93258000	8597500	7551000	83685000	55084000	97299000	254730000	218580000	59128000	206550000	224270000	265660000	7	7	7	1	NaN	tr|A0A0H2XFI8|A0A0H2XFI8_STAA3	tr|A0A0H2XFI8|A0A0H2XFI8_STAA3	835	tr|A0A0H2XFI8|A0A0H2XFI8_STAA3 Uncharacterized protein OS=Staphylococcus aureus (strain USA300) OX=367830 GN=SAUSA300_1623 PE=4 SV=1
27.2111	27.1984	26.704	27.0884	26.0215	27.3473	27.4324	27.4241	27.027	25.8375	25.7478	25.7201	3	3	3	7.7	7.7	7.7	43.45	0	6.6336	1003300000	31	62020000	13708000	9102600	213520000	33243000	72573000	224790000	138120000	86341000	53952000	44778000	51187000	3	3	3	1	NaN	tr|A0A0H2XFJ0|A0A0H2XFJ0_STAA3	tr|A0A0H2XFJ0|A0A0H2XFJ0_STAA3	836	tr|A0A0H2XFJ0|A0A0H2XFJ0_STAA3 Bcr/CflA family efflux transporter OS=Staphylococcus aureus (strain USA300) OX=367830 GN=SAUSA300_2379 PE=3 SV=1
30.3088	30.194	30.0026	30.3393	30.279	30.515	30.2326	30.1544	29.9894	30.0021	30.0852	30.119	13	13	13	63.1	63.1	63.1	37.927	0	318.55	10530000000	202	581820000	94808000	72590000	1151700000	637150000	735320000	1711800000	1165500000	808870000	1029900000	1189400000	1351400000	13	13	13	1	NaN	tr|A0A0H2XFJ1|A0A0H2XFJ1_STAA3	tr|A0A0H2XFJ1|A0A0H2XFJ1_STAA3	837	tr|A0A0H2XFJ1|A0A0H2XFJ1_STAA3 Lipoate--protein ligase OS=Staphylococcus aureus (strain USA300) OX=367830 GN=SAUSA300_0930 PE=4 SV=1
28.1564	28.5404	28.3626	28.1326	28.2165	28.0778	27.9616	27.877	27.9728	27.6378	27.5428	27.4893	8	8	8	45.5	45.5	45.5	24.536	0	45.567	2085600000	88	121100000	36597000	25092000	240960000	158410000	133230000	305540000	231680000	199330000	219850000	186970000	226860000	8	8	8	1	NaN	tr|A0A0H2XFJ4|A0A0H2XFJ4_STAA3	tr|A0A0H2XFJ4|A0A0H2XFJ4_STAA3	838	tr|A0A0H2XFJ4|A0A0H2XFJ4_STAA3 TsaD domain-containing protein OS=Staphylococcus aureus (strain USA300) OX=367830 GN=SAUSA300_2004 PE=4 SV=1
27.7879	27.9197	27.9609	28.2317	28.1963	28.6357	27.9768	28.0561	28.013	27.6149	27.8036	27.751	11	11	11	60.6	60.6	60.6	32.202	0	131.29	2260700000	63	98497000	20823000	17617000	269490000	179170000	206140000	321360000	241980000	178000000	189340000	258470000	279850000	11	11	11	1	NaN	tr|A0A0H2XFJ6|A0A0H2XFJ6_STAA3	tr|A0A0H2XFJ6|A0A0H2XFJ6_STAA3	839	tr|A0A0H2XFJ6|A0A0H2XFJ6_STAA3 Aldo/keto reductase family protein OS=Staphylococcus aureus (strain USA300) OX=367830 GN=SAUSA300_2159 PE=4 SV=1
25.9611	25.1451	25.6713	25.796	25.732	25.9327	25.4304	25.6373	25.1665	26.9558	26.8539	27.0152	4	4	4	8.3	8.3	8.3	46.61	0	13.333	684000000	31	35332000	2870600	3225500	35252000	19826000	34845000	55463000	32379000	38839000	94371000	147520000	184080000	4	4	4	1	NaN	tr|A0A0H2XFJ8|A0A0H2XFJ8_STAA3	tr|A0A0H2XFJ8|A0A0H2XFJ8_STAA3	840	tr|A0A0H2XFJ8|A0A0H2XFJ8_STAA3 Uracil transporter OS=Staphylococcus aureus (strain USA300) OX=367830 GN=pyrP PE=3 SV=1
29.6425	29.8761	29.8707	30.1557	30.1114	30.3605	30.0089	30.1489	30.3062	30.5871	30.6658	30.5875	15	15	15	61	61	61	40.243	0	323.31	11180000000	226	396410000	80990000	79432000	967280000	629330000	658780000	1382500000	1118100000	895450000	1542000000	1575100000	1854500000	15	15	15	1	NaN	tr|A0A0H2XFJ9|A0A0H2XFJ9_STAA3	tr|A0A0H2XFJ9|A0A0H2XFJ9_STAA3	841	tr|A0A0H2XFJ9|A0A0H2XFJ9_STAA3 Peptidase, M20/M25/M40 family OS=Staphylococcus aureus (strain USA300) OX=367830 GN=SAUSA300_1460 PE=3 SV=1
NaN	NaN	NaN	NaN	NaN	NaN	28.5905	28.3795	28.435	25.0025	25.2242	25.4437	8	8	6	30.5	30.5	24.9	36.962	0	48.983	1228700000	35	3033200	191260	213750	2240700	0	1850600	539200000	331270000	262590000	32450000	23291000	32335000	NaN	NaN	NaN	2	NaN	tr|A0A0H2XFK0|A0A0H2XFK0_STAA3;tr|A0A0H2XFN4|A0A0H2XFN4_STAA3	tr|A0A0H2XFK0|A0A0H2XFK0_STAA3	842	tr|A0A0H2XFK0|A0A0H2XFK0_STAA3 Panton-Valentine leukocidin, LukF-PV OS=Staphylococcus aureus (strain USA300) OX=367830 GN=lukF-PV PE=3 SV=1
26.8143	26.5894	26.8021	27.1778	27.2471	27.3352	27.2051	27.0512	27.1774	26.1736	26.2915	26.3072	5	5	5	47.1	47.1	47.1	17.419	0	134.78	1043700000	43	49705000	10006000	9185300	86471000	104880000	63433000	198930000	153760000	83652000	72144000	98135000	113440000	5	5	5	1	NaN	tr|A0A0H2XFK1|A0A0H2XFK1_STAA3	tr|A0A0H2XFK1|A0A0H2XFK1_STAA3	843	tr|A0A0H2XFK1|A0A0H2XFK1_STAA3 Uncharacterized protein OS=Staphylococcus aureus (strain USA300) OX=367830 GN=SAUSA300_2350 PE=3 SV=1
27.4954	27.3287	27.1228	27.418	27.1733	27.4867	27.4855	27.6416	27.3164	26.5432	26.6298	26.7728	6	6	6	47.1	47.1	47.1	13.98	0	16.87	1152200000	60	87888000	27226000	14896000	146180000	70282000	59906000	166870000	178610000	115130000	79758000	91592000	113900000	6	6	6	1	NaN	tr|A0A0H2XFK5|A0A0H2XFK5_STAA3	tr|A0A0H2XFK5|A0A0H2XFK5_STAA3	844	tr|A0A0H2XFK5|A0A0H2XFK5_STAA3 DUF2294 domain-containing protein OS=Staphylococcus aureus (strain USA300) OX=367830 GN=SAUSA300_0178 PE=4 SV=1
28.132	28.4057	27.9117	28.4385	28.4293	28.6763	28.4245	28.4605	28.0437	27.7479	27.8447	27.8131	7	7	7	33.9	33.9	33.9	29.133	0	76.395	2645500000	67	107300000	30222000	18727000	338640000	160130000	193260000	422500000	364560000	230590000	228530000	259610000	291440000	7	7	7	1	NaN	tr|A0A0H2XFK6|A0A0H2XFK6_STAA3	tr|A0A0H2XFK6|A0A0H2XFK6_STAA3	845	tr|A0A0H2XFK6|A0A0H2XFK6_STAA3 N-acetylglucosaminyldiphosphoundecaprenol N-acetyl-beta-D-mannosaminyltransferase OS=Staphylococcus aureus (strain USA300) OX=367830 GN=tagA PE=3 SV=1
25.1232	NaN	24.71	24.8711	25.1766	25.2954	25.1132	25.1004	25.149	24.9142	24.9999	25.0623	3	3	3	28.6	28.6	28.6	18.326	0	3.0628	332690000	15	12909000	2263000	2850100	27192000	20544000	21713000	52796000	37552000	29812000	36749000	44203000	44106000	3	3	3	1	NaN	tr|A0A0H2XFK7|A0A0H2XFK7_STAA3	tr|A0A0H2XFK7|A0A0H2XFK7_STAA3	846	tr|A0A0H2XFK7|A0A0H2XFK7_STAA3 Transcriptional regulator, MarR family OS=Staphylococcus aureus (strain USA300) OX=367830 GN=SAUSA300_2452 PE=4 SV=1
NaN	NaN	21.7371	NaN	23.1477	23.128	NaN	NaN	NaN	29.202	29.1918	28.8213	17	17	17	47	47	47	51.983	0	237.19	1886300000	58	30341000	8969100	392380	93972000	42897000	31392000	57221000	23660000	6063700	461200000	561000000	569150000	17	17	17	1	NaN	tr|A0A0H2XFK8|A0A0H2XFK8_STAA3	tr|A0A0H2XFK8|A0A0H2XFK8_STAA3	847	tr|A0A0H2XFK8|A0A0H2XFK8_STAA3 Coproporphyrinogen III oxidase OS=Staphylococcus aureus (strain USA300) OX=367830 GN=hemG PE=3 SV=1
26.02	25.7139	25.7315	26.7025	26.4285	26.6058	26.8961	26.8391	26.7689	27.1388	27.2877	27.0132	13	13	13	26.7	26.7	26.7	64.491	0	43.961	1046900000	69	33467000	3797400	2742100	75568000	63248000	39931000	146940000	114820000	84781000	163850000	166260000	151480000	13	13	13	1	NaN	tr|A0A0H2XFL1|A0A0H2XFL1_STAA3	tr|A0A0H2XFL1|A0A0H2XFL1_STAA3	848	tr|A0A0H2XFL1|A0A0H2XFL1_STAA3 Acetolactate synthase OS=Staphylococcus aureus (strain USA300) OX=367830 GN=ilvB PE=3 SV=1
25.6206	25.1931	26.0864	25.2101	25.4531	NaN	24.9573	25.0855	25.4992	NaN	NaN	24.358	2	2	2	15.6	15.6	15.6	19.289	0	18.105	288380000	18	22804000	3827100	4303800	25977000	19293000	19772000	55584000	44088000	35909000	15644000	17603000	23575000	2	2	2	1	NaN	tr|A0A0H2XFL3|A0A0H2XFL3_STAA3	tr|A0A0H2XFL3|A0A0H2XFL3_STAA3	849	tr|A0A0H2XFL3|A0A0H2XFL3_STAA3 Phosphoesterase OS=Staphylococcus aureus (strain USA300) OX=367830 GN=SAUSA300_1051 PE=3 SV=1
28.8498	28.2236	28.3109	28.9354	28.9025	29.101	29.0614	29.1098	28.6425	28.7451	29.186	29.0802	15	15	15	59.7	59.7	59.7	34.733	0	112.82	4481600000	191	203780000	30005000	19389000	509880000	240070000	286430000	704630000	500440000	367200000	384610000	526010000	709210000	15	15	15	1	NaN	tr|A0A0H2XFL4|A0A0H2XFL4_STAA3	tr|A0A0H2XFL4|A0A0H2XFL4_STAA3	850	tr|A0A0H2XFL4|A0A0H2XFL4_STAA3 Glycerophosphoryl diester phosphodiesterase family protein OS=Staphylococcus aureus (strain USA300) OX=367830 GN=SAUSA300_1020 PE=4 SV=1
26.9373	26.8317	27.1459	27.4626	27.3721	27.4279	26.6857	26.981	26.7679	27.746	27.7486	27.5176	9	9	9	27.5	27.5	27.5	38.424	0	69.99	1431400000	81	52058000	9662900	7305500	138730000	87240000	117440000	115740000	122640000	73162000	242670000	239490000	225230000	9	9	9	1	NaN	tr|A0A0H2XFL7|A0A0H2XFL7_STAA3	tr|A0A0H2XFL7|A0A0H2XFL7_STAA3	851	tr|A0A0H2XFL7|A0A0H2XFL7_STAA3 ABC transporter, permease protein OS=Staphylococcus aureus (strain USA300) OX=367830 GN=SAUSA300_0308 PE=4 SV=1
29.915	29.7182	29.5885	29.9687	29.9816	30.2611	29.5225	29.4104	29.2074	29.2161	29.4232	29.261	32	32	32	49.6	49.6	49.6	95.981	0	299.2	6916900000	285	409160000	73675000	58199000	968080000	567510000	546410000	1125000000	611080000	612260000	687000000	656020000	602440000	32	32	32	1	NaN	tr|A0A0H2XFL8|A0A0H2XFL8_STAA3	tr|A0A0H2XFL8|A0A0H2XFL8_STAA3	852	tr|A0A0H2XFL8|A0A0H2XFL8_STAA3 DNA mismatch repair protein MutS OS=Staphylococcus aureus (strain USA300) OX=367830 GN=mutS PE=3 SV=1
31.1515	30.934	30.8481	31.2739	31.2442	31.3658	31.3268	31.2587	30.9881	30.9629	31.0563	31.0322	30	30	30	56.6	56.6	56.6	69.195	0	323.31	20238000000	493	936580000	190890000	161350000	2398400000	1435100000	1009000000	3240800000	2434000000	1564200000	2215800000	2343300000	2308500000	30	30	30	1	NaN	tr|A0A0H2XFL9|A0A0H2XFL9_STAA3	tr|A0A0H2XFL9|A0A0H2XFL9_STAA3	853	tr|A0A0H2XFL9|A0A0H2XFL9_STAA3 GTP-binding protein OS=Staphylococcus aureus (strain USA300) OX=367830 GN=typA PE=4 SV=1
27.1736	27.3897	27.0039	27.1092	27.1354	27.1598	27.0184	27.0491	28.7386	26.9877	26.948	29.0836	12	12	12	53.8	53.8	53.8	30.608	0	110.43	1853600000	100	102540000	15099000	9957900	123630000	53934000	71913000	163350000	112820000	326330000	131020000	104300000	638690000	12	12	12	1	NaN	tr|A0A0H2XFM0|A0A0H2XFM0_STAA3	tr|A0A0H2XFM0|A0A0H2XFM0_STAA3	854	tr|A0A0H2XFM0|A0A0H2XFM0_STAA3 NmrA domain-containing protein OS=Staphylococcus aureus (strain USA300) OX=367830 GN=SAUSA300_2513 PE=4 SV=1
27.6584	27.695	27.4998	28.025	27.7405	27.6418	27.7729	27.8579	28.0895	27.8056	27.4802	27.5608	10	10	10	54.8	54.8	54.8	26.955	0	138.74	1856100000	85	108690000	18705000	20045000	242920000	101680000	99230000	311080000	201400000	196960000	194710000	147870000	212850000	10	10	10	1	NaN	tr|A0A0H2XFM1|A0A0H2XFM1_STAA3	tr|A0A0H2XFM1|A0A0H2XFM1_STAA3	855	tr|A0A0H2XFM1|A0A0H2XFM1_STAA3 Putative DNA replication protein DnaD OS=Staphylococcus aureus (strain USA300) OX=367830 GN=SAUSA300_1344 PE=4 SV=1
28.2396	27.419	27.966	28.1352	28.0629	28.1313	28.0785	28.1848	27.7818	27.7165	27.7174	27.804	8	8	8	40.8	40.8	40.8	35.585	0	48.924	2143000000	76	137510000	17752000	21430000	243470000	141140000	167830000	398390000	240960000	185600000	185000000	169820000	234060000	8	8	8	1	NaN	tr|A0A0H2XFM2|A0A0H2XFM2_STAA3	tr|A0A0H2XFM2|A0A0H2XFM2_STAA3	856	tr|A0A0H2XFM2|A0A0H2XFM2_STAA3 Polyprenyl synthetase OS=Staphylococcus aureus (strain USA300) OX=367830 GN=SAUSA300_1359 PE=3 SV=1
30.2716	30.5957	30.0856	30.1865	30.2275	30.3106	30.3837	30.5387	30.2868	30.2062	30.3392	30.2878	11	11	11	56.4	56.4	56.4	35.077	0	299.73	11367000000	246	599430000	128660000	89697000	973150000	632230000	679780000	2136100000	1564500000	980750000	950890000	1467200000	1164700000	11	11	11	1	NaN	tr|A0A0H2XFM4|A0A0H2XFM4_STAA3	tr|A0A0H2XFM4|A0A0H2XFM4_STAA3	857	tr|A0A0H2XFM4|A0A0H2XFM4_STAA3 Glucokinase OS=Staphylococcus aureus (strain USA300) OX=367830 GN=glk PE=3 SV=1
NaN	NaN	NaN	NaN	NaN	NaN	NaN	NaN	NaN	26.867	26.8621	26.9584	6	6	6	36.5	36.5	36.5	27.001	0	101.92	396200000	18	0	161210	0	0	0	0	0	6371300	6447500	99073000	112870000	171280000	6	6	6	1	NaN	tr|A0A0H2XFM5|A0A0H2XFM5_STAA3	tr|A0A0H2XFM5|A0A0H2XFM5_STAA3	858	tr|A0A0H2XFM5|A0A0H2XFM5_STAA3 AHS1 domain-containing protein OS=Staphylococcus aureus (strain USA300) OX=367830 GN=SAUSA300_1566 PE=4 SV=1
28.876	29.03	28.826	29.0485	29.1144	29.1361	29.0781	29.3681	29.1999	28.9397	29.0636	29.1033	8	8	8	60.4	60.4	60.4	19.846	0	183.13	4807300000	105	202160000	61217000	31336000	410260000	287040000	236320000	600140000	537710000	546500000	518530000	649810000	726310000	8	8	8	1	NaN	tr|A0A0H2XFM8|A0A0H2XFM8_STAA3	tr|A0A0H2XFM8|A0A0H2XFM8_STAA3	859	tr|A0A0H2XFM8|A0A0H2XFM8_STAA3 Acetyltransferase, GNAT family OS=Staphylococcus aureus (strain USA300) OX=367830 GN=SAUSA300_1312 PE=4 SV=1
24.5277	NaN	NaN	NaN	NaN	23.5973	24.9625	24.143	NaN	24.5538	24.0395	NaN	2	2	2	32.7	32.7	32.7	6.5575	0	4.3028	141350000	14	8951900	308460	455440	8760000	4014600	9648400	34125000	19410000	7161300	17417000	23034000	8063700	2	2	2	1	NaN	tr|A0A0H2XFM9|A0A0H2XFM9_STAA3	tr|A0A0H2XFM9|A0A0H2XFM9_STAA3	860	tr|A0A0H2XFM9|A0A0H2XFM9_STAA3 Uncharacterized protein OS=Staphylococcus aureus (strain USA300) OX=367830 GN=SAUSA300_1010 PE=4 SV=1
26.6665	26.6775	26.393	26.3538	25.8941	26.2269	27.0012	26.8405	26.9506	26.0329	26.8409	26.7498	3	3	3	29.1	29.1	29.1	14.964	0	18.858	887080000	64	48329000	9619900	6140700	67770000	32534000	41445000	169410000	110590000	98780000	63452000	117040000	121970000	3	3	3	1	NaN	tr|A0A0H2XFN0|A0A0H2XFN0_STAA3	tr|A0A0H2XFN0|A0A0H2XFN0_STAA3	861	tr|A0A0H2XFN0|A0A0H2XFN0_STAA3 Cytidine deaminase OS=Staphylococcus aureus (strain USA300) OX=367830 GN=cdd PE=3 SV=1
29.7715	29.6518	29.5778	29.6747	29.7065	29.4189	29.0889	29.0094	28.9278	28.9912	28.9389	28.913	13	13	13	37.1	37.1	37.1	49.205	0	161.24	5391300000	179	432210000	62220000	50424000	732740000	437990000	407500000	800070000	573470000	391890000	423420000	534900000	544520000	13	13	13	1	NaN	tr|A0A0H2XFN5|A0A0H2XFN5_STAA3	tr|A0A0H2XFN5|A0A0H2XFN5_STAA3	862	tr|A0A0H2XFN5|A0A0H2XFN5_STAA3 Lipid II isoglutaminyl synthase (glutamine-hydrolyzing) subunit MurT OS=Staphylococcus aureus (strain USA300) OX=367830 GN=murT PE=3 SV=1
28.913	28.4272	28.398	28.7589	28.6189	28.9429	29.1512	29.0556	28.7546	28.1013	28.3994	28.3413	8	8	8	44.7	44.7	44.7	29.096	0	147.8	3696500000	119	232990000	34106000	26712000	388640000	230970000	226180000	803500000	469600000	359780000	240850000	332620000	350530000	8	8	8	1	NaN	tr|A0A0H2XFN6|A0A0H2XFN6_STAA3	tr|A0A0H2XFN6|A0A0H2XFN6_STAA3	863	tr|A0A0H2XFN6|A0A0H2XFN6_STAA3 Tributyrin esterase OS=Staphylococcus aureus (strain USA300) OX=367830 GN=estA PE=4 SV=1
NaN	25.7031	25.8983	25.0498	NaN	NaN	NaN	NaN	NaN	24.8193	NaN	NaN	2	2	2	15.4	15.4	15.4	17.09	0	4.2577	229410000	25	13539000	4844100	5188600	20798000	11898000	12367000	35387000	22191000	16094000	28832000	28949000	29321000	2	2	2	1	NaN	tr|A0A0H2XFN7|A0A0H2XFN7_STAA3	tr|A0A0H2XFN7|A0A0H2XFN7_STAA3	864	tr|A0A0H2XFN7|A0A0H2XFN7_STAA3 tRNA-specific adenosine deaminase OS=Staphylococcus aureus (strain USA300) OX=367830 GN=tadA PE=3 SV=1
28.8409	29.3357	28.8259	28.6012	28.8948	28.9098	28.6765	28.9314	29.0132	28.1866	28.226	28.0849	8	8	8	64	64	64	20.729	0	178.27	3640100000	103	209910000	56968000	33432000	350830000	238060000	262310000	665290000	527230000	366020000	272690000	341700000	315600000	8	8	8	1	NaN	tr|A0A0H2XFN8|A0A0H2XFN8_STAA3	tr|A0A0H2XFN8|A0A0H2XFN8_STAA3	865	tr|A0A0H2XFN8|A0A0H2XFN8_STAA3 Isochorismatase family protein OS=Staphylococcus aureus (strain USA300) OX=367830 GN=SAUSA300_2580 PE=4 SV=1
32.517	32.1752	31.9345	31.8844	31.8196	32.4474	30.7914	31.0012	31.1107	29.0104	28.5728	27.4889	14	14	14	66	66	66	38.118	0	323.31	20412000000	274	2438400000	396270000	285420000	3241500000	2058400000	1926300000	1984800000	1806100000	1538200000	2512500000	2067600000	156960000	14	14	14	1	NaN	tr|A0A0H2XFP0|A0A0H2XFP0_STAA3	tr|A0A0H2XFP0|A0A0H2XFP0_STAA3	866	tr|A0A0H2XFP0|A0A0H2XFP0_STAA3 Formate dehydrogenase OS=Staphylococcus aureus (strain USA300) OX=367830 GN=SAUSA300_0179 PE=3 SV=1
27.9952	27.7036	27.6871	27.8738	27.8149	28.0115	28.0541	27.9944	27.5728	28.3096	28.3992	28.4436	18	18	18	63.7	63.7	63.7	41.152	0	80.871	2581400000	148	130630000	21519000	15916000	211260000	142450000	134270000	350870000	247880000	168700000	351250000	384990000	421670000	18	18	18	1	NaN	tr|A0A0H2XFP2|A0A0H2XFP2_STAA3	tr|A0A0H2XFP2|A0A0H2XFP2_STAA3	867	tr|A0A0H2XFP2|A0A0H2XFP2_STAA3 Teichoic acid biosynthesis protein X OS=Staphylococcus aureus (strain USA300) OX=367830 GN=tagX PE=4 SV=1
31.4154	31.7199	31.4918	31.1706	31.2101	31.1099	31.4362	31.386	31.5553	32.1263	32.0789	31.9642	15	15	2	82.7	82.7	5.9	23.343	0	323.31	28674000000	431	1231800000	278620000	258230000	2153600000	1207900000	1116800000	3768300000	2670800000	2183200000	4441300000	4559600000	4804200000	15	15	2	1	NaN	tr|A0A0H2XFP3|A0A0H2XFP3_STAA3	tr|A0A0H2XFP3|A0A0H2XFP3_STAA3	868	tr|A0A0H2XFP3|A0A0H2XFP3_STAA3 Deoxyribose-phosphate aldolase OS=Staphylococcus aureus (strain USA300) OX=367830 GN=deoC PE=3 SV=1
27.6909	27.1185	27.1653	27.5142	27.4778	27.5532	27.3031	27.3513	27.1107	27.2762	27.1651	27.2544	9	9	9	21.9	21.9	21.9	46.067	0	21.108	1446800000	89	102900000	15106000	6575800	154450000	107260000	99110000	227120000	135800000	104210000	160590000	152190000	181490000	9	9	9	1	NaN	tr|A0A0H2XFP5|A0A0H2XFP5_STAA3	tr|A0A0H2XFP5|A0A0H2XFP5_STAA3	869	tr|A0A0H2XFP5|A0A0H2XFP5_STAA3 Fmt protein OS=Staphylococcus aureus (strain USA300) OX=367830 GN=fmt PE=4 SV=1
29.7103	29.851	29.638	29.7246	29.7503	29.8193	30.1224	30.0972	30.3615	29.404	29.3761	29.4195	11	11	11	41.9	41.9	41.9	39.192	0	229.34	7631300000	221	356730000	79856000	88192000	663240000	492490000	489900000	1439600000	898510000	1008500000	656280000	643880000	814050000	11	11	11	1	NaN	tr|A0A0H2XFP6|A0A0H2XFP6_STAA3	tr|A0A0H2XFP6|A0A0H2XFP6_STAA3	870	tr|A0A0H2XFP6|A0A0H2XFP6_STAA3 Glutamyl-aminopeptidase OS=Staphylococcus aureus (strain USA300) OX=367830 GN=SAUSA300_2400 PE=3 SV=1
27.3917	26.9674	27.2895	27.0148	27.1941	26.8206	27.4631	27.2405	26.9441	26.732	26.7281	26.7813	4	4	4	30	30	30	15.348	0	75.515	1171700000	51	73633000	11326000	12655000	113320000	83934000	51524000	238020000	148490000	102220000	102210000	104940000	129460000	4	4	4	1	NaN	tr|A0A0H2XFQ2|A0A0H2XFQ2_STAA3	tr|A0A0H2XFQ2|A0A0H2XFQ2_STAA3	871	tr|A0A0H2XFQ2|A0A0H2XFQ2_STAA3 Cell-division initiation protein OS=Staphylococcus aureus (strain USA300) OX=367830 GN=SAUSA300_0485 PE=4 SV=1
35.5405	35.6067	35.4044	34.8617	34.8415	34.8633	35.7305	35.8816	35.8274	34.7569	34.9577	34.812	18	18	18	85.8	85.8	85.8	32.975	0	323.31	372960000000	1877	25113000000	4762200000	3572300000	28118000000	17238000000	17277000000	72039000000	60444000000	47732000000	28086000000	34141000000	34434000000	18	18	18	1	NaN	tr|A0A0H2XFQ3|A0A0H2XFQ3_STAA3	tr|A0A0H2XFQ3|A0A0H2XFQ3_STAA3	872	tr|A0A0H2XFQ3|A0A0H2XFQ3_STAA3 Cysteine synthase OS=Staphylococcus aureus (strain USA300) OX=367830 GN=cysK PE=3 SV=1
31.4512	31.5433	31.3722	31.4017	31.4092	31.647	31.1333	31.115	30.9596	28.5416	28.4227	28.4731	28	28	28	57.6	57.6	57.6	67.211	0	234.63	16838000000	320	1116400000	245200000	191940000	2377500000	1399600000	1460300000	6094100000	1954200000	1295000000	198310000	269930000	235110000	28	28	28	1	NaN	tr|A0A0H2XFQ5|A0A0H2XFQ5_STAA3	tr|A0A0H2XFQ5|A0A0H2XFQ5_STAA3	873	tr|A0A0H2XFQ5|A0A0H2XFQ5_STAA3 Uncharacterized protein OS=Staphylococcus aureus (strain USA300) OX=367830 GN=SAUSA300_2138 PE=3 SV=1
25.7679	25.6187	25.7905	25.2978	25.7673	25.2423	25.9023	25.9381	25.8872	25.9317	26.0121	26.2089	3	3	3	12	12	12	26.406	0	6.9828	527830000	31	24345000	4659300	3685400	34188000	25296000	17038000	81525000	60168000	48612000	63070000	75753000	89490000	3	3	3	1	NaN	tr|A0A0H2XFQ6|A0A0H2XFQ6_STAA3	tr|A0A0H2XFQ6|A0A0H2XFQ6_STAA3	874	tr|A0A0H2XFQ6|A0A0H2XFQ6_STAA3 Alpha-acetolactate decarboxylase OS=Staphylococcus aureus (strain USA300) OX=367830 GN=budA PE=3 SV=1
35.6537	35.562	33.8901	35.7824	35.805	36.1379	34.6466	33.7418	34.322	22.0621	22.7076	22.8027	18	18	18	74.7	74.7	74.7	37.748	0	323.31	207330000000	1180	23006000000	3935600000	3199600000	43837000000	28156000000	32776000000	33990000000	22345000000	16035000000	9624500	22768000	21823000	18	18	18	1	NaN	tr|A0A0H2XFQ8|A0A0H2XFQ8_STAA3	tr|A0A0H2XFQ8|A0A0H2XFQ8_STAA3	876	tr|A0A0H2XFQ8|A0A0H2XFQ8_STAA3 Ornithine cyclodeaminase OS=Staphylococcus aureus (strain USA300) OX=367830 GN=SAUSA300_0119 PE=4 SV=1
25.6428	25.6712	NaN	25.8671	25.8094	26.1246	26.2569	26.2121	25.6937	25.8816	26.2174	26.2293	5	5	5	25.2	25.2	25.2	30.049	0	45.989	630330000	40	29601000	2212800	703610	64433000	18955000	21776000	114660000	84101000	32023000	61689000	96663000	103510000	5	5	5	1	NaN	tr|A0A0H2XFQ9|A0A0H2XFQ9_STAA3	tr|A0A0H2XFQ9|A0A0H2XFQ9_STAA3	877	tr|A0A0H2XFQ9|A0A0H2XFQ9_STAA3 Glyoxalase-like_dom domain-containing protein OS=Staphylococcus aureus (strain USA300) OX=367830 GN=SAUSA300_2215 PE=4 SV=1
23.912	23.8736	23.7622	NaN	NaN	NaN	23.9915	23.773	23.7344	23.723	NaN	NaN	2	2	2	8.6	8.6	8.6	30.829	0	4.2846	98277000	12	7558500	1412900	961440	7181900	5844300	3219900	23333000	12186000	10137000	11870000	6065000	8507900	2	2	2	1	NaN	tr|A0A0H2XFR1|A0A0H2XFR1_STAA3	tr|A0A0H2XFR1|A0A0H2XFR1_STAA3	878	tr|A0A0H2XFR1|A0A0H2XFR1_STAA3 Energy-coupling factor transporter transmembrane protein EcfT OS=Staphylococcus aureus (strain USA300) OX=367830 GN=ecfT PE=3 SV=1
NaN	NaN	NaN	NaN	NaN	NaN	NaN	NaN	NaN	24.5793	25.0192	NaN	2	2	2	6.5	6.5	6.5	50.171	0	4.6219	81594000	4	0	0	0	0	0	0	0	0	3337300	24034000	33088000	21135000	2	2	2	1	NaN	tr|A0A0H2XFR3|A0A0H2XFR3_STAA3	tr|A0A0H2XFR3|A0A0H2XFR3_STAA3	879	tr|A0A0H2XFR3|A0A0H2XFR3_STAA3 Putative membrane protein OS=Staphylococcus aureus (strain USA300) OX=367830 GN=SAUSA300_1334 PE=4 SV=1
NaN	NaN	24.5898	25.1529	24.4812	24.783	24.6688	24.7217	NaN	NaN	25.5104	24.668	2	2	2	15.6	15.6	15.6	16.299	0	11.806	232730000	10	9592400	754420	1807900	28571000	11860000	14720000	38086000	27978000	9611500	16188000	43294000	30265000	2	2	2	1	NaN	tr|A0A0H2XFR4|A0A0H2XFR4_STAA3	tr|A0A0H2XFR4|A0A0H2XFR4_STAA3	880	tr|A0A0H2XFR4|A0A0H2XFR4_STAA3 EIIA OS=Staphylococcus aureus (strain USA300) OX=367830 GN=SAUSA300_0332 PE=4 SV=1
NaN	NaN	NaN	NaN	NaN	NaN	28.5186	28.4351	27.9702	28.0443	28.0969	27.9947	8	8	8	40.7	40.7	40.7	23.822	0	75.466	1985500000	58	0	0	0	0	28334000	0	493870000	246510000	253860000	256730000	383490000	322730000	8	8	8	1	NaN	tr|A0A0H2XFR5|A0A0H2XFR5_STAA3	tr|A0A0H2XFR5|A0A0H2XFR5_STAA3	881	tr|A0A0H2XFR5|A0A0H2XFR5_STAA3 PhiSLT ORF204-like protein OS=Staphylococcus aureus (strain USA300) OX=367830 GN=SAUSA300_1437 PE=4 SV=1
25.8825	25.7341	25.7397	25.6716	25.712	25.6329	26.1692	26.4992	26.3601	25.4947	25.855	NaN	6	6	6	48.4	48.4	48.4	14.532	0	12.659	504720000	29	18266000	6353500	4353800	37481000	25182000	15875000	130060000	147110000	57865000	31243000	24305000	6624000	6	6	6	1	NaN	tr|A0A0H2XFR6|A0A0H2XFR6_STAA3	tr|A0A0H2XFR6|A0A0H2XFR6_STAA3	882	tr|A0A0H2XFR6|A0A0H2XFR6_STAA3 GntR family regulatory protein OS=Staphylococcus aureus (strain USA300) OX=367830 GN=SAUSA300_1914 PE=4 SV=1
31.2584	30.9505	30.9058	30.9934	31.0809	31.0916	31.2626	31.2706	30.9331	30.7101	30.8941	30.8602	43	42	42	61.6	60.1	60.1	98.302	0	323.31	18730000000	529	1071000000	161000000	145200000	1846500000	1108900000	1250500000	3242900000	2457400000	1600800000	1595400000	1920000000	2330600000	43	42	42	1	NaN	tr|A0A0H2XFR7|A0A0H2XFR7_STAA3	tr|A0A0H2XFR7|A0A0H2XFR7_STAA3	883	tr|A0A0H2XFR7|A0A0H2XFR7_STAA3 Chaperone protein ClpB OS=Staphylococcus aureus (strain USA300) OX=367830 GN=clpB PE=3 SV=1
28.8821	28.848	28.5638	28.8352	28.8153	29.0985	28.5294	28.5981	28.4355	29.209	29.2362	29.3385	16	16	16	58.4	58.4	58.4	35.9	0	80.178	4161200000	122	242110000	47649000	29595000	443050000	271150000	299640000	507590000	317100000	312600000	549790000	493420000	647480000	16	16	16	1	NaN	tr|A0A0H2XFR8|A0A0H2XFR8_STAA3	tr|A0A0H2XFR8|A0A0H2XFR8_STAA3	884	tr|A0A0H2XFR8|A0A0H2XFR8_STAA3 Putative exonuclease OS=Staphylococcus aureus (strain USA300) OX=367830 GN=SAUSA300_1970 PE=4 SV=1
26.4035	26.3728	25.9987	26.3587	26.3448	26.3393	26.4596	26.3542	26.4111	26.6031	26.6787	26.6602	4	4	4	26.7	26.7	26.7	17.135	0	30.594	708390000	42	48161000	11002000	7102900	54715000	39746000	52438000	87655000	98897000	54524000	70355000	91305000	92489000	4	4	4	1	NaN	tr|A0A0H2XFR9|A0A0H2XFR9_STAA3	tr|A0A0H2XFR9|A0A0H2XFR9_STAA3	885	tr|A0A0H2XFR9|A0A0H2XFR9_STAA3 Uncharacterized protein OS=Staphylococcus aureus (strain USA300) OX=367830 GN=SAUSA300_2053 PE=4 SV=1
29.7497	30.3553	30.5472	29.2763	28.6278	28.1585	29.6016	29.2543	29.5175	29.628	29.0522	28.8027	7	7	7	34.3	34.3	34.3	20.136	0	26.379	6099700000	79	467320000	84040000	138230000	430340000	209070000	191490000	1336300000	408400000	398350000	1038100000	712630000	685410000	7	7	7	1	NaN	tr|A0A0H2XFS1|A0A0H2XFS1_STAA3	tr|A0A0H2XFS1|A0A0H2XFS1_STAA3	886	tr|A0A0H2XFS1|A0A0H2XFS1_STAA3 Putative lipoprotein OS=Staphylococcus aureus (strain USA300) OX=367830 GN=SAUSA300_0079 PE=4 SV=1
24.1859	24.2527	24.2331	24.346	24.4449	24.0076	24.416	24.8806	25.0024	28.7412	28.4898	28.7158	7	6	6	32	29.6	29.6	32.987	0	108.02	1396100000	28	12709000	3019200	2716500	28033000	21482000	10779000	53886000	19052000	17496000	417380000	361490000	448030000	7	6	6	1	NaN	tr|A0A0H2XFS2|A0A0H2XFS2_STAA3	tr|A0A0H2XFS2|A0A0H2XFS2_STAA3	887	tr|A0A0H2XFS2|A0A0H2XFS2_STAA3 RpiR family transcriptional regulator OS=Staphylococcus aureus (strain USA300) OX=367830 GN=SAUSA300_0195 PE=4 SV=1
28.2756	27.5963	27.6658	27.898	27.9521	28.0292	28.1989	28.2366	28.1242	27.3377	27.9035	27.9196	6	6	6	32.2	32.2	32.2	23.061	0	38.407	2236500000	84	142630000	21246000	17376000	200280000	128600000	107860000	418640000	237770000	204940000	182290000	271440000	303430000	6	6	6	1	NaN	tr|A0A0H2XFS3|A0A0H2XFS3_STAA3	tr|A0A0H2XFS3|A0A0H2XFS3_STAA3	888	tr|A0A0H2XFS3|A0A0H2XFS3_STAA3 Putative lipoprotein OS=Staphylococcus aureus (strain USA300) OX=367830 GN=SAUSA300_2354 PE=4 SV=1
30.5537	30.4479	30.317	29.7893	29.9101	29.7683	31.1289	31.13	31.3019	32.6645	32.708	32.7551	20	20	20	61.2	61.2	61.2	45.849	0	323.31	32022000000	312	622040000	107180000	87169000	683470000	357830000	306790000	2472800000	1937900000	1588300000	6642200000	7682800000	9533500000	20	20	20	1	NaN	tr|A0A0H2XFS4|A0A0H2XFS4_STAA3	tr|A0A0H2XFS4|A0A0H2XFS4_STAA3	889	tr|A0A0H2XFS4|A0A0H2XFS4_STAA3 Phosphoribosylamine--glycine ligase OS=Staphylococcus aureus (strain USA300) OX=367830 GN=purD PE=3 SV=1
27.6801	27.3109	27.5298	27.4974	27.575	27.6729	27.5029	27.4963	27.1206	26.903	27.0991	27.0455	5	5	5	33.3	33.3	33.3	19.083	0	43.525	1452100000	47	111620000	16819000	7703600	172360000	118990000	108830000	271710000	146180000	118860000	106750000	129750000	142570000	5	5	5	1	NaN	tr|A0A0H2XFS5|A0A0H2XFS5_STAA3	tr|A0A0H2XFS5|A0A0H2XFS5_STAA3	890	tr|A0A0H2XFS5|A0A0H2XFS5_STAA3 Acetyltransferase, GNAT family OS=Staphylococcus aureus (strain USA300) OX=367830 GN=SAUSA300_2505 PE=4 SV=1
26.2296	25.9372	25.7776	26.2321	26.1949	26.3577	25.8943	26.1435	26.0218	26.667	26.9507	26.9488	4	4	4	24	24	24	22.98	0	25.468	771200000	36	31483000	6550000	5121000	62996000	29447000	39315000	91779000	47501000	28473000	118140000	147190000	163210000	4	4	4	1	NaN	tr|A0A0H2XFS7|A0A0H2XFS7_STAA3	tr|A0A0H2XFS7|A0A0H2XFS7_STAA3	891	tr|A0A0H2XFS7|A0A0H2XFS7_STAA3 Uncharacterized protein OS=Staphylococcus aureus (strain USA300) OX=367830 GN=SAUSA300_0128 PE=4 SV=1
26.2966	25.9733	25.3158	25.7262	25.996	26.0956	26.2948	25.8016	25.6945	26.6613	26.4897	26.5411	8	8	8	19	19	19	63.773	0	33.094	656820000	42	37896000	6912700	3563000	42928000	34471000	30867000	94898000	50648000	32522000	103180000	80402000	138530000	8	8	8	1	NaN	tr|A0A0H2XFS9|A0A0H2XFS9_STAA3	tr|A0A0H2XFS9|A0A0H2XFS9_STAA3	892	tr|A0A0H2XFS9|A0A0H2XFS9_STAA3 Sensor protein kinase WalK OS=Staphylococcus aureus (strain USA300) OX=367830 GN=phoR PE=4 SV=1
27.3151	27.5936	27.6602	27.5715	27.718	27.7796	27.4341	27.6511	27.8516	27.8724	27.7657	27.6707	7	7	7	47.6	47.6	47.6	21.748	0	98.646	1952100000	75	86358000	18487000	15808000	162990000	120490000	88737000	265210000	204890000	217810000	255660000	254000000	261630000	7	7	7	1	NaN	tr|A0A0H2XFT0|A0A0H2XFT0_STAA3	tr|A0A0H2XFT0|A0A0H2XFT0_STAA3	893	tr|A0A0H2XFT0|A0A0H2XFT0_STAA3 HTH-type transcriptional regulator OS=Staphylococcus aureus (strain USA300) OX=367830 GN=SAUSA300_2547 PE=3 SV=1
30.0839	29.9792	29.5074	30.3186	30.4188	30.5668	30.0376	29.8931	29.5797	29.8028	30.2137	30.1317	6	6	6	43.2	43.2	43.2	11.024	0	34.115	9682700000	133	493520000	100070000	60752000	1147600000	744620000	768370000	1398800000	921640000	613300000	910900000	1227100000	1296100000	6	6	6	1	NaN	tr|A0A0H2XFT2|A0A0H2XFT2_STAA3	tr|A0A0H2XFT2|A0A0H2XFT2_STAA3	894	tr|A0A0H2XFT2|A0A0H2XFT2_STAA3 UPF0154 protein SAUSA300_1240 OS=Staphylococcus aureus (strain USA300) OX=367830 GN=SAUSA300_1240 PE=3 SV=1
29.8624	29.6921	29.5282	29.8725	29.8683	29.836	29.8595	29.825	29.4661	29.4667	29.5805	29.5	26	26	26	46.3	46.3	46.3	74.565	0	153.53	7462400000	220	452210000	72211000	44966000	893490000	539790000	474520000	1234100000	914630000	570080000	657760000	775730000	832880000	26	26	26	1	NaN	tr|A0A0H2XFT3|A0A0H2XFT3_STAA3	tr|A0A0H2XFT3|A0A0H2XFT3_STAA3	895	tr|A0A0H2XFT3|A0A0H2XFT3_STAA3 DNA topoisomerase 4 subunit B OS=Staphylococcus aureus (strain USA300) OX=367830 GN=parE PE=3 SV=1
24.6616	24.8133	24.656	NaN	NaN	24.457	NaN	NaN	NaN	NaN	25.1481	NaN	2	2	2	10.4	10.4	10.4	25.392	0	7.7888	140080000	8	10379000	2545700	1671100	7937600	3348100	11170000	11629000	7092700	5719500	14455000	44802000	19328000	2	2	2	1	NaN	tr|A0A0H2XFT5|A0A0H2XFT5_STAA3	tr|A0A0H2XFT5|A0A0H2XFT5_STAA3	896	tr|A0A0H2XFT5|A0A0H2XFT5_STAA3 DNA-binding response regulator OS=Staphylococcus aureus (strain USA300) OX=367830 GN=SAUSA300_2559 PE=4 SV=1
30.9403	30.8572	30.7031	30.7549	30.7626	31.0847	30.6605	30.7083	30.5214	30.2256	30.3072	30.3194	15	15	15	49.4	49.4	49.4	45.074	0	308.04	13792000000	291	949010000	169960000	120690000	1543900000	929990000	1099400000	2261800000	1635000000	1104800000	1162600000	1343900000	1471000000	15	15	15	1	NaN	tr|A0A0H2XFT6|A0A0H2XFT6_STAA3	tr|A0A0H2XFT6|A0A0H2XFT6_STAA3	897	tr|A0A0H2XFT6|A0A0H2XFT6_STAA3 UDP-N-acetylglucosamine 1-carboxyvinyltransferase OS=Staphylococcus aureus (strain USA300) OX=367830 GN=murA PE=3 SV=1
31.779	31.523	31.468	32.3037	32.3083	32.5745	32.2397	32.2978	32.2082	31.4458	31.6404	31.4557	16	16	15	63.2	63.2	60.7	30.456	0	236.74	45541000000	300	1337900000	204540000	169320000	3644500000	2248500000	2286300000	9282800000	7052600000	5627600000	3844400000	5063800000	4779100000	16	16	15	1	NaN	tr|A0A0H2XFT9|A0A0H2XFT9_STAA3	tr|A0A0H2XFT9|A0A0H2XFT9_STAA3	898	tr|A0A0H2XFT9|A0A0H2XFT9_STAA3 Lipoprotein OS=Staphylococcus aureus (strain USA300) OX=367830 GN=SAUSA300_0437 PE=3 SV=1
30.7311	30.5914	30.6169	30.7045	30.6893	30.9675	30.7902	30.6992	30.3877	30.6055	30.9045	30.7227	33	33	33	51.7	51.7	51.7	80.934	0	284.67	15110000000	445	854820000	130930000	118060000	1489800000	820950000	1078100000	2415900000	1442500000	992360000	1770500000	1895900000	2100200000	33	33	33	1	NaN	tr|A0A0H2XFU0|A0A0H2XFU0_STAA3	tr|A0A0H2XFU0|A0A0H2XFU0_STAA3	899	tr|A0A0H2XFU0|A0A0H2XFU0_STAA3 S1 RNA binding domain protein OS=Staphylococcus aureus (strain USA300) OX=367830 GN=SAUSA300_2021 PE=4 SV=1
28.0745	27.8427	28.0458	28.2512	28.2007	28.519	28.4153	28.4367	28.5603	28.7413	28.9531	28.8249	13	13	13	49.5	49.5	49.5	35.548	0	115.71	3321400000	105	118970000	24198000	19769000	277680000	176990000	166470000	468330000	319210000	295290000	412430000	511760000	530320000	13	13	13	1	NaN	tr|A0A0H2XFU2|A0A0H2XFU2_STAA3	tr|A0A0H2XFU2|A0A0H2XFU2_STAA3	900	tr|A0A0H2XFU2|A0A0H2XFU2_STAA3 Uncharacterized protein OS=Staphylococcus aureus (strain USA300) OX=367830 GN=SAUSA300_0198 PE=4 SV=1
29.7395	29.5777	29.5046	29.6081	29.3753	29.6639	29.7148	29.639	29.5932	29.0963	29.2636	29.0764	12	12	12	31.6	31.6	31.6	48.617	0	198.68	5958600000	157	461380000	75575000	66034000	807430000	359010000	463250000	1155800000	806680000	586510000	300860000	491380000	384750000	12	12	12	1	NaN	tr|A0A0H2XFU3|A0A0H2XFU3_STAA3	tr|A0A0H2XFU3|A0A0H2XFU3_STAA3	901	tr|A0A0H2XFU3|A0A0H2XFU3_STAA3 Peptidase_M16_C domain-containing protein OS=Staphylococcus aureus (strain USA300) OX=367830 GN=SAUSA300_1171 PE=4 SV=1
27.0273	27.1372	26.9979	27.2962	27.2288	27.3509	26.5816	26.6252	26.6057	26.2502	26.0963	26.0719	6	6	6	44	44	44	20.015	0	215.54	932220000	46	77457000	9300000	9121500	94176000	96235000	80159000	169880000	120930000	89090000	59951000	80111000	45808000	6	6	6	1	NaN	tr|A0A0H2XFU4|A0A0H2XFU4_STAA3	tr|A0A0H2XFU4|A0A0H2XFU4_STAA3	902	tr|A0A0H2XFU4|A0A0H2XFU4_STAA3 Uncharacterized protein OS=Staphylococcus aureus (strain USA300) OX=367830 GN=SAUSA300_0299 PE=4 SV=1
25.4028	NaN	NaN	NaN	NaN	25.2356	25.2893	25.1033	25.0586	24.9674	25.2321	25.1338	2	2	2	13.7	13.7	13.7	28.915	0	22.455	296910000	19	19574000	1572800	1368600	19558000	15271000	19343000	51386000	32403000	26688000	29844000	40224000	39675000	2	2	2	1	NaN	tr|A0A0H2XFU6|A0A0H2XFU6_STAA3	tr|A0A0H2XFU6|A0A0H2XFU6_STAA3	903	tr|A0A0H2XFU6|A0A0H2XFU6_STAA3 Putative membrane protein OS=Staphylococcus aureus (strain USA300) OX=367830 GN=SAUSA300_2624 PE=4 SV=1
31.5302	31.5066	31.314	31.5993	31.5796	31.8789	31.5565	31.6349	31.7994	30.8001	30.8267	30.6944	17	17	17	52.3	52.3	52.3	51.741	0	323.31	24557000000	337	1027400000	198480000	136800000	4338100000	2825200000	1241900000	2881900000	5825600000	2303300000	1214200000	1283100000	1280900000	17	17	17	1	NaN	tr|A0A0H2XFU7|A0A0H2XFU7_STAA3	tr|A0A0H2XFU7|A0A0H2XFU7_STAA3	904	tr|A0A0H2XFU7|A0A0H2XFU7_STAA3 Aldehyde dehydrogenase OS=Staphylococcus aureus (strain USA300) OX=367830 GN=aldA2 PE=3 SV=1
27.2401	27.2564	27.0739	27.6056	27.6646	27.7186	27.6617	27.6871	27.4106	27.0331	27.0779	27.3192	7	7	7	27.6	27.6	27.6	36.927	0	77.407	1524800000	66	72819000	16398000	11762000	174380000	123370000	69585000	299900000	193820000	136040000	135410000	121470000	169860000	7	7	7	1	NaN	tr|A0A0H2XFU8|A0A0H2XFU8_STAA3	tr|A0A0H2XFU8|A0A0H2XFU8_STAA3	905	tr|A0A0H2XFU8|A0A0H2XFU8_STAA3 Putative homoserine O-acetyltransferase OS=Staphylococcus aureus (strain USA300) OX=367830 GN=SAUSA300_0012 PE=3 SV=1
28.3737	28.0522	28.2017	28.3878	27.9915	28.8658	28.4026	27.8757	27.324	26.8137	26.8817	27.0275	3	3	3	24.7	24.7	24.7	21.779	0	4.6196	1830400000	31	125890000	26129000	45705000	250010000	138990000	168520000	340560000	231230000	141420000	99761000	123660000	138500000	3	3	3	1	NaN	tr|A0A0H2XFV0|A0A0H2XFV0_STAA3	tr|A0A0H2XFV0|A0A0H2XFV0_STAA3	907	tr|A0A0H2XFV0|A0A0H2XFV0_STAA3 Uncharacterized protein OS=Staphylococcus aureus (strain USA300) OX=367830 GN=SAUSA300_0215 PE=4 SV=1
29.868	29.8623	29.7699	29.99	29.9779	30.2489	30.2001	30.125	30.2273	29.1488	29.2978	29.3017	10	10	10	59.9	59.9	59.9	24.992	0	154.58	7998900000	162	418200000	87280000	72271000	943980000	587960000	660170000	1431800000	1122900000	852720000	503380000	620050000	698160000	10	10	10	1	NaN	tr|A0A0H2XFV1|A0A0H2XFV1_STAA3	tr|A0A0H2XFV1|A0A0H2XFV1_STAA3	908	tr|A0A0H2XFV1|A0A0H2XFV1_STAA3 HAD-superfamily hydrolase, subfamily IA, variant 1 OS=Staphylococcus aureus (strain USA300) OX=367830 GN=SAUSA300_0540 PE=4 SV=1
27.4362	27.0603	27.1149	27.3493	27.2501	27.5088	27.6151	27.5923	27.5947	27.1846	27.4613	27.4518	15	15	15	22.9	22.9	22.9	92.521	0	26.205	1516100000	61	50163000	11081000	7504600	104110000	62447000	54086000	157160000	136140000	593230000	100090000	109930000	130150000	15	15	15	1	NaN	tr|A0A0H2XFV2|A0A0H2XFV2_STAA3	tr|A0A0H2XFV2|A0A0H2XFV2_STAA3	909	tr|A0A0H2XFV2|A0A0H2XFV2_STAA3 Primosomal protein N OS=Staphylococcus aureus (strain USA300) OX=367830 GN=priA PE=3 SV=1
27.8093	27.5461	27.0736	28.045	27.9137	27.7483	27.7778	27.7214	27.5694	NaN	NaN	25.4364	7	7	7	37.2	37.2	37.2	28.834	0	103.1	1302700000	55	180040000	16242000	9996300	215110000	118930000	93091000	315980000	187650000	133590000	10137000	7537000	14440000	7	7	7	1	NaN	tr|A0A0H2XFV3|A0A0H2XFV3_STAA3	tr|A0A0H2XFV3|A0A0H2XFV3_STAA3	910	tr|A0A0H2XFV3|A0A0H2XFV3_STAA3 Putative iron compound ABC transporter, ATP-binding protein OS=Staphylococcus aureus (strain USA300) OX=367830 GN=SAUSA300_0720 PE=4 SV=1
NaN	25.1945	25.066	NaN	25.4012	24.4871	24.5319	25.0493	25.1711	25.8235	25.5774	26.0321	4	4	4	10	10	10	29.065	0	5.9353	253170000	15	4168900	8587500	4150200	10836000	30067000	6691600	28677000	23395000	24294000	33225000	31147000	47928000	4	4	4	1	NaN	tr|A0A0H2XFV4|A0A0H2XFV4_STAA3	tr|A0A0H2XFV4|A0A0H2XFV4_STAA3	911	tr|A0A0H2XFV4|A0A0H2XFV4_STAA3 ABC transporter, ATP-binding protein OS=Staphylococcus aureus (strain USA300) OX=367830 GN=SAUSA300_2103 PE=4 SV=1
28.1755	28.0758	27.7619	28.4773	28.6858	28.7453	28.0544	28.1105	28.12	27.9348	28.1812	28.2144	10	10	10	50.7	50.7	50.7	31.331	0	141.89	2628300000	89	157900000	24596000	16681000	299000000	253640000	213980000	373900000	219860000	191590000	224200000	303130000	349830000	10	10	10	1	NaN	tr|A0A0H2XFW0|A0A0H2XFW0_STAA3	tr|A0A0H2XFW0|A0A0H2XFW0_STAA3	914	tr|A0A0H2XFW0|A0A0H2XFW0_STAA3 Pyruvate ferredoxin oxidoreductase, beta subunit OS=Staphylococcus aureus (strain USA300) OX=367830 GN=SAUSA300_1183 PE=4 SV=1
31.8396	32.2987	31.9021	31.965	32.0608	31.9216	32.3233	32.4948	32.6317	32.3664	32.6028	32.5556	8	8	8	59.1	59.1	59.1	15.226	0	208.88	46054000000	325	1769800000	480520000	292790000	3563200000	2431900000	1978000000	6579800000	5710400000	4690600000	5276800000	6540800000	6739200000	8	8	8	1	NaN	tr|A0A0H2XFW2|A0A0H2XFW2_STAA3	tr|A0A0H2XFW2|A0A0H2XFW2_STAA3	915	tr|A0A0H2XFW2|A0A0H2XFW2_STAA3 Usp domain-containing protein OS=Staphylococcus aureus (strain USA300) OX=367830 GN=SAUSA300_1652 PE=3 SV=1
NaN	24.898	24.7222	24.651	24.7331	24.9206	25.0089	24.5153	24.7878	25.3044	25.0969	24.8806	5	5	5	23.2	23.2	23.2	28.388	0	9.5072	252290000	11	4891800	2479700	2691600	17282000	10125000	14681000	25293000	26507000	19362000	47795000	39212000	41972000	5	5	5	1	NaN	tr|A0A0H2XFW3|A0A0H2XFW3_STAA3	tr|A0A0H2XFW3|A0A0H2XFW3_STAA3	916	tr|A0A0H2XFW3|A0A0H2XFW3_STAA3 APH domain-containing protein OS=Staphylococcus aureus (strain USA300) OX=367830 GN=SAUSA300_1695 PE=4 SV=1
NaN	NaN	NaN	NaN	NaN	NaN	NaN	NaN	NaN	26.4695	26.7966	26.6865	8	8	8	23.5	23.5	23.5	47.655	0	13.46	386850000	19	4703700	677310	474520	10306000	8463400	3619000	13622000	13395000	10129000	88100000	117840000	115520000	8	8	8	1	NaN	tr|A0A0H2XFW4|A0A0H2XFW4_STAA3	tr|A0A0H2XFW4|A0A0H2XFW4_STAA3	917	tr|A0A0H2XFW4|A0A0H2XFW4_STAA3 Peptidase, U32 family OS=Staphylococcus aureus (strain USA300) OX=367830 GN=SAUSA300_1569 PE=4 SV=1
27.8639	27.9154	27.832	28.3004	28.3186	28.3573	28.0319	28.2278	28.0597	28.6066	28.7822	28.7723	11	11	11	51	51	51	32.988	0	200.56	3008500000	106	115900000	18506000	16350000	320520000	186250000	164240000	410490000	240850000	205820000	321200000	474580000	533840000	11	11	11	1	NaN	tr|A0A0H2XFW5|A0A0H2XFW5_STAA3	tr|A0A0H2XFW5|A0A0H2XFW5_STAA3	918	tr|A0A0H2XFW5|A0A0H2XFW5_STAA3 Uncharacterized protein OS=Staphylococcus aureus (strain USA300) OX=367830 GN=SAUSA300_2525 PE=3 SV=1
29.4493	29.3742	29.2372	29.1373	29.2779	29.421	29.1227	29.2434	28.8735	30.7026	30.7775	30.7668	16	16	16	54.8	54.8	54.8	39.536	0	323.31	8774400000	209	313020000	66230000	53283000	461760000	311880000	308500000	729970000	524040000	272020000	1686600000	1951700000	2095400000	16	16	16	1	NaN	tr|A0A0H2XFW6|A0A0H2XFW6_STAA3	tr|A0A0H2XFW6|A0A0H2XFW6_STAA3	919	tr|A0A0H2XFW6|A0A0H2XFW6_STAA3 DHOdehase OS=Staphylococcus aureus (strain USA300) OX=367830 GN=pyrD PE=3 SV=1
28.818	28.9161	28.9159	28.7053	28.8237	28.9583	29.0732	29.1097	28.8794	28.6121	28.8123	28.6918	12	12	12	42.9	42.9	42.9	44.14	0	179.84	4062200000	144	195510000	47077000	38846000	420920000	240160000	265440000	859760000	444670000	448960000	267920000	448450000	384450000	12	12	12	1	NaN	tr|A0A0H2XFW7|A0A0H2XFW7_STAA3	tr|A0A0H2XFW7|A0A0H2XFW7_STAA3	920	tr|A0A0H2XFW7|A0A0H2XFW7_STAA3 Coenzyme A biosynthesis bifunctional protein CoaBC OS=Staphylococcus aureus (strain USA300) OX=367830 GN=coaBC PE=3 SV=1
NaN	NaN	NaN	NaN	NaN	NaN	NaN	NaN	NaN	25.7447	26.099	26.2651	5	5	5	31.8	31.8	31.8	18.945	0	24.53	734520000	16	37193000	6404400	6992900	86771000	55215000	82207000	122370000	72760000	52263000	68827000	48063000	95460000	5	5	5	1	NaN	tr|A0A0H2XFW8|A0A0H2XFW8_STAA3	tr|A0A0H2XFW8|A0A0H2XFW8_STAA3	921	tr|A0A0H2XFW8|A0A0H2XFW8_STAA3 Methylated-DNA--protein-cysteine methyltransferase OS=Staphylococcus aureus (strain USA300) OX=367830 GN=SAUSA300_2485 PE=3 SV=1
31.2164	31.5441	31.3345	32.0506	32.1227	32.1966	31.2646	31.4301	31.369	31.1495	31.222	31.1024	14	14	14	55	55	55	34.878	0	285.11	25789000000	399	1236300000	242560000	237380000	4094800000	2504600000	2430400000	3781200000	2618400000	1623200000	1960300000	2300200000	2759700000	14	14	14	1	NaN	tr|A0A0H2XFW9|A0A0H2XFW9_STAA3	tr|A0A0H2XFW9|A0A0H2XFW9_STAA3	922	tr|A0A0H2XFW9|A0A0H2XFW9_STAA3 Protein RecA OS=Staphylococcus aureus (strain USA300) OX=367830 GN=recA PE=3 SV=1
32.0702	31.772	31.5833	32.133	32.2466	32.3594	31.9635	31.988	31.9811	29.2505	29.3775	29.5014	30	30	30	62.3	62.3	62.3	76.044	0	323.31	25778000000	485	1817900000	400400000	245770000	3874300000	2595200000	2632500000	5049800000	4032200000	3277900000	444150000	783760000	624230000	30	30	30	1	NaN	tr|A0A0H2XFX5|A0A0H2XFX5_STAA3	tr|A0A0H2XFX5|A0A0H2XFX5_STAA3	924	tr|A0A0H2XFX5|A0A0H2XFX5_STAA3 Uncharacterized protein OS=Staphylococcus aureus (strain USA300) OX=367830 GN=SAUSA300_2140 PE=3 SV=1
28.0157	27.4351	27.1247	27.3669	27.4347	28.0278	27.7799	28.3439	28.1584	28.4501	28.6785	28.4199	10	10	10	61	61	61	35.096	0	109.77	2680400000	86	122930000	11273000	13434000	154300000	64095000	147710000	323820000	294710000	202700000	417040000	514620000	413750000	10	10	10	1	NaN	tr|A0A0H2XFX6|A0A0H2XFX6_STAA3	tr|A0A0H2XFX6|A0A0H2XFX6_STAA3	925	tr|A0A0H2XFX6|A0A0H2XFX6_STAA3 Uncharacterized protein OS=Staphylococcus aureus (strain USA300) OX=367830 GN=SAUSA300_1650 PE=4 SV=1
27.3719	27.8166	26.8459	27.4871	27.4088	27.5505	28.9585	28.4233	28.6168	27.6765	27.2363	27.298	5	5	5	37.3	37.3	37.3	19.37	0	44.267	2253100000	35	82837000	16457000	11521000	217880000	106260000	111480000	654620000	287400000	300190000	165490000	138250000	160660000	5	5	5	1	NaN	tr|A0A0H2XFX7|A0A0H2XFX7_STAA3	tr|A0A0H2XFX7|A0A0H2XFX7_STAA3	926	tr|A0A0H2XFX7|A0A0H2XFX7_STAA3 HTH-type transcriptional regulator rot OS=Staphylococcus aureus (strain USA300) OX=367830 GN=rot PE=3 SV=1
26.8663	27.3022	26.6406	26.9309	26.8112	26.938	26.1182	26.8623	26.6115	23.2939	NaN	23.3471	4	4	4	47.4	47.4	47.4	14.683	0	60.427	624790000	38	52140000	13902000	8562200	105780000	59183000	59795000	134330000	109460000	67709000	6561200	0	7368500	4	4	4	1	NaN	tr|A0A0H2XFX9|A0A0H2XFX9_STAA3	tr|A0A0H2XFX9|A0A0H2XFX9_STAA3	927	tr|A0A0H2XFX9|A0A0H2XFX9_STAA3 GCN5-related N-acetyltransferase OS=Staphylococcus aureus (strain USA300) OX=367830 GN=SAUSA300_2318 PE=3 SV=1
26.8957	26.7519	26.9663	27.2911	27.2161	27.2143	26.9243	27.0722	26.7085	27.1799	27.4572	27.3321	10	10	10	33.3	33.3	33.3	36.97	0	114.57	1200100000	71	65145000	9846500	13566000	136900000	66099000	72939000	136040000	115330000	83657000	157640000	166150000	176790000	10	10	10	1	NaN	tr|A0A0H2XFY1|A0A0H2XFY1_STAA3	tr|A0A0H2XFY1|A0A0H2XFY1_STAA3	928	tr|A0A0H2XFY1|A0A0H2XFY1_STAA3 Peptide methionine sulfoxide reductase regulator MsrR OS=Staphylococcus aureus (strain USA300) OX=367830 GN=msrR PE=3 SV=1
NaN	28.6919	28.697	28.4031	28.7432	28.4575	28.7239	29.1591	29.0182	29.025	28.7906	28.6504	3	3	3	16	16	16	25.162	0	3.8117	4120300000	34	113510000	32525000	25976000	220840000	144760000	122170000	600260000	563240000	479510000	565130000	604600000	647780000	3	3	3	1	NaN	tr|A0A0H2XFY2|A0A0H2XFY2_STAA3	tr|A0A0H2XFY2|A0A0H2XFY2_STAA3	929	tr|A0A0H2XFY2|A0A0H2XFY2_STAA3 ABC transporter, ATP-binding protein OS=Staphylococcus aureus (strain USA300) OX=367830 GN=SAUSA300_0271 PE=4 SV=1
29.1525	29.3154	29.3242	28.7155	28.6921	28.9797	29.9387	29.8529	29.9048	31.7523	31.796	31.7826	14	14	14	40.3	40.3	40.3	54.396	0	295.32	15757000000	233	240640000	51667000	37008000	306050000	186230000	203970000	1326500000	864120000	739550000	3163800000	4271400000	4366200000	14	14	14	1	NaN	tr|A0A0H2XFY4|A0A0H2XFY4_STAA3	tr|A0A0H2XFY4|A0A0H2XFY4_STAA3	930	tr|A0A0H2XFY4|A0A0H2XFY4_STAA3 Amidophosphoribosyltransferase OS=Staphylococcus aureus (strain USA300) OX=367830 GN=purF PE=3 SV=1
27.4803	27.0805	26.6794	27.3694	27.4959	27.5104	27.2791	27.1067	26.8511	23.9615	24.0813	24.159	4	4	4	7.9	7.9	7.9	49.771	0	16.909	914460000	41	81892000	12688000	10475000	142010000	98962000	93012000	181340000	124840000	111970000	15057000	16021000	26198000	4	4	4	1	NaN	tr|A0A0H2XFY5|A0A0H2XFY5_STAA3	tr|A0A0H2XFY5|A0A0H2XFY5_STAA3	931	tr|A0A0H2XFY5|A0A0H2XFY5_STAA3 Citrate transporter, permease protein OS=Staphylococcus aureus (strain USA300) OX=367830 GN=SAUSA300_2552 PE=4 SV=1
26.4684	24.9524	25.983	27.2055	27.1401	27.1562	25.2545	25.878	25.3433	26.4983	25.982	26.3823	5	5	5	57.9	57.9	57.9	12.869	0	39.311	697780000	39	43029000	3269800	5162500	126000000	79313000	78692000	34541000	46291000	32063000	67435000	81632000	100350000	5	5	5	1	NaN	tr|A0A0H2XFY7|A0A0H2XFY7_STAA3	tr|A0A0H2XFY7|A0A0H2XFY7_STAA3	932	tr|A0A0H2XFY7|A0A0H2XFY7_STAA3 Uncharacterized protein OS=Staphylococcus aureus (strain USA300) OX=367830 GN=SAUSA300_0767 PE=4 SV=1
29.0983	28.9244	28.7516	28.8326	28.9853	29.1923	29.1339	29.4498	29.472	28.8833	29.002	29.0833	10	10	10	37.2	37.2	37.2	41.152	0	92.374	4989800000	108	204490000	56676000	30128000	477700000	305550000	287660000	838080000	696520000	535280000	410310000	525340000	622010000	10	10	10	1	NaN	tr|A0A0H2XFY8|A0A0H2XFY8_STAA3	tr|A0A0H2XFY8|A0A0H2XFY8_STAA3	933	tr|A0A0H2XFY8|A0A0H2XFY8_STAA3 GTP cyclohydrolase 1 type 2 homolog OS=Staphylococcus aureus (strain USA300) OX=367830 GN=SAUSA300_1519 PE=3 SV=1
27.422	27.2084	27.1194	27.6114	27.6092	27.8792	27.8541	27.8251	28.086	27.5909	27.5921	27.5774	14	14	14	40.6	40.6	40.6	42.734	0	34.654	1853900000	96	91478000	15788000	8761700	143210000	114780000	97090000	325260000	219300000	234470000	198300000	165660000	239810000	14	14	14	1	NaN	tr|A0A0H2XFY9|A0A0H2XFY9_STAA3	tr|A0A0H2XFY9|A0A0H2XFY9_STAA3	934	tr|A0A0H2XFY9|A0A0H2XFY9_STAA3 Aminotransferase OS=Staphylococcus aureus (strain USA300) OX=367830 GN=SAUSA300_2497 PE=3 SV=1
30.8821	30.8467	30.8808	30.8863	31.0844	31.1429	30.7334	30.8565	30.7864	27.2193	27.5634	27.4435	6	6	6	40.8	40.8	40.8	20.677	0	150.45	11103000000	152	936950000	174880000	143490000	1684200000	1175700000	1138000000	2310600000	1751000000	1358400000	97327000	157470000	174760000	6	6	6	1	NaN	tr|A0A0H2XFZ3|A0A0H2XFZ3_STAA3	tr|A0A0H2XFZ3|A0A0H2XFZ3_STAA3	935	tr|A0A0H2XFZ3|A0A0H2XFZ3_STAA3 Nitroreductase family protein OS=Staphylococcus aureus (strain USA300) OX=367830 GN=SAUSA300_0788 PE=4 SV=1
28.2444	28.5587	27.9309	28.6785	28.5822	28.597	28.2396	28.3133	28.1693	28.0556	27.9682	28.0179	6	6	6	15.2	15.2	15.2	45.073	0	81.603	2647600000	102	134700000	35838000	27149000	366840000	184250000	188000000	420070000	235230000	206750000	308540000	256130000	284140000	6	6	6	1	NaN	tr|A0A0H2XFZ5|A0A0H2XFZ5_STAA3	tr|A0A0H2XFZ5|A0A0H2XFZ5_STAA3	936	tr|A0A0H2XFZ5|A0A0H2XFZ5_STAA3 Putative membrane protein OS=Staphylococcus aureus (strain USA300) OX=367830 GN=SAUSA300_1254 PE=3 SV=1
30.072	30.0621	29.863	30.208	30.1567	30.3689	29.7678	29.8752	29.8093	28.8996	29.0218	29.0019	15	15	15	52.1	52.1	52.1	45.685	0	323.31	7180700000	175	446190000	100880000	96220000	1158700000	596980000	589140000	1115400000	930680000	675600000	433050000	489150000	548680000	15	15	15	1	NaN	tr|A0A0H2XFZ6|A0A0H2XFZ6_STAA3	tr|A0A0H2XFZ6|A0A0H2XFZ6_STAA3	937	tr|A0A0H2XFZ6|A0A0H2XFZ6_STAA3 Transcriptional regulator OS=Staphylococcus aureus (strain USA300) OX=367830 GN=SAUSA300_0958 PE=3 SV=1
28.008	27.8757	27.712	27.4861	27.5562	27.7191	27.5531	27.8181	27.5196	27.1445	26.9546	26.9114	6	6	6	13.3	13.3	13.3	48.441	0	13.305	1497800000	50	98520000	25875000	18837000	155570000	103830000	84276000	213460000	259810000	164020000	111720000	107450000	154410000	6	6	6	1	NaN	tr|A0A0H2XFZ7|A0A0H2XFZ7_STAA3	tr|A0A0H2XFZ7|A0A0H2XFZ7_STAA3	938	tr|A0A0H2XFZ7|A0A0H2XFZ7_STAA3 Putative ABC transporter protein EcsB OS=Staphylococcus aureus (strain USA300) OX=367830 GN=SAUSA300_1785 PE=4 SV=1
29.915	30.2482	29.7205	29.8585	29.8447	29.7565	29.9829	29.9379	29.8059	30.2583	30.2629	30.154	42	42	42	41.9	41.9	41.9	136.75	0	323.31	10227000000	242	271870000	57076000	34563000	1539800000	299480000	284350000	865770000	589520000	1539100000	1675300000	885520000	2184400000	42	42	42	1	NaN	tr|A0A0H2XG00|A0A0H2XG00_STAA3	tr|A0A0H2XG00|A0A0H2XG00_STAA3	939	tr|A0A0H2XG00|A0A0H2XG00_STAA3 Chromosome partition protein Smc OS=Staphylococcus aureus (strain USA300) OX=367830 GN=smc PE=3 SV=1
29.2096	31.3991	31.342	30.2989	29.9772	29.1083	28.6748	27.6914	29.5123	29.683	26.7657	27.0923	2	2	2	41.7	41.7	41.7	5.6551	0	70.025	4650300000	40	236190000	293340000	212770000	1028600000	474700000	248290000	460030000	165800000	515030000	699470000	113480000	202530000	2	2	2	1	NaN	tr|A0A0H2XG02|A0A0H2XG02_STAA3	tr|A0A0H2XG02|A0A0H2XG02_STAA3	940	tr|A0A0H2XG02|A0A0H2XG02_STAA3 Uncharacterized protein OS=Staphylococcus aureus (strain USA300) OX=367830 GN=SAUSA300_1581 PE=4 SV=1
27.2939	26.1668	26.6306	26.9267	26.8218	27.043	27.0814	26.7874	27.0518	25.344	25.8357	25.6725	4	4	4	40.9	40.9	40.9	12.422	0	35.402	872450000	52	94508000	6451500	6898900	102070000	55669000	58804000	196540000	98075000	108620000	35630000	55002000	54182000	4	4	4	1	NaN	tr|A0A0H2XG03|A0A0H2XG03_STAA3	tr|A0A0H2XG03|A0A0H2XG03_STAA3	941	tr|A0A0H2XG03|A0A0H2XG03_STAA3 Glycine cleavage H-protein OS=Staphylococcus aureus (strain USA300) OX=367830 GN=SAUSA300_0325 PE=4 SV=1
NaN	NaN	NaN	24.4604	NaN	NaN	25.152	NaN	24.8566	25.1791	25.7758	25.1264	3	3	3	10	10	10	52.73	0	14.791	240520000	9	9515100	1931500	0	16820000	0	0	40757000	11005000	30537000	26220000	71639000	32092000	3	3	3	1	NaN	tr|A0A0H2XG04|A0A0H2XG04_STAA3	tr|A0A0H2XG04|A0A0H2XG04_STAA3	942	tr|A0A0H2XG04|A0A0H2XG04_STAA3 ATP-dependent DNA helicase RecQ OS=Staphylococcus aureus (strain USA300) OX=367830 GN=recQ PE=4 SV=1
28.5431	28.4976	28.262	28.6881	28.6157	28.7315	29.6882	29.7202	29.7564	32.6733	32.8386	32.8313	26	26	26	78.2	78.2	78.2	47.578	0	323.31	26738000000	295	160960000	28087000	21368000	241640000	186110000	177080000	1122000000	591900000	536090000	6088400000	8031100000	9553300000	26	26	26	1	NaN	tr|A0A0H2XG07|A0A0H2XG07_STAA3	tr|A0A0H2XG07|A0A0H2XG07_STAA3	943	tr|A0A0H2XG07|A0A0H2XG07_STAA3 Adenylosuccinate synthetase OS=Staphylococcus aureus (strain USA300) OX=367830 GN=purA PE=3 SV=1
28.7049	28.0852	28.3988	28.4122	28.2762	28.5194	28.6182	28.4954	28.2699	28.0165	28.3057	28.243	9	9	9	51.5	51.5	51.5	26.95	0	104.07	2980400000	99	198090000	21259000	23913000	322040000	189840000	188540000	568720000	322770000	262450000	225710000	341820000	315270000	9	9	9	1	NaN	tr|A0A0H2XG09|A0A0H2XG09_STAA3	tr|A0A0H2XG09|A0A0H2XG09_STAA3	944	tr|A0A0H2XG09|A0A0H2XG09_STAA3 Transcriptional regulator, GntR family OS=Staphylococcus aureus (strain USA300) OX=367830 GN=SAUSA300_1170 PE=4 SV=1
24.2105	24.2603	24.1294	23.5998	23.0561	23.5813	23.8256	23.3822	23.6935	28.768	28.7588	28.5623	13	13	13	16.8	16.8	16.8	94.944	0	125.65	1125300000	38	26226000	11595000	10874000	22089000	17847000	13240000	42277000	23203000	22624000	267230000	322070000	346030000	13	13	13	1	NaN	tr|A0A0H2XG10|A0A0H2XG10_STAA3	tr|A0A0H2XG10|A0A0H2XG10_STAA3	945	tr|A0A0H2XG10|A0A0H2XG10_STAA3 Aldehyde-alcohol dehydrogenase OS=Staphylococcus aureus (strain USA300) OX=367830 GN=adhE PE=3 SV=1
24.4695	NaN	24.7449	24.0993	24.2886	24.3982	24.6005	24.5821	24.2755	NaN	24.4566	24.2249	5	5	5	15.9	15.9	15.9	44.314	0	9.2899	172080000	16	12106000	1929200	2431000	20660000	7664600	8591700	30035000	24127000	12109000	8956700	18010000	25459000	5	5	5	1	NaN	tr|A0A0H2XG11|A0A0H2XG11_STAA3	tr|A0A0H2XG11|A0A0H2XG11_STAA3	946	tr|A0A0H2XG11|A0A0H2XG11_STAA3 Capsular polysaccharide biosynthesis protein Cap5P OS=Staphylococcus aureus (strain USA300) OX=367830 GN=cap5P PE=3 SV=1
26.2845	25.6467	25.4208	26.3933	26.2749	26.1221	25.6378	26.1156	25.754	25.2139	25.363	25.3377	3	3	3	30.3	30.3	30.3	16.136	0	16.62	494590000	27	34248000	5343700	3029400	76591000	34024000	40094000	59456000	68742000	41892000	40219000	49185000	41761000	3	3	3	1	NaN	tr|A0A0H2XG12|A0A0H2XG12_STAA3	tr|A0A0H2XG12|A0A0H2XG12_STAA3	947	tr|A0A0H2XG12|A0A0H2XG12_STAA3 MaoC-like domain-containing protein OS=Staphylococcus aureus (strain USA300) OX=367830 GN=SAUSA300_0031 PE=4 SV=1
28.2814	28.4878	27.9148	28.7727	28.795	28.676	28.7656	28.8542	29.0518	27.8831	28.046	28.0305	6	6	6	39.2	39.2	39.2	20.856	0	178.97	3438900000	104	116830000	37592000	19114000	422930000	244520000	173480000	655660000	468890000	449260000	198810000	292520000	359350000	6	6	6	1	NaN	tr|A0A0H2XG13|A0A0H2XG13_STAA3	tr|A0A0H2XG13|A0A0H2XG13_STAA3	948	tr|A0A0H2XG13|A0A0H2XG13_STAA3 Acetyltransferase, GNAT family OS=Staphylococcus aureus (strain USA300) OX=367830 GN=SAUSA300_0343 PE=4 SV=1
32.0214	31.8047	31.6614	32.338	32.37	32.5476	31.8956	31.8182	31.6603	31.885	32.1482	32.1042	20	20	20	85.8	85.8	85.8	28.275	0	323.31	36770000000	390	1930700000	380410000	284630000	4558800000	2968500000	2965700000	4671700000	3524900000	2346500000	3388800000	4774600000	4974800000	20	20	20	1	NaN	tr|A0A0H2XG15|A0A0H2XG15_STAA3	tr|A0A0H2XG15|A0A0H2XG15_STAA3	949	tr|A0A0H2XG15|A0A0H2XG15_STAA3 FeS assembly ATPase SufC OS=Staphylococcus aureus (strain USA300) OX=367830 GN=sufC PE=3 SV=1
30.236	29.9351	30.1323	31.0087	31.0387	31.1311	31.0221	31.1594	31.0865	31.1864	31.3041	31.1393	16	16	16	30.9	30.9	30.9	96.997	0	323.31	19339000000	298	488510000	78570000	90229000	1895700000	1083200000	1062600000	2817900000	2218600000	1669700000	2491300000	2757400000	2685000000	16	16	16	1	NaN	tr|A0A0H2XG16|A0A0H2XG16_STAA3	tr|A0A0H2XG16|A0A0H2XG16_STAA3	950	tr|A0A0H2XG16|A0A0H2XG16_STAA3 Clumping factor A OS=Staphylococcus aureus (strain USA300) OX=367830 GN=clfA PE=4 SV=1
26.2705	26.6262	26.5975	27.1621	27.09	26.0969	26.2523	26.2991	27.5372	27.48	26.5014	26.9499	5	5	5	28.9	28.9	28.9	24.983	0	19.628	1215500000	51	41593000	6672100	8006600	172740000	116740000	41516000	122380000	81086000	195720000	175460000	105270000	148350000	5	5	5	1	NaN	tr|A0A0H2XG18|A0A0H2XG18_STAA3	tr|A0A0H2XG18|A0A0H2XG18_STAA3	951	tr|A0A0H2XG18|A0A0H2XG18_STAA3 ABC transporter ATP-binding protein OS=Staphylococcus aureus (strain USA300) OX=367830 GN=SAUSA300_0309 PE=4 SV=1
27.4211	26.6679	26.9604	27.3028	27.3516	27.4145	27.6134	27.4891	27.3253	27.1459	26.9435	27.0204	10	10	10	29.9	29.9	29.9	48.261	0	53.546	1396800000	89	88111000	9515700	10634000	115760000	67000000	95063000	322380000	191210000	108420000	110600000	132340000	145730000	10	10	10	1	NaN	tr|A0A0H2XG19|A0A0H2XG19_STAA3	tr|A0A0H2XG19|A0A0H2XG19_STAA3	952	tr|A0A0H2XG19|A0A0H2XG19_STAA3 Penicillin-binding protein 4 OS=Staphylococcus aureus (strain USA300) OX=367830 GN=pbp4 PE=3 SV=1
[truncated: 767 more rows]

## Sheet: WT v WT + DIP
LFQ intensity 10842_DIP_1	LFQ intensity 10842_DIP_2	LFQ intensity 10842_DIP_3	LFQ intensity 10842_NODIP_1	LFQ intensity 10842_NODIP_2	LFQ intensity 10842_NODIP_3	LFQ intensity 1100_DIP_1	LFQ intensity 1100_DIP_2	LFQ intensity 1100_DIP_3	LFQ intensity 1100_NODIP_1	LFQ intensity 1100_NODIP_2	LFQ intensity 1100_NODIP_3	Peptides	Razor + unique peptides	Unique peptides	Sequence coverage [%]	Unique + razor sequence coverage [%]	Unique sequence coverage [%]	Mol. weight [kDa]	Q-value	Score	Intensity	MS/MS count	Intensity 10842_DIP_1	Intensity 10842_DIP_2	Intensity 10842_DIP_3	Intensity 10842_NODIP_1	Intensity 10842_NODIP_2	Intensity 10842_NODIP_3	Intensity 1100_DIP_1	Intensity 1100_DIP_2	Intensity 1100_DIP_3	Intensity 1100_NODIP_1	Intensity 1100_NODIP_2	Intensity 1100_NODIP_3	Peptide counts (all)	Peptide counts (razor+unique)	Peptide counts (unique)	Number of proteins	Peptide IDs	Protein IDs	Majority protein IDs	id	Fasta headers	fold change WT v WT + DIP
[truncated: 1,621 more rows]

[truncated: 2 more sheets: WT v fur, WT + DIP v Fur + DIP]
